# Supplementary material for: Transcriptome analysis of divergent residual feed intake phenotypes in the M. longissimus thoracis et lumborum of Wannan Yellow rabbits
Source: Front Genet. 2023 Oct 23;14:1247048. doi: 10.3389/fgene.2023.1247048 (PMC10625914; doi:10.3389/fgene.2023.1247048)
Supplement: Supplementary file 1 [file Table1.XLSX]

## Sheet: Table S1
Table S1 Composition and nutrient levels of experimental diets
Ingredients	Content (%)	Nutrient components	Content (%)
Corn	14	Crude protein	16
Wheatmiddlings	3	Crude fiber	18
Bran meal	5	Crude ash	12
Soybean meal	9	Calcium	1
Extruded soybean	4	Total phosphorus	0.4
Wheat bran	12	NaCl	0.30~1.20
Dicalcium phosphate	1	Met	0.30~0.80
Limestone	0.7	Lys	0.6
NaCl	0.3	Moisture	14
Choline Chloride	0.15
DL-Met	0.2
Premix	2.65
Grass meal	47
Soybean oil	1
Total	100

## Sheet: Table S2
Table S2 Forward and reverse primers for RNA-seq validation through RT-PCR
Gene name	Primer sequence：（5' → 3'）	Product length（bp）
NID2	F: GCCGAGGTCTTCACGTACAA	105
	R: GCAGAAGCCGGTGGTGTAGT
ARID5B	F: CCCAGGATGCATCAGAGGTT	121
	R: TCCTGGTACCCGTCCACTTT
FGL2	F: CGACAGCAAAGTGGCGAATC	107
	R: GATGTTGAACCGGACGTGAC
MT-ND4L	F: CGATCCCATCTAATATCATCCC	146
	R: GCTTCACAGGCTGCGAATACTA
Atp5mf	F: AACGTGAAGAAGGGGAGCAT	97
	R: GCTCGTGTTTGAGCTCCTTG
GADL1	F: CTCTGCCAACGCATCTTACC	133
	R: ACCCAGAGCCTTCCAGATCAT
GATM	F: TTTCCATCGTGGTGCCAAGT	118
	R: TCCCTGAGCAGCCAATTTGT
HBB1	F: GGGCAAGGTGAATGTGGAAG	95
	R: CCCCAAAGGACTCGAAGAAC
GAPDH	F: AGGTCGGAGTGAACGGATTT	93
	R: GATCATTGATGGCGACAACA

## Sheet: Table S3
Table S3 The expression level in each samples (the fpkm values of all genes were calculated in this table)
id	H1_fpkm	H3_fpkm	H4_fpkm	H5_fpkm	L1_fpkm	L2_fpkm	L4_fpkm	L5_fpkm	Symbol
ENSOCUG00000000001	0	0	0	0	0	0	0	0	ADH6
ENSOCUG00000000003	0.16	0.3	0.16	0.05	0.31	0.14	0.59	0.05	SLC6A13
ENSOCUG00000000004	3.58	3.7	3.48	3.52	2.94	2.9	2.95	4.13	FGD1
ENSOCUG00000000005	6.71	15.11	7.58	10.13	8.96	15.37	10.18	11.9	MDM4
ENSOCUG00000000006	5.71	3.66	2.92	2.09	3.4	2.68	2.05	4.44	INPP1
ENSOCUG00000000007	5.93	2.73	0.84	5.93	0.41	2.48	4.14	1.97	GLIPR2
ENSOCUG00000000008	0.05	0.1	0	0.1	0	0	0	0.05	CCIN
ENSOCUG00000000009	64.32	50.57	44.22	51.46	48.4	52.89	53.03	44.26	CLTA
ENSOCUG00000000010	1.89	2.38	1.19	3.05	1.8	2.65	2.77	2.52	GNE
ENSOCUG00000000012	61.65	75.57	149.92	72.28	66.83	56.75	66.05	82.17	HADHB
ENSOCUG00000000018	48.82	44.28	47.44	44.38	49.24	27.74	53.26	38.14	UBE2F
ENSOCUG00000000020	3.98	7.37	4.3	6.59	5.42	6.95	4.47	7.17	SMCHD1
ENSOCUG00000000021	13.87	10.95	7.39	11.07	13.51	9.33	9.2	8.34	DNM1L
ENSOCUG00000000022	14.17	10.16	9.68	13.49	12.61	13.21	12.46	12.27	YARS2
ENSOCUG00000000023	1.53	1.12	0.46	1.94	1.44	1.76	1.42	1.87	PKP2
ENSOCUG00000000024	1.59	0.91	0.77	0.75	1.19	0.76	1.05	0.84	CENPN
ENSOCUG00000000025	0.78	0.79	0.81	1.22	0.99	1.22	1.14	1.1	SLCO2A1
ENSOCUG00000000026	0	0	0	0	0	0	0	0	NR0B1
ENSOCUG00000000028	10.82	11.66	4.77	8.59	9.48	14.43	13.16	6.58	ZNF503
ENSOCUG00000000030	3.47	2.9	2.8	4.41	4.1	3.83	4.56	3.94	SLC17A5
ENSOCUG00000000031	0.2	0.19	0	0	0.1	0.09	0	0.1	PBK
ENSOCUG00000000032	0	0	0	0	0	0	0	0	NUGGC
ENSOCUG00000000034	12.73	12.17	10.05	12.32	12.05	13.26	10.57	8.92	ELP3
ENSOCUG00000000036	0	0	0	0	0	0	0	0	LEG1
ENSOCUG00000000038	2.59	7.21	3.26	5.04	4.85	6.85	4.72	6.33	CREBRF
ENSOCUG00000000040	13.55	12.8	8.08	10.7	9.54	11.63	11.56	9.92	BNIP1
ENSOCUG00000000041	0	0	0	0	0	0	0	0	NKX2-5
ENSOCUG00000000044	0	0	0	0	0	0	0	0	MFI
ENSOCUG00000000045	0.07	0	0	0	0	0.03	0	0	IPO7
ENSOCUG00000000046	0	0	0	0	0	0	0	0	Rtp1
ENSOCUG00000000049	0.09	0.04	0.11	0.12	0.02	0	0.11	0.17	MASP1
ENSOCUG00000000051	3.53	11.38	5.95	9.76	8.61	9.16	5.77	9.12	DMXL1
ENSOCUG00000000060	24.7	23.66	19.29	18.52	22.06	21.29	18.06	25.74	TDRD7
ENSOCUG00000000061	0.59	0.21	0.32	0.29	0.27	0.31	0.18	0.04	FBXO5
ENSOCUG00000000063	7.97	7.93	4.51	7.62	8.94	7.36	6.52	6.78	MTRF1L
ENSOCUG00000000064	56.36	85.4	70.8	84.07	70.47	78.47	61.77	60.47	DNAJB6
ENSOCUG00000000066	0.42	0.92	0.12	0.62	0.54	0.58	0.18	0.7	USP22
ENSOCUG00000000068	0.4	0.03	0.07	0.39	0.38	0.19	0.15	0.11	FRMPD1
ENSOCUG00000000069	38.59	32.41	34.46	34.59	34.65	49.31	45.03	49.41	MYO1C
ENSOCUG00000000070	0	0	0	0	0	0	0	0	SMC1A
ENSOCUG00000000073	83.32	92.09	96.88	89.17	90.84	97.59	105.22	96.02	Inpp5k
ENSOCUG00000000074	16.1	12.96	12.09	16.35	13.38	10.91	13.23	17.07	HMGB2
ENSOCUG00000000075	66.26	62.33	64.43	75.1	71.61	85.78	68.3	68.7	PITPNA
ENSOCUG00000000076	12.79	25.02	29.53	37.07	17.73	16.21	16.47	23.27	SLC43A2
ENSOCUG00000000077	29.82	25.68	31.43	24.24	26.34	23.56	32.44	17.72	Rilp
ENSOCUG00000000078	10.84	17.58	10.08	13.66	15.19	12.88	16.76	11.68	PC
ENSOCUG00000000079	0	0	0	0	0	0	0	0	MS4A8
ENSOCUG00000000081	39.73	58.54	66.87	78.17	49.87	69.27	63.87	71.35	PRPF8
ENSOCUG00000000087	0	0	0	0	0	0	0	0	TLCD2
ENSOCUG00000000090	4.12	4.09	4.2	4.38	3.28	4.72	5.13	5.04	WDR81
ENSOCUG00000000091	0.22	0.39	0.05	0.08	0.18	0.35	0.14	0.04	SERPINF2
ENSOCUG00000000092	92.66	58.57	61.93	64.25	60.83	54.19	76.14	60.55	SERPINF1
ENSOCUG00000000093	1.24	2.81	2.27	2.39	1.61	2.22	2.29	2.46	SMYD4
ENSOCUG00000000095	14.76	23.35	15.96	20.91	21.7	20.17	22.51	14.52	RBBP5
ENSOCUG00000000097	4.4	6.39	4.58	5.58	5.31	6.73	5.47	5.73	DSTYK
ENSOCUG00000000098	16.23	9.3	15.14	16.43	15.41	17.92	13.69	17.38	SLC16A10
ENSOCUG00000000101	7.74	21.95	9.89	23.43	18.32	16.16	13.57	8.54	MFSD4B
ENSOCUG00000000102	1.94	1.21	1.81	1.58	2.22	1.74	1.6	1.34	BBS9
ENSOCUG00000000103	0	0	0	0	0	0	0	0	MIXL1
ENSOCUG00000000107	1.07	1.27	1.57	1.47	0.63	1.17	1.21	2.34	MPPE1
ENSOCUG00000000109	0.63	1.49	1.21	2	1.41	0.96	1.48	3.43	ADAMTS9
ENSOCUG00000000111	0.57	0.33	0.55	0.49	0.75	0.38	0.37	1.22	Col4a3
ENSOCUG00000000114	0.59	0.39	0.36	0.16	0.99	0.76	0.18	0.45	DUSP2
ENSOCUG00000000116	81.52	67.94	55.05	61.76	74.68	50.1	64.39	48.01	MFF
ENSOCUG00000000117	0	0	0	0	0	0	0	0	TM4SF20
ENSOCUG00000000119	0	0	0.1	0	0.28	0	0	0	SLC51A
ENSOCUG00000000120	0.3	0.41	0.53	0.65	0	0.19	0.35	0.13	Adcyap1r1
ENSOCUG00000000121	0.56	0.87	0.57	0.65	0.39	0.6	0.22	0.54	LRR1
ENSOCUG00000000123	9.45	27.57	22.86	20.56	22	27.93	21.22	18.86	PCYT1A
ENSOCUG00000000127	11.41	8.61	5.21	8.84	9.6	6.22	5.96	6.8	GALNT1
ENSOCUG00000000128	1.83	1.33	0.74	1.08	0.82	0.82	0.77	1.53	EURL
ENSOCUG00000000131	3.93	3.5	2.05	2.59	2.44	2.16	1.86	3.37	NXPE3
ENSOCUG00000000133	1.25	1.71	0.82	1.33	1.9	1.19	0.89	1.24	NFKBIZ
ENSOCUG00000000137	34.69	35.57	32.22	34.68	33.03	35.17	35	25.33	Cct3
ENSOCUG00000000141	3.61	1.13	0.56	1.67	1.87	1.98	1.05	1.57	ACTR6
ENSOCUG00000000143	0	0	0	0	0.42	0	0.22	0	ARL5A
ENSOCUG00000000144	0	0	0	0.1	0	0	0	0	CACNB4
ENSOCUG00000000145	8.72	11.03	19.25	5.76	9.91	11.59	27.09	7.53	NFIL3
ENSOCUG00000000147	0	0	0	0	0	0	0	0	YBX1
ENSOCUG00000000148	2.41	2.68	8.63	3.01	3.06	3.72	2.85	2.71	Cdo1
ENSOCUG00000000149	12.24	16.19	16.38	22.85	13.66	15.54	21.95	32.13	MSN
ENSOCUG00000000151	0	0	0	0.1	0	0	0	0	SSMEM1
ENSOCUG00000000153	19.44	17.62	20.96	19.94	22.57	20.48	23.31	21.85	AKR7A2
ENSOCUG00000000154	0	0	0	0	0	0	0	0	IL13
ENSOCUG00000000155	7.39	5.46	3.12	5.31	5.95	5.36	3.43	3.23	NSRP1
ENSOCUG00000000156	7.15	8.64	6.96	9.56	8.83	8.19	6.77	10.65	Trak2
ENSOCUG00000000157	11.14	11.76	13.48	14.74	10.68	13.72	13.87	12.25	ST3GAL1
ENSOCUG00000000159	12.38	15.84	15.65	15.47	16.98	14.82	16.66	19.06	RGMB
ENSOCUG00000000162	0.17	0.16	0	0.31	0.17	0.15	0.34	0.16	LRTOMT
ENSOCUG00000000164	51.46	38.5	39.57	44.25	44.66	38.05	49.17	39.7	LAMTOR1
ENSOCUG00000000165	0	0	0.1	0	0	0.08	0	0	FOLR1
ENSOCUG00000000166	11.75	4.58	3.85	6.2	5.49	4.68	5.05	5.87	LYRM7
ENSOCUG00000000167	24.25	26.66	29.33	21.44	20.79	25.97	22.67	21.7	Inppl1
ENSOCUG00000000169	0	0	0	0	0	0	0	0	Phox2a
ENSOCUG00000000170	8.36	11.38	6.3	10.98	10.17	12.69	8.64	9.54	NUP155
ENSOCUG00000000171	0	0	0	0	0	0	0	0	GREM2
ENSOCUG00000000172	1.11	0.83	0.42	0.7	0.58	0.41	0.37	0.75	VAV3
ENSOCUG00000000173	11.46	11.4	5.16	8.6	10.55	11.21	7.85	9.5	CEP170
ENSOCUG00000000174	3.6	4.38	2.63	2.9	4.41	3.71	2.28	4.16	EXOC6
ENSOCUG00000000175	0	0	0	0	0.21	0	0	0	TMEM74
ENSOCUG00000000176	0	0	0	0	0	0	0	0	CYP26C1
ENSOCUG00000000178	0	0	0	0	0.04	0	0	0	CYP26A1
ENSOCUG00000000179	1753.49	574.27	561.12	651.9	640.76	592.06	727.19	612.01	RPS15A
ENSOCUG00000000181	0	0.07	0	0	0	0	0.08	0	GPR39
ENSOCUG00000000182	0	0	0	0.21	0	0	0	0	LYPD1
ENSOCUG00000000184	0.24	0.19	0.27	0.31	0.24	0.21	0.27	0.36	NCKAP5
ENSOCUG00000000185	43.16	67.59	49.95	63.29	44.46	47.76	57.97	51.96	ANO6
ENSOCUG00000000186	3.6	6.41	4.28	6.46	5.74	5.99	4.33	5.44	Rbm27
ENSOCUG00000000187	4.85	2.04	2.83	3.51	2.75	2.75	2.98	4.67	CKAP4
ENSOCUG00000000188	9.85	11.97	13.64	13.08	15.55	16.55	11	12.07	PREP
ENSOCUG00000000191	0.06	0.15	0.26	0.12	0.09	0.14	0	0.12	Ypel4
ENSOCUG00000000197	0.21	0.51	0.51	0.7	0.32	1.69	0.14	0.58	HK2
ENSOCUG00000000199	0	0	0	0.09	0	0	0	0	DEUP1
ENSOCUG00000000200	53.49	66.86	43.3	62	59.93	64.31	44.36	46.35	Rap1gap2
ENSOCUG00000000201	0.06	0	0.06	0	0	0	0.06	0.23	COL25A1
ENSOCUG00000000203	23.04	14.56	7.54	12.11	12.45	10.5	7.85	12	MAGT1
ENSOCUG00000000204	0	0	0	0	0	0	0	0	OR1D2
ENSOCUG00000000205	0	0	0	0	0	0	0	0	COX7B
ENSOCUG00000000206	0	0	0	0.13	0	0	0	0	CRYBA2
ENSOCUG00000000208	0	0	0	0	0	0	0	0	CFAP65
ENSOCUG00000000210	0	0	0	0	0	0	0	0	C2orf78
ENSOCUG00000000213	0.49	0.4	0.29	0.29	0.14	0.06	0.25	0.24	NTM
ENSOCUG00000000214	4.48	5.08	4.08	5.66	3.61	2.84	4.53	4.43	ELP6
ENSOCUG00000000218	7.55	7.37	4.35	9.01	9.41	7.61	3.78	5.01	OTUD6B
ENSOCUG00000000219	0.12	0.11	0.98	0.11	0.12	0.1	0.24	0	ZIC2
ENSOCUG00000000220	38.13	28.05	15.66	23.73	19.59	18.85	16.56	24.87	Mbnl2
ENSOCUG00000000221	0	0	0	0	0	0	0	0	DEFB135
ENSOCUG00000000222	34	42.48	27.08	36.27	33.68	35.03	26.61	31.01	ANO5
ENSOCUG00000000227	2.1	1.07	1.65	1.51	1.32	0.73	1.32	1.64	ASAP3
ENSOCUG00000000230	1.66	1.68	0.58	0.83	1.7	1.4	1.31	1.4	KBTBD3
ENSOCUG00000000231	7.3	10.95	6.4	9.17	7.98	10.4	5.27	7.23	AASDHPPT
ENSOCUG00000000232	0	0	0	0	0	0	0	0	Alg13
ENSOCUG00000000233	0	0	0	0.26	0	0.11	0.12	0.1	RTN1
ENSOCUG00000000237	3.62	3.42	3.28	2.2	1.68	1.95	2.86	3.85	TRIM45
ENSOCUG00000000239	0	0	0	0	0	0	0	0	ATP6V1G3
ENSOCUG00000000242	13.12	13.62	16.71	15.35	21.09	10.1	20.16	11.21	ASB10
ENSOCUG00000000245	161.75	283.35	260.21	229.75	258.27	181.43	306.94	145.06	ABCF2
ENSOCUG00000000247	4.21	3.07	3.09	3.26	2.67	3.54	4.15	4.22	CHPF2
ENSOCUG00000000248	205.31	242.19	197.1	229.27	227.4	308.08	229.43	187.56	UBE2G1
ENSOCUG00000000249	80.07	65.26	55.2	82.4	73.46	71.37	80.13	50.32	SMARCD3
ENSOCUG00000000251	55.55	45.1	35.36	45.72	51.93	55.6	38.03	37.01	ZC3H11A
ENSOCUG00000000252	0	0	0	0.3	0	0.28	0	0	DIRAS2
ENSOCUG00000000255	9.2	11.19	7.67	10.74	9.98	6.59	7.36	9.57	ARHGEF6
ENSOCUG00000000256	2.08	3.07	2.3	2.58	2.11	2.65	2.06	3.3	PTPDC1
ENSOCUG00000000259	19.33	25.86	22.52	24.01	22.68	19.79	22.6	20.29	Eif4e3
ENSOCUG00000000264	17.05	29.83	29.55	36.55	25.76	35.61	31.21	32.02	UBR4
ENSOCUG00000000265	0	0	0.1	0.06	0	0.06	0.07	0.03	SNAP91
ENSOCUG00000000266	0	0.19	0.15	0.33	0.05	0.09	0.05	0.39	WNT2B
ENSOCUG00000000268	0.02	0.07	0.06	0.06	0	0.12	0	0.05	PCDH15
ENSOCUG00000000269	4.23	4.92	4.5	6.07	5.87	6.13	4.1	5.58	ST7L
ENSOCUG00000000270	35.08	23.51	15.11	22.96	27.5	19.04	12.68	17.89	CAPZA1
ENSOCUG00000000271	1.4	1.41	1.41	2.36	2.26	2.43	1.92	2.72	MAMDC2
ENSOCUG00000000272	20.83	31.48	27.79	32.14	27.49	32.36	31.83	31.67	EMC1
ENSOCUG00000000274	4.86	4.17	4.66	4.42	4.07	4.63	4.36	3.49	MRTO4
ENSOCUG00000000276	1.67	0.96	1.35	1.86	1	0.97	1.69	2.32	MOV10
ENSOCUG00000000277	3.93	7.16	4.33	4.59	4.57	4.67	2.76	4.02	MICU3
ENSOCUG00000000278	9.25	10.2	6.75	9.73	8.66	9.05	7.56	8.11	Rtf1
ENSOCUG00000000280	0.17	0.02	0.07	0.04	0.19	0.1	0.02	0.16	TAFA3
ENSOCUG00000000281	3.5	2.5	1.76	2.4	3.02	2.18	1.01	1.81	ALG6
ENSOCUG00000000285	4.57	7.17	5.58	7.61	7.47	7.95	6.2	8.82	LBR
ENSOCUG00000000286	1959.49	2599	2562.48	2695.62	2467.74	2557.65	3005.71	2686.11	PGM1
ENSOCUG00000000290	0.56	0.5	0.4	0.55	0.39	0.4	0.53	0.28	PCDH7
ENSOCUG00000000291	54.36	69.16	45.56	67.8	71.61	77.25	47.64	53.68	UBXN4
ENSOCUG00000000293	0	0	0.03	0	0.02	0	0	0	LCT
ENSOCUG00000000299	0	0	0	0	0	0	0	0	LIN28A
ENSOCUG00000000301	4.74	5.4	4.12	4.5	5.48	4.91	4.87	5.31	Nde1
ENSOCUG00000000302	1.84	0.75	1.75	3.56	1.7	0.8	2.26	0.76	ZDHHC24
ENSOCUG00000000303	259.24	353.67	161.81	263.96	338.22	283.64	207.61	257.53	PPP1R3A
ENSOCUG00000000305	0.16	0.17	0.15	0.03	0.15	0.2	0.28	0.09	RASGRP4
ENSOCUG00000000309	0	0	0	0	0	0	0	0	MSGN1
ENSOCUG00000000310	0.03	0.02	0	0.02	0	0	0.05	0	IGDCC3
ENSOCUG00000000312	7.81	8.54	7.7	6.82	8.27	12.12	8.74	7.72	IGDCC4
ENSOCUG00000000313	0	0	0	0	0	0	0	0	OVOS2
ENSOCUG00000000315	0.75	0.21	0.15	0.34	0.73	0.1	0.54	0.6	Gria3
ENSOCUG00000000318	1.97	1.88	1.51	2.08	1.72	0.64	1.87	3.09	FAM168A
ENSOCUG00000000319	0	0	0	0	0	0	0	0	FAM205C
ENSOCUG00000000322	4.68	4.81	3.7	5.52	4.76	6.27	4.02	4.51	PARN
ENSOCUG00000000324	80.75	71.24	43.76	61.82	66.22	46.64	61.51	60.19	PSTPIP2
ENSOCUG00000000326	0.77	0.57	0.47	0.66	1.08	1.43	0.53	0.85	DDHD1
ENSOCUG00000000329	4.14	2.29	3.75	2.32	2.04	2.86	2.16	4.16	IL4R
ENSOCUG00000000331	3.35	3.31	2.52	4.19	3.45	3.88	3.17	4.2	RAB2B
ENSOCUG00000000333	2.74	2.7	1.91	2.41	2.11	3.46	1.79	1.77	THAP9
ENSOCUG00000000334	40.29	55.92	43.55	59.4	54.68	62.63	54.58	47.63	TOX4
ENSOCUG00000000336	11.12	14.65	10.07	13.64	12.44	14.04	10.41	11.19	METTL3
ENSOCUG00000000338	23.11	12.8	11.66	11.23	14.66	11.12	10.49	14.05	ATP1B3
ENSOCUG00000000341	0.8	0.65	0.7	0.75	0.8	0.8	1.35	1.23	Rgs6
ENSOCUG00000000342	0	0	0	0	0	0	0	0	CEP126
ENSOCUG00000000343	5.28	6.07	4.35	6.87	6.59	8.16	8.33	7.93	SAMD4B
ENSOCUG00000000344	1.71	3.22	1.64	1.7	2.13	2.14	2.17	2.01	Stam2
ENSOCUG00000000345	0.35	0.19	0.03	0.12	0.12	0.13	0.08	0.12	VXN
ENSOCUG00000000346	14.13	22.72	16.02	17.51	15.16	21.97	20.96	22.56	HERPUD2
ENSOCUG00000000347	62.45	46.68	44.21	46.85	42.56	44.33	52.43	40.93	KRTCAP2
ENSOCUG00000000348	8.33	9.03	6.49	7.72	8.72	8.95	6.91	6.65	GPLD1
ENSOCUG00000000349	0.09	0.12	0.09	0	0.08	0.07	0.3	0.04	TRIM46
ENSOCUG00000000350	0	0	0	0	0	0	0	0	OR10J1
ENSOCUG00000000353	4.42	4	5.09	3.03	2.12	3.02	3.2	3.04	MTX1
ENSOCUG00000000355	16.14	20.79	23.45	19.83	28.46	30.84	17.06	28.38	CNTFR
ENSOCUG00000000356	2.7	1.66	1.54	2.08	1.61	2.29	3.4	2.78	GBA
ENSOCUG00000000357	8.87	6.21	5.24	9.59	6.47	8.21	6.58	5.5	RPP25L
ENSOCUG00000000358	50.64	38.1	40.82	39.29	26.98	37.63	40.74	31.28	DCTN3
ENSOCUG00000000359	17.04	20.33	17.68	17.49	18.73	18.48	20.21	15.75	CLK2
ENSOCUG00000000360	0.17	0.03	0.07	0.19	0.27	0.51	0.17	0.63	CDH6
ENSOCUG00000000361	0	0	0	0	0	0	0	0	Arid3c
ENSOCUG00000000364	2.74	2.48	2.51	2.83	2.01	3.63	4.09	3.33	SIGMAR1
ENSOCUG00000000365	3.99	3.16	2.91	2.59	3.69	2.31	2.58	3.02	Rchy1
ENSOCUG00000000367	3.33	2.98	3.01	3.62	3.31	3.57	3.77	3.52	DROSHA
ENSOCUG00000000368	8.55	5.97	4.45	6.34	5.49	5.67	2.79	3.78	THAP6
ENSOCUG00000000370	1.17	0.39	0.17	0.89	0.17	0.27	0.95	0.85	ADAMTS8
ENSOCUG00000000373	0	0	0	0	0	0	0	0	OR52E4
ENSOCUG00000000374	1.55	1.24	0.99	1.52	1.71	0.77	1.78	1.74	ADAMTS15
ENSOCUG00000000375	1.23	1.69	2.37	2.72	1.9	3.9	2.43	2.36	C5orf22
ENSOCUG00000000379	0	0	0	0	0	0	0	0	FMO5
ENSOCUG00000000380	2.27	0.65	0.31	0.7	0.85	0.76	0.79	1	WNT5A
ENSOCUG00000000381	4.68	8.04	4.99	9.52	6.13	4.06	5.46	6.68	NIPAL3
ENSOCUG00000000382	2.8	2.62	2.35	2.83	2.51	2.99	2.32	3.8	SLC12A9
ENSOCUG00000000383	0	0	0	0	0	0	0.19	0	PLA2G4E
ENSOCUG00000000384	0	0	0	0.04	0.02	0	0	0	DCC
ENSOCUG00000000386	0	0.25	0.41	0.37	0	0	0.54	0.13	RCAN3
ENSOCUG00000000388	3.85	2.22	1.34	2.89	2.71	1.26	1.54	2.2	LYPLAL1
ENSOCUG00000000391	1.49	1.49	1.47	4.29	1.76	2.78	1.36	2.64	WFIKKN2
ENSOCUG00000000392	6.8	8.69	4.82	5.13	8.29	6.38	5.1	4.65	ARMC1
ENSOCUG00000000397	1.95	1.97	1.29	1.43	1.84	1.64	0.94	1.08	KALRN
ENSOCUG00000000398	0.04	0	0	0	0	0	0	0	Unc5a
ENSOCUG00000000401	0.06	0.04	0.02	0	0.02	0.02	0.02	0.08	HK3
ENSOCUG00000000403	3.31	3.86	4.26	6.37	4.3	4.23	4.63	8.92	ITGA6
ENSOCUG00000000406	1.54	1.33	1.46	1.31	1.47	0.47	1.33	1.24	UIMC1
ENSOCUG00000000407	0	0	0	0	0	0	0	0.06	DCT
ENSOCUG00000000408	7.51	4.63	3.36	5.22	4.26	4.43	3.58	5.07	PDK1
ENSOCUG00000000409	41.02	19.79	21.79	29.78	24.64	22.64	36.39	39.79	Col6a2
ENSOCUG00000000410	0.84	0.48	0.62	1.01	0.64	0.61	0.1	0.81	SLC39A11
ENSOCUG00000000412	11.06	11.07	8.53	13.15	7.21	6.29	5.04	9.03	UMPS
ENSOCUG00000000416	10.91	6.45	8.34	8.41	6.72	7.71	6.94	13.31	ARMCX2
ENSOCUG00000000418	0	0	0.39	0	0.1	0.08	0	0	P2RY13
ENSOCUG00000000426	2.36	3.31	3.87	1.92	2.19	2.33	3.35	4.25	Rab29
ENSOCUG00000000427	0.12	0.03	0.02	0.05	0.03	0.04	0.05	0.1	PM20D1
ENSOCUG00000000429	5.3	5.88	2.51	5.76	4.81	6.59	3.1	4.83	MPHOSPH8
ENSOCUG00000000432	31.05	25.36	14.15	21.82	23.16	24.36	16.44	22.25	COPB1
ENSOCUG00000000435	5.75	5.3	8.94	4.75	4.86	4.48	6.54	6.37	Dapk2
ENSOCUG00000000437	1.33	0.67	0.81	0.98	0.38	0.61	0.7	2.57	DTL
ENSOCUG00000000439	36.21	29.87	27.95	31.32	28.45	36.15	28.65	24	PSMA1
ENSOCUG00000000440	1.23	0.39	0.63	0.7	0.61	1.36	0.76	2.5	CYP7B1
ENSOCUG00000000442	12.12	15.33	11.82	16.48	15.13	17.64	10.72	12.94	ERCC6L2
ENSOCUG00000000444	7.66	6.72	7.3	7.74	4.89	7.05	6.12	7.02	ACP6
ENSOCUG00000000445	0	0	0	0	0	0	0	0	BEX4
ENSOCUG00000000448	0.05	0.07	0.05	0.09	0.06	0.01	0.09	0.01	LRRC55
ENSOCUG00000000451	0	0	0	0	0	0	0	0	Eomes
ENSOCUG00000000454	0	0	0	0	0	0	0	0	H2ab1
ENSOCUG00000000459	2.59	2.16	2.29	3.16	2.73	1.88	2.37	2.91	ACTR3B
ENSOCUG00000000460	0	0	0.05	0.06	0	0	0	0.02	NLRP14
ENSOCUG00000000461	27.54	23.64	21.92	20.26	23.08	18.11	19.1	19.78	CFAP298
ENSOCUG00000000462	9.32	12.89	6.72	11.32	11.23	10.73	7.66	11.94	Oxr1
ENSOCUG00000000463	4.48	5.54	2.62	5.21	5.32	5.67	3.36	4.39	GTF3C3
ENSOCUG00000000466	62.99	71.66	55.49	59.29	89.19	79.13	47.55	51.7	MIOS
ENSOCUG00000000467	67.43	33.98	22.05	33.58	30.22	27.12	34.26	35.39	RPA3
ENSOCUG00000000468	3.47	2.9	1.55	2.44	2.91	2.54	2.19	5.01	SOX7
ENSOCUG00000000470	8.43	5.79	8.79	5.21	4.36	6.14	6.31	5.36	FUOM
ENSOCUG00000000471	0.13	0	0.07	0.08	0.02	0.04	0.11	0.31	ARHGAP15
ENSOCUG00000000472	13.71	21.46	12.96	14.39	19.13	22.39	12.92	20.77	COG2
ENSOCUG00000000473	79.04	61.44	77.83	61.15	53.83	65.05	78.25	70.16	ECHS1
ENSOCUG00000000474	0.03	0	0.03	0.03	0.13	0.03	0	0	Gm4952
ENSOCUG00000000476	0.4	0.19	0	0	0	0.17	0	0	FGF2
ENSOCUG00000000477	55	49.38	54.57	50.86	61.42	64.65	69.04	59.43	Raly
ENSOCUG00000000478	0.07	0.04	0.13	0.06	0.04	0.03	0.04	0.1	AGT
ENSOCUG00000000479	18.71	16.5	14.96	16.6	11.16	13.04	16.75	16.81	PAOX
ENSOCUG00000000481	139.46	107.69	69.37	91.58	105.95	101.05	73.25	69.11	EIF2S2
ENSOCUG00000000482	4.02	3.41	2.91	3.6	2.11	3.49	3.48	4.53	NUDT6
ENSOCUG00000000483	0	0.07	0	0	0.1	0.09	0	0	CAPN9
ENSOCUG00000000484	4.97	3.02	4	3.44	3.38	2.76	3.81	4.28	MTG1
ENSOCUG00000000486	2.25	3.25	2.67	3.02	2.41	2.29	2.71	2.06	SPATA5
ENSOCUG00000000488	0	0	0	0.04	0.02	0	0	0	FAM83C
ENSOCUG00000000489	2.01	2.24	1.94	1.86	2.39	3.2	2.66	2.04	TTC13
ENSOCUG00000000491	0.04	0.07	0.03	0	0.01	0.11	0.03	0.01	TDRD5
ENSOCUG00000000494	8.59	6.61	2.87	5.09	5.4	6.16	4.17	3.63	ARV1
ENSOCUG00000000495	0	0	0	0	0	0	0	0	IL26
ENSOCUG00000000498	9.97	13	9.05	10.34	8.73	10.59	8.33	9.15	TVP23B
ENSOCUG00000000501	0	0	0	0.04	0	0	0	0	Krt82
ENSOCUG00000000504	0	0	0	0	0	0	0	0	PGC
ENSOCUG00000000506	0	0	0	0	0	0	0	0	RPSA
ENSOCUG00000000507	5.16	4.36	3.74	4.58	4.67	6.51	6.34	6.29	FRS3
ENSOCUG00000000508	0	0	0	0.1	0.2	0	0.16	0.2	OLFM3
ENSOCUG00000000509	0.57	0.63	0.29	0.44	0.75	0.41	0.48	0.27	PRICKLE4
ENSOCUG00000000510	3.01	2.94	2.42	3.65	2.33	4.15	2.76	2.65	PPRC1
ENSOCUG00000000513	0	0	0	0	0	0	0	0	VIP
ENSOCUG00000000515	2.2	0.29	1.17	0.5	0.53	1.98	1.84	0.66	LGALS4
ENSOCUG00000000516	15.65	26.69	18.94	25.86	25.28	31.37	21.59	16.98	NOLC1
ENSOCUG00000000518	12.1	11.36	8.05	9.74	12.29	12	8.06	9.58	Uhrf2
ENSOCUG00000000520	36.84	31	18.33	39.38	47.56	41.07	29.56	16.69	CNIH4
ENSOCUG00000000522	0	0	0	0	0	0	0	0	PLA2G10
ENSOCUG00000000525	82.12	88.53	96.46	78.31	88.19	70	101.8	62.53	TIMM23
ENSOCUG00000000526	9.59	9.86	11.89	13.55	13.35	7.84	11.2	18.88	PRCP
ENSOCUG00000000528	7.39	3.94	5.45	6.27	2.56	5.52	3.3	6.79	TCF15
ENSOCUG00000000531	2.89	4.26	4.8	4.69	3.58	8.06	3.53	5.26	TLE1
ENSOCUG00000000532	24.29	18.84	12.22	13.74	14.22	14.44	18.55	16.37	WLS
ENSOCUG00000000534	0	0.3	0.05	0	0	0	0.11	0.41	LCP2
ENSOCUG00000000535	0.3	0	0.2	0.46	0.49	0.26	0.3	0.38	ADTRP
ENSOCUG00000000539	0.25	0.38	0.46	0.47	0.35	0.52	0.25	0.67	KCNMB1
ENSOCUG00000000540	0.2	0.13	0.21	0.38	0.15	0.29	0.34	0	Kcnip1
ENSOCUG00000000541	0	0	0	0	0	0	0	0	SLC35F4
ENSOCUG00000000544	0	0	0	0	0	0	0	0	AHSA1
ENSOCUG00000000545	0.11	0	0.55	0.1	0.11	0.09	0.22	0.42	CH25H
ENSOCUG00000000547	0.25	0.05	0	0.12	0.1	0.13	0.05	0.21	SGO2
ENSOCUG00000000548	41.81	45.2	58.41	34.76	44.6	46.29	49	46.63	CCNDBP1
ENSOCUG00000000551	0	0	0	0	0.02	0	0	0	Tgm5
ENSOCUG00000000553	9.63	7.47	7.18	6.39	5.79	6.27	3.86	8.7	TCEAL1
ENSOCUG00000000554	2.72	3.22	3.01	3.35	3.39	2.82	3.55	2.45	NME6
ENSOCUG00000000557	0.2	0.15	0.17	0.34	0.01	0.06	0.23	0.25	NLRC5
ENSOCUG00000000559	0	0.08	3.34	0.96	1.89	0	0	0	Atp5md
ENSOCUG00000000560	6.84	6.73	7.41	9.21	5.59	7.03	8.25	8.86	HEYL
ENSOCUG00000000561	29.31	20.23	16.61	22.31	17.21	16.24	12.51	12.24	TIGD2
ENSOCUG00000000562	146.31	164.17	156.78	188.02	191.76	209.1	149.32	153.98	PABPC4
ENSOCUG00000000563	0	0	0	0	0	0	0	0	QRFPR
ENSOCUG00000000564	6.54	2.93	6.19	4.61	4.12	3.17	5.08	5.73	CPNE2
ENSOCUG00000000565	3.6	3.83	3.65	4.58	3.11	3.87	4.15	2.5	DTX2
ENSOCUG00000000566	3.72	7.15	3.95	5.79	7.44	6.5	5.03	4.07	XPR1
ENSOCUG00000000567	0	0	0	0	0	0	0	0	OR52Z1
ENSOCUG00000000568	1116.56	705.66	309.68	483.25	210.89	266.91	177.87	138.8	HBB1
ENSOCUG00000000569	0	0	0	0.03	0	0	0	0.03	TERB1
ENSOCUG00000000570	1.24	1.81	1.45	1.55	1.18	1.38	1.79	1.14	APEX2
ENSOCUG00000000572	24.43	22.71	23.68	32.62	22.9	28.26	25.87	24.38	PSME3IP1
ENSOCUG00000000573	21.31	14.3	12.34	14.61	15.82	13.37	11.27	12.68	NAE1
ENSOCUG00000000574	0.05	0.08	0.21	0.14	0.05	0.03	0.1	0.2	PLEKHH1
ENSOCUG00000000575	0.57	0.04	0.21	0.19	0	0.07	0.16	0.63	Havcr1
ENSOCUG00000000577	4.3	3.73	2.84	4.36	4.81	4.66	2.89	2.96	RSPRY1
ENSOCUG00000000578	0.98	1.16	0.94	1.54	1.52	2.27	2.71	3.46	PDP2
ENSOCUG00000000579	0	0	0	0	0	0.05	0	0	TMEM156
ENSOCUG00000000580	0	0	0	0	0	0.02	0	0	CDH16
ENSOCUG00000000581	8.41	4.2	4.54	5.66	4.94	7.44	5.51	6.42	NAGLU
ENSOCUG00000000582	4.6	5.32	7.81	12.75	15.56	17.13	15.65	4.74	ARL2BP
ENSOCUG00000000583	2.49	2.34	2.7	2.53	3.01	3.35	3.44	2.67	PIGH
ENSOCUG00000000584	25.05	9.34	7.72	22.48	2.39	22.03	13.19	19.74	ARG2
ENSOCUG00000000585	12.18	14.01	8.48	13.46	8.2	6.63	4.33	16.05	RRAD
ENSOCUG00000000586	70.53	48.32	35.47	54.56	58.68	34.64	58.17	46.39	VTI1B
ENSOCUG00000000588	6.53	3.57	5.53	4.19	4.63	2.91	6.6	4.31	CIAO2B
ENSOCUG00000000589	1.2	1.37	1.22	0.67	2.62	1.66	2.18	1.61	CDC42EP4
ENSOCUG00000000590	7.7	6.96	4.66	5.5	5.94	7.21	6.97	5.85	RDH11
ENSOCUG00000000591	0	0	0	0	0	0	0	0	CES2
ENSOCUG00000000592	1.37	1.74	0.36	0.72	0.87	0.58	1.03	0.78	RDH12
ENSOCUG00000000593	1.99	3.58	2.25	3.23	2.75	3.51	3.46	2.86	ZFYVE26
ENSOCUG00000000594	0.74	1.08	0.93	1.27	1.35	1.42	1	1.33	DEPDC5
ENSOCUG00000000595	9.02	8.76	10.98	7.95	8.6	8.35	11.39	9.05	ZDHHC16
ENSOCUG00000000597	0.14	0.27	0.15	0.07	0	0.25	0	0.34	RAD51B
ENSOCUG00000000598	30.67	19.98	10.43	19.43	18.62	18.23	15.45	17.07	Hdac2
ENSOCUG00000000601	39.49	47.18	30.2	44.86	51.66	47.68	33.82	34.64	SYNCRIP
ENSOCUG00000000603	0.11	0.1	0.13	0.22	0.36	0.09	0.27	0	HHIPL2
ENSOCUG00000000604	464.86	468.3	452.76	436.76	397.19	409.17	461.3	340.41	EIF1
ENSOCUG00000000605	0	0	0	0	0	0	0	0	HAP1
ENSOCUG00000000606	2.26	1.66	0.83	1.62	1.67	2.26	1.11	1.39	TAF1A
ENSOCUG00000000607	2.81	2	1.03	2.36	1.58	1.44	1.9	1.53	P3H4
ENSOCUG00000000608	8.28	4.09	3.48	6.59	5.03	4.62	7.43	9.86	PTGFRN
ENSOCUG00000000609	0	0	0	0	0	0	0	0	TFR2
ENSOCUG00000000611	7.42	2.84	3.89	5.97	4.65	2.92	5.01	5.77	FKBP10
ENSOCUG00000000612	0	0	0	0	0.06	0	0	0	CD101
ENSOCUG00000000613	0.76	1.09	1.53	1.08	0.91	0.95	0.73	0.9	TTF2
ENSOCUG00000000614	3.33	3.24	1.98	3.4	3.32	3.95	2.64	3.5	KLHL11
ENSOCUG00000000616	0	0	0	0	0	0	0	0	SCRG1
ENSOCUG00000000618	5.76	7.3	4.4	6.68	6.98	7.07	6.59	7.6	PIAS1
ENSOCUG00000000619	2.02	1.48	1.38	2.14	1.97	1.47	1.65	2.34	SAMD9L
ENSOCUG00000000621	0.07	0.13	0.07	0.37	0	0.17	0	0.32	Inhba
ENSOCUG00000000623	0.02	0	0	0	0	0	0	0	HEPACAM2
ENSOCUG00000000624	5.97	11.14	9.3	9.8	11.61	9.83	11.72	8.97	SLC26A6
ENSOCUG00000000625	10.12	9.64	5.85	8.64	7.8	8.44	6.56	7.51	VPS50
ENSOCUG00000000626	2.39	0.11	0.07	1.47	0.63	2.6	1.3	0.67	AS3MT
ENSOCUG00000000628	38.18	39.93	42.69	38.12	31.68	31.06	40.66	29.44	MUL1
ENSOCUG00000000631	0.16	0.09	0.14	0.04	0.07	0.06	0.26	0.16	TAGAP
ENSOCUG00000000633	8.06	5.06	4.77	6.36	4.71	5.13	5.5	6.3	Dlgap4
ENSOCUG00000000635	31.9	30.53	15.11	29.45	24.54	23.93	17.1	20.74	EYA4
ENSOCUG00000000636	0	0	0	0	0	0	0	0	GRK7
ENSOCUG00000000637	29.15	19.64	24.55	35.54	24.27	31.7	26.42	33.78	MYL9
ENSOCUG00000000638	0.34	0.26	0.2	0.4	0.13	0.16	0.29	0.42	GLI2
ENSOCUG00000000641	1.36	0.78	0.83	0.51	0.54	0.59	0.69	1.96	TGIF2
ENSOCUG00000000644	0	0	0	0	0	0	0	0	OR10P1
ENSOCUG00000000649	1.29	0.72	0.65	0.77	0.65	0.96	0.75	1.14	SLC36A4
ENSOCUG00000000650	3.02	1.06	1.44	1.98	1.6	1	1.63	3.87	RERG
ENSOCUG00000000652	0.41	0	0	0	0.2	0.18	0.42	0.2	RNASE8
ENSOCUG00000000653	694.86	762.98	2523.54	681.85	1186.91	238.16	428.36	769.48	NDRG2
ENSOCUG00000000655	0.31	0.11	0.12	0.11	0.12	0.03	0.04	0.26	HHAT
ENSOCUG00000000656	0	0.29	0	0.19	0.55	0	0	0	SLC39A2
ENSOCUG00000000657	0	0.05	0.01	0.04	0.07	0.05	0	0.09	Kcnh1
ENSOCUG00000000658	0.04	0.33	0.13	0.34	0.14	0.16	0.22	0.24	BMP3
ENSOCUG00000000659	0.11	0.1	1.11	0.2	0.21	0.09	0.11	0.42	NGF
ENSOCUG00000000660	0	0	0	0	0	0	0	0	TBXT
ENSOCUG00000000661	0	0	0	0	0	0	0	0	ACMSD
ENSOCUG00000000663	0	0	0	0	0	0	0	0	Actbl2
ENSOCUG00000000664	0	0.07	0	0.07	0	0	0	0	FRMD5
ENSOCUG00000000666	0.02	0	0	0	0	0	0	0	MAP3K19
ENSOCUG00000000668	17.75	26.71	20.88	24.8	22.29	30.27	27.21	24.88	KAT7
ENSOCUG00000000671	0	0	0.02	0	0	0	0	0.07	KIAA0319
ENSOCUG00000000672	0.26	0.19	0.03	0.24	0.03	0	0.03	0.03	EPHA7
ENSOCUG00000000673	13.7	10.52	8.54	13.22	14.68	12.35	11.91	8.65	GEMIN2
ENSOCUG00000000674	9.71	9.51	8.86	10.44	8.15	8.83	10.61	15.04	KCNA5
ENSOCUG00000000676	11.29	11.36	9.32	12.15	12.97	10.54	9.17	13.31	VPS41
ENSOCUG00000000677	5.2	4.69	3.62	5.15	5.24	5.79	4.27	6.62	MACF1
ENSOCUG00000000678	2.41	3.6	2.32	3.22	2.22	0.97	3.36	2.3	AOPEP
ENSOCUG00000000680	4.99	3.16	2.71	3.66	4.2	3.58	2.56	3.54	SYAP1
ENSOCUG00000000681	3.55	5.2	4.82	5.21	5.54	7.12	5.14	3.48	TXLNG
ENSOCUG00000000683	33.42	29.7	23.62	35.05	30.67	35.51	27.57	28.24	RBBP7
ENSOCUG00000000684	46.32	41.89	26.86	37.2	46.56	44.25	29.8	38.42	TARS1
ENSOCUG00000000686	0	0.09	0	0	0.09	0	0.18	0.09	CCL15
ENSOCUG00000000687	3.39	3.9	5.32	4.17	2.17	3.38	3.01	3.71	SARS2
ENSOCUG00000000688	4.54	2.89	4.65	5.95	2.41	1.97	3.22	4.81	FBXO27
ENSOCUG00000000689	5.19	5.61	6.48	7.01	7.24	3.86	4.99	4.75	Mrps12
ENSOCUG00000000691	0	0	0	0	0	0	0	0	OR51H1
ENSOCUG00000000692	4.19	2.93	1.43	2.43	2.3	2.85	1.9	3.18	SLC39A6
ENSOCUG00000000693	0	0	0	0	0	0	0	0	OR51T1
ENSOCUG00000000694	10.45	8.56	13.82	7.59	6	5.43	5.1	6.2	BDH2
ENSOCUG00000000695	5.71	5.32	5.6	6.1	6.27	8.85	6.56	6.63	NOL9
ENSOCUG00000000696	9.99	9.75	9.75	8.41	9.62	11.74	3.94	6.49	Smtnl2
ENSOCUG00000000697	19.41	23.94	17.12	20.57	17	26.44	20.23	19.55	ELP2
ENSOCUG00000000698	0	0	0	0	0	0	0	0	XIAP
ENSOCUG00000000699	0.27	0.15	0.23	0.18	0.34	0.3	0.09	0.09	CENPE
ENSOCUG00000000700	0	0	0	0	0	0	0	0	OR3A1
ENSOCUG00000000702	0	0	0	0	0	0	0	0	OR51A7
ENSOCUG00000000703	0.22	0.24	0.35	0.22	0.2	0.38	0.35	0.3	MOCOS
ENSOCUG00000000704	0	0	0	0	0	0	0	0	OR51G2
ENSOCUG00000000705	0	0	0	0	0	0	0	0	OR51G1
ENSOCUG00000000706	3.15	3.43	1.83	2.44	2.99	5.95	1.98	4.36	Fhod3
ENSOCUG00000000707	3.13	2.15	1.42	1.68	1.81	2.18	2.17	2.22	FAM161A
ENSOCUG00000000708	7.97	12.38	10.6	12.47	10.02	10.69	15.25	16.05	CDS2
ENSOCUG00000000709	14.1	12.2	12.18	14.83	14.8	10.64	12.05	13.58	Tpgs2
ENSOCUG00000000711	0.19	1.27	0.19	0.53	0.95	0.66	0.58	1.28	KIAA1328
ENSOCUG00000000713	4.32	3.2	1.81	2.99	2.82	1.91	1.66	3.25	TMEM135
ENSOCUG00000000714	0.96	2.08	0.77	1.82	2.38	1.41	0.65	1.57	RARB
ENSOCUG00000000715	1.42	2.45	2.11	2.23	1.52	1.48	1.51	5.49	Cd44
ENSOCUG00000000716	1.28	0.44	0.36	0.87	1.5	0.81	1.18	1.12	Epsti1
ENSOCUG00000000717	28.23	24.68	13.51	21.69	21.35	22.98	15.06	19.39	Top2b
ENSOCUG00000000718	0	0	0	0	0	0	0	0	SLC1A2
ENSOCUG00000000720	39.72	42.23	55.13	49.24	38.97	44.15	53.17	48.13	OXA1L
ENSOCUG00000000721	1.55	0.55	0.89	2.39	0.35	0.73	0.85	0.76	PAMR1
ENSOCUG00000000723	0.23	0.11	0.04	0.07	0	0.03	0.12	0	PIP4P2
ENSOCUG00000000724	1.01	0.84	1.1	0.94	1.07	0.49	0.32	1.82	SLC7A7
ENSOCUG00000000725	0.29	0.19	1.2	0.55	1.07	1.53	2.18	1.13	MC5R
ENSOCUG00000000726	0.72	0.46	0	1.28	0.6	0.64	0	0.46	AP1AR
ENSOCUG00000000727	2.14	3.46	1.17	1.68	1.03	1.16	1.31	1.66	NECTIN3
ENSOCUG00000000728	12.92	8.97	6.88	7.09	7.01	6.02	4.43	5.45	Gmnn
ENSOCUG00000000729	18.34	21.19	14.85	25.67	20.71	23.94	19.74	23.62	TM9SF2
ENSOCUG00000000732	0	0.14	0.04	0.1	0	0	0	0.1	FGF9
ENSOCUG00000000733	7.7	10.52	8.17	7.42	6.55	7.64	5.43	8.26	CBWD3
ENSOCUG00000000734	37.19	32.01	25.45	41.26	32.1	30.68	28.09	40.43	YWHAZ
ENSOCUG00000000736	0.04	0	0.04	0.07	0.02	0.12	0	0.04	ADAM11
ENSOCUG00000000737	0.1	0.43	0.15	0.28	0.25	0.04	0.05	0.19	Nr4a3
ENSOCUG00000000738	10.74	9.02	6.87	7.94	9.97	11.91	7.96	9.06	APTX
ENSOCUG00000000739	0	0	0	0	0	0	0	0	Drgx
ENSOCUG00000000741	0.48	1.09	0.95	1.39	1.35	1.35	0.98	1.66	ERCC6
ENSOCUG00000000742	0	0.11	0.12	0.05	0	0	0	0	CCT8L1P
ENSOCUG00000000743	7.29	8.18	2.22	3.69	9.99	4.96	6.18	7.02	KHDRBS3
ENSOCUG00000000749	8.18	5.37	4.87	5.59	5.03	6.08	5.25	5.71	HTATIP2
ENSOCUG00000000750	9.46	7.82	6.41	9.06	7.98	8.54	6.81	7.64	PRMT3
ENSOCUG00000000754	0.55	0.52	0.21	0.71	0.07	0.36	0.49	0.79	CYP39A1
ENSOCUG00000000756	11.94	15.93	10.32	10.4	12.7	11	9.28	13.01	EXOC5
ENSOCUG00000000757	0	0	0	0	0	0	0	0	SLC6A5
ENSOCUG00000000758	0.74	0.35	0.15	0.35	0.37	0.38	0.15	0.57	SLC25A27
ENSOCUG00000000760	0	0	0	0	0	0.01	0	0	TDRD6
ENSOCUG00000000761	0.07	0	0	0.14	0	0.06	0.08	0	NELL1
ENSOCUG00000000763	2.6	0.86	0.92	1.59	1.44	1.82	2.58	2.74	PLA2G7
ENSOCUG00000000764	3.57	1.45	1.35	1.38	2.17	2.5	1.67	3.03	CMTM6
ENSOCUG00000000765	3.74	4.4	3.89	4.95	3.14	3.33	2.25	4.62	HACL1
ENSOCUG00000000766	0	0	0	0	0	0	0	0	OR4Q2
ENSOCUG00000000771	0.05	0.1	0.06	0	0.11	0	0	0.1	CCL3L1
ENSOCUG00000000774	0.25	0.16	0.03	0.06	0.2	0.2	0.14	0.14	PCDH9
ENSOCUG00000000775	0.07	0.13	0	0	0.34	0.12	0.14	0.33	ADRA1A
ENSOCUG00000000776	4.38	6.75	5.35	6	7.81	7.35	6.48	5.67	LEMD3
ENSOCUG00000000778	11.11	16.09	12.97	10.85	10.1	9.17	13.2	15.88	DENND5B
ENSOCUG00000000779	0	0	0	0.03	0	0	0	0.03	Rspo2
ENSOCUG00000000780	3.05	5.4	3.23	5.49	5.51	6.24	4.25	4.53	CDK12
ENSOCUG00000000784	0.79	1.51	1.2	1.25	4.4	0.78	1.05	1.53	NR4A2
ENSOCUG00000000787	0.14	0.07	0	0.02	0	0.05	0.01	0.14	PTPRO
ENSOCUG00000000788	156.17	99.91	100.44	71.44	68.54	37.73	47.93	58.08	GADL1
ENSOCUG00000000789	11.43	13.18	8.44	10.28	12.73	13.25	7.42	10.15	EPC1
ENSOCUG00000000790	116.17	79.27	63.66	67.98	67.56	57.06	60.78	55.17	NDUFS4
ENSOCUG00000000791	2154.3	693.57	609.82	750.04	840.2	703.99	863.7	816.42	RPL24
ENSOCUG00000000792	3.95	3.45	1.79	4.48	5.1	4.15	4.46	6.84	EPS8
ENSOCUG00000000793	4.45	2.78	3.78	2.92	2.73	3.45	2.5	5.24	CHP2
ENSOCUG00000000795	358.05	559.29	440.35	537.76	432.43	583.2	469.59	431.75	ZFAND5
ENSOCUG00000000798	3.33	6.36	5.54	5.92	5.61	6.87	6.17	7.26	H6PD
ENSOCUG00000000802	0.81	1.12	0.75	1.1	0.22	0.76	0.67	0.56	WIPF3
ENSOCUG00000000803	3.31	3.35	2.68	3.13	3.73	3.71	3.59	3.85	ATXN7
ENSOCUG00000000804	1.55	1.04	0.87	1.02	1.16	0.4	1.49	0.6	SCRN1
ENSOCUG00000000805	1.37	1.45	1.56	1.57	1.52	2.12	2	0.44	FKBP14
ENSOCUG00000000806	5.93	6.58	2.43	6.17	5.65	6.81	3.97	5.43	TTC14
ENSOCUG00000000807	8.2	8.54	8.07	9.65	8.34	7.01	7.61	6.28	PLEKHA8
ENSOCUG00000000810	1.36	1.23	0.96	1.34	0.96	0.75	1.1	1.84	Prickle2
ENSOCUG00000000812	0.21	0.05	0	0.05	0.03	0	0	0.1	CCDC39
ENSOCUG00000000815	0.06	0.17	0	0	0.48	0.16	0.12	0.35	GPR75
ENSOCUG00000000817	13.5	24.98	13.83	19.31	16.85	23.69	13.78	18.65	SPAG9
ENSOCUG00000000818	60.38	89.83	97.28	92.16	97.02	109.3	82.74	68.11	Crkl
ENSOCUG00000000819	9.94	9.18	5.16	11.55	8.84	10.91	6.97	6.09	ABHD17B
ENSOCUG00000000820	10.53	9.18	6.04	7.36	7.12	6.97	6.65	8.38	NSMCE4A
ENSOCUG00000000821	165.91	190.4	183.16	169.07	149.54	266.07	144.18	164.08	TACC2
ENSOCUG00000000822	8.96	10.84	15.76	11.04	9.74	14.32	13.77	13.46	WNK2
ENSOCUG00000000823	2.77	5	3.09	4.45	4.04	3.3	3.14	2.45	PDE12
ENSOCUG00000000824	55.77	45.9	34.79	56.48	42.48	46.83	42.44	43.72	ARF4
ENSOCUG00000000825	0	0	0	0	0	0	0	0	BTBD16
ENSOCUG00000000826	4.09	2.76	3.05	2.93	2.75	2.76	3.08	3.62	DENND6A
ENSOCUG00000000827	33.48	25.39	17.76	23.21	15.45	25.01	14.8	23.32	Slmap
ENSOCUG00000000828	2.92	3.49	5.45	4.96	4.07	5.31	4.47	7.47	FLNB
ENSOCUG00000000830	0.05	0.05	0.04	0.19	0.02	0.05	0.15	0.15	DOCK2
ENSOCUG00000000831	0.12	0.07	0.12	0.2	0.02	0	0.06	0.06	DNASE1L3
ENSOCUG00000000832	0.84	1.07	1.43	1.66	2.04	3.16	2.08	2.25	ABHD6
ENSOCUG00000000833	12.55	21.99	17.94	18.18	18.22	22.21	19.44	15.02	PXK
ENSOCUG00000000834	0	0	0	0	0.02	0	0	0.05	INSYN2B
ENSOCUG00000000835	5.88	5.86	4.67	7.04	4.79	9.16	7.1	7.53	SPR
ENSOCUG00000000836	0	0	0	0	0	0	0	0	FOXI1
ENSOCUG00000000837	7.08	7.6	6.66	7.41	8.87	7.37	8.98	10.23	RAB11FIP5
ENSOCUG00000000847	1.07	0.72	0.29	1.06	1.02	0.94	0.73	1.64	PTPRD
ENSOCUG00000000848	17.08	27.1	21.94	27.47	27.09	37.17	25.72	24.37	SUPT6H
ENSOCUG00000000849	2.59	3.85	3.57	4.06	3.27	5.88	4.89	5.52	Cbfa2t2
ENSOCUG00000000850	0	0	0	0	0	0	0	0	NECAB3
ENSOCUG00000000851	1450	1242.66	1246.85	757.22	1526.79	1508.13	1589.83	1567.2	RPL23A
ENSOCUG00000000852	0.44	0.24	0.13	0.58	0.43	0.16	0.32	0.78	CCDC181
ENSOCUG00000000853	0.36	0.23	0.25	0.23	0.24	0.52	0	0.23	TLCD1
ENSOCUG00000000854	0	0	0	0	0	0	0	0	ACTL10
ENSOCUG00000000855	0.69	0.26	0.85	0.65	0.46	0.72	0.7	0.36	NEK8
ENSOCUG00000000856	0.15	0.22	0.31	0.36	0.15	0.07	0.46	0.37	E2F1
ENSOCUG00000000857	1.33	1.22	1.18	1.24	1.23	1.04	1.43	1.11	FUT10
ENSOCUG00000000859	13.04	13.03	17.82	13.48	12.49	13.33	13.95	15.33	TRAF4
ENSOCUG00000000861	26.37	15.03	18.37	18.51	15.72	24.05	22.74	20.86	CD82
ENSOCUG00000000864	2.46	3.08	2.4	2.58	1.93	2.6	2.55	4.52	Cadm1
ENSOCUG00000000867	57.36	37.22	34.79	34.51	33.38	32.65	36.4	27.4	MRPS28
ENSOCUG00000000868	0	0.69	0.09	0	0.09	0	0.09	0.17	CCL20
ENSOCUG00000000881	0	0	0	0.02	0	0	0.03	0.02	ANO4
ENSOCUG00000000884	2.66	2.72	2	4.13	2.9	1.69	2.67	1.57	POLR3B
ENSOCUG00000000887	69.87	81.36	56.27	89.35	85.44	80.78	78.12	69.95	MSRB3
ENSOCUG00000000888	0	0	0	0	0	0	0	0	GALNTL6
ENSOCUG00000000894	95.2	52.13	66.1	61.65	45.59	65.64	64.88	45.83	LSMEM1
ENSOCUG00000000895	2.15	2.05	1.78	2.8	3.52	2.24	2.09	3.89	PTGER4
ENSOCUG00000000896	18.72	24.74	12.6	25.12	18.96	18.96	15.64	17.13	TTC33
ENSOCUG00000000897	6.63	14.69	6.55	10.83	9.55	13.99	8.18	8.87	PRKAA1
ENSOCUG00000000898	8.62	8.35	5.13	8.94	9.7	6.65	5.97	7.1	GPHN
ENSOCUG00000000901	0.37	0.32	0.17	0.47	0.27	0.07	0.21	0.9	SEZ6L2
ENSOCUG00000000903	0.09	0.06	0	0.06	0	0.01	0	0.02	HDX
ENSOCUG00000000905	0	0.03	0	0.03	0.12	0.1	0.03	0.11	NPAS4
ENSOCUG00000000906	0.15	0.03	0.08	0.03	0.02	0.03	0	0.03	ANGPTL3
ENSOCUG00000000907	2.78	2.56	1.61	3.02	2.37	3.32	2.44	2.91	STK35
ENSOCUG00000000908	0	0	0	0	0	0	0	0	DCAF12L2
ENSOCUG00000000909	1.18	0.78	0.84	0.9	1.13	1.11	0.9	1.27	HACE1
ENSOCUG00000000918	0	0	0	0	0	0	0	0	TLX3
ENSOCUG00000000919	23.84	27.58	19.48	18.8	25.27	22.28	21.77	20.6	ADGRA3
ENSOCUG00000000920	8.33	8.15	7.9	8.56	4.04	8.11	9.05	6.46	ZNHIT3
ENSOCUG00000000921	0.31	0.44	0.19	0.34	0.09	0.29	0.16	0.18	MYO19
ENSOCUG00000000922	14.32	7.64	14.82	13.53	13.33	12.16	14.11	10.3	NUBP1
ENSOCUG00000000923	0	0	0	0	0	0	0	0	TVP23A
ENSOCUG00000000925	10.81	7.4	5.05	6.54	9	9.01	4.67	4.37	GGNBP2
ENSOCUG00000000927	7.89	10.73	13.14	8.74	5.93	5.23	5.68	10.16	ADAMTSL4
ENSOCUG00000000928	50.03	64.98	38.34	48.14	53.86	39.22	33.74	40.74	Mfn1
ENSOCUG00000000929	13.47	17.99	11.65	15.31	19.98	20.67	19.07	13.76	KIAA1143
ENSOCUG00000000930	0.64	0.54	0.27	0.35	0.24	0.41	0.25	0.23	Kif15
ENSOCUG00000000931	0.7	0.96	0.56	0.8	0.6	0.39	1.52	2.27	GNB4
ENSOCUG00000000932	0	0.18	0	0	0	0.08	0.19	0.09	UBE2U
ENSOCUG00000000933	7.4	6.06	2.9	4.41	6.17	3.96	6.05	5.33	TMEM42
ENSOCUG00000000936	1.3	0.9	0.24	0.62	0.49	1.14	0.76	0.55	GLMN
ENSOCUG00000000937	32.84	37.15	38.84	42.41	41.53	27.4	45.75	43.54	ZDHHC3
ENSOCUG00000000939	14.99	11.87	15.1	13.92	7.51	9.44	12.81	12.51	EXOSC7
ENSOCUG00000000945	0.13	0	0	0	0.13	0.45	0	0	SRSF12
ENSOCUG00000000947	12.9	63.15	48.41	32.18	58.01	67.97	36.97	65.8	PM20D2
ENSOCUG00000000948	0	0	0	0	0	0	0	0	GABRR1
ENSOCUG00000000950	0	0	0	0	0	0	0	0	GABRR2
ENSOCUG00000000953	0.04	0	0.04	0.07	0	0	0	0.04	RMI2
ENSOCUG00000000956	6.02	7.59	4.69	6.54	6.8	7.7	3.92	5.67	ZFYVE9
ENSOCUG00000000957	0	1.43	4.6	3.2	2.55	1.11	0.43	0.62	THRSP
ENSOCUG00000000958	42.73	30.08	40.97	52.48	24.7	31.98	34.05	24.69	NDUFC2
ENSOCUG00000000959	9.17	12.11	11.14	11.23	11.25	9.08	10.67	8.22	CC2D1B
ENSOCUG00000000960	0.33	0.14	0.57	0.17	0.24	0.51	0.51	0.72	SDK2
ENSOCUG00000000962	0.41	0.5	0.15	0.49	0.26	0.74	0.11	0.22	ORC1
ENSOCUG00000000963	13.13	16	10.22	11.72	18.58	14.63	11.14	13.13	PRPF38A
ENSOCUG00000000965	3.54	2.76	1.55	1.7	3.18	2.55	1.88	1.46	LY96
ENSOCUG00000000968	1238.12	1486.92	1647.58	1519.89	1763.09	1368.88	2284.04	1552.08	DES
ENSOCUG00000000972	0.27	0.5	0.35	0.39	0.36	0.09	0.27	0.32	SORCS1
ENSOCUG00000000973	0	0	0	0	0	0	0	0.12	CALN1
ENSOCUG00000000979	0.32	0.04	0.14	0.09	0.05	0.16	0.18	0.4	MAP4K1
ENSOCUG00000000981	0	0.4	0.07	0.42	0.13	0.03	0	0.03	INPP5J
ENSOCUG00000000982	25.37	15.64	15.41	19.31	18.49	17.41	14.57	15.65	DMAC1
ENSOCUG00000000983	12.83	12.53	11.85	15.51	13.05	8.84	14.25	9.6	PLSCR3
ENSOCUG00000000984	3.21	3.59	2.82	3.92	1.48	2.59	1.49	3.14	ESRRG
ENSOCUG00000000986	0.05	0	0.02	0	0	0	0	0.02	WNT8B
ENSOCUG00000000987	21.4	29.72	12.72	18.76	25.5	26.41	16.03	23.6	PNISR
ENSOCUG00000000988	10.24	12.93	13.47	12.12	10.6	10.58	10.86	11.89	SEC31B
ENSOCUG00000000989	361.66	263.49	298.75	243.24	233.52	203.62	293.1	223.35	NDUFB8
ENSOCUG00000000991	38.84	61.2	59.43	60.77	56.54	66.31	63.73	53.66	HIF1AN
ENSOCUG00000000996	13.2	21.28	14.12	21.98	14.8	19.03	13.19	20.26	CLASP2
ENSOCUG00000000997	15.63	21.67	20.56	23.67	18.06	27.22	29	17.66	SUOX
ENSOCUG00000000998	2.34	2.23	1.62	0.52	1.49	2.51	2.55	2.79	Cdk2
ENSOCUG00000000999	0	0	0	0	0	0	0	0.04	PMEL
ENSOCUG00000001001	2.83	0.74	1.66	2.58	2.88	2.33	1.79	3.4	NMI
ENSOCUG00000001002	3.28	3.31	1.82	2.72	2.52	3.5	2.18	3.07	Zcchc7
ENSOCUG00000001004	0.1	0.1	0.11	0	0	0	0	0.2	OR52H1
ENSOCUG00000001006	0.12	0.07	0.16	0.07	0.02	0.08	0.04	0.13	TACR1
ENSOCUG00000001009	42.19	42.36	32.58	42.95	44.33	56.17	32.1	41.72	NFE2L2
ENSOCUG00000001011	0	0	0	0	0	0	0	0	SLC45A1
ENSOCUG00000001012	0	0	0	0	0	0	0	0	SLC18A1
ENSOCUG00000001013	15.39	14.39	13.26	14.79	12.4	14.46	16.95	18.05	Atp6v1b2
ENSOCUG00000001016	3.98	3.73	1.64	3.26	3.77	3.59	2.71	3.97	CHD9
ENSOCUG00000001018	0	0	0	0	0.07	0	0	0	GCK
ENSOCUG00000001019	0	0	0	0	0	0	0	0	DMRTA2
ENSOCUG00000001020	5.64	2.35	2.24	2.97	4.4	3.18	2.99	6.27	GNAI1
ENSOCUG00000001021	0	0	0	0	0	0	0	0	PHOX2B
ENSOCUG00000001022	0.15	0.02	0.06	0	0.05	0	0.02	0	SLC13A1
ENSOCUG00000001023	39.59	38.14	47.18	33.52	35.41	32.36	24.19	29.91	PPP1CB
ENSOCUG00000001026	8.11	5.38	5.12	8.34	5.48	7.01	6.92	10.44	PPM1F
ENSOCUG00000001027	0	0	0	0	0	0	0	0	NOBOX
ENSOCUG00000001028	14.38	1.3	2.69	6.53	6.81	1.77	3.06	1.36	MFSD2A
ENSOCUG00000001029	0	0	0	0	0	0	0	0.08	CDH17
ENSOCUG00000001030	0.43	0.1	0.22	0.2	0.64	0.75	0.33	0.73	GEM
ENSOCUG00000001032	0.08	0	0	0	0	0	0	0.16	FETUB
ENSOCUG00000001033	0	0	0	0	0	0	0	0	OPRD1
ENSOCUG00000001034	6.27	2.9	4.4	4.02	1.73	4.31	2.47	7.73	PTPN3
ENSOCUG00000001036	0	0	0	0	0	0	0	0	CFHR5
ENSOCUG00000001037	0	0	0	0	0	0	0	0	F13B
ENSOCUG00000001039	0.1	0	0.22	0.2	0.1	0.08	0.15	0.16	Syngap1
ENSOCUG00000001040	0.44	0.04	0.04	0.24	0	0	0.04	0.13	NEIL3
ENSOCUG00000001041	0.49	0.11	0.08	0.07	0	0.16	0.08	0.14	MELK
ENSOCUG00000001043	68.9	59.16	44.3	55.82	59.02	64.06	43.16	54.49	FERMT2
ENSOCUG00000001045	2	1.61	2.25	1.49	1.43	1.78	1.56	1.23	PARS2
ENSOCUG00000001046	0.23	0.33	0.12	0.11	0	0	0.18	0	IBSP
ENSOCUG00000001047	3.36	4.81	2.45	4.77	3.14	4.66	2.83	5.24	Smarca1
ENSOCUG00000001048	1.28	1.14	2.57	1.7	1.82	1.96	1.58	1.43	THADA
ENSOCUG00000001049	0	0	0	0	0	0	0	0	SLC5A7
ENSOCUG00000001051	0	0	0	0.14	0.15	0	0	0.14	RGS20
ENSOCUG00000001052	3.7	4.14	2.23	3.1	3.46	3.83	2.7	2.81	ARID4A
ENSOCUG00000001053	3.89	3.3	5.64	2.53	2.9	5.06	2.41	4.06	THG1L
ENSOCUG00000001058	1.36	1.06	1.33	1.27	0.74	1.45	0.81	1.01	Ajuba
ENSOCUG00000001061	5.95	6.05	3.44	4.48	6.94	6.5	2.62	4.11	PLEKHF2
ENSOCUG00000001062	1.25	0.36	0.47	1.09	1.16	0.67	0.65	0.93	C8orf37
ENSOCUG00000001063	0	0	0	0	0	0	0	0	STRA8
ENSOCUG00000001069	19.78	13.58	11.25	13.98	11.81	12	10.93	12.91	SCCPDH
ENSOCUG00000001071	0	0	0	0	0	0	0	0	OR4K15
ENSOCUG00000001072	1.41	1.09	0.6	1.17	0.67	1.07	0.61	0.92	Bco1
ENSOCUG00000001073	2.44	3.77	2.16	3.39	3.44	3.38	2.9	2.45	GAN
ENSOCUG00000001074	0	0	0	0	0	0	0	0	OR51V1
ENSOCUG00000001075	1.4	0.33	0.29	0.72	0.42	0.3	0.28	0.81	--
ENSOCUG00000001076	1.93	2.82	3.08	2.48	2.4	3.66	1.89	2.5	SOCS6
ENSOCUG00000001077	0	0	0	0	0	0	0	0	WDYHV1
ENSOCUG00000001078	9.25	18.18	19.83	21.36	12.93	15.09	14.64	16.61	AMOTL1
ENSOCUG00000001081	169.22	166.44	108.1	145.56	182.53	141.32	108.73	113.09	WWP1
ENSOCUG00000001082	3.45	3.47	10.06	4.23	1.99	2.91	3.87	7.36	CLIP4
ENSOCUG00000001083	0	0	0	0	0	0	0	0	OR8J3
ENSOCUG00000001084	1.35	0.29	0.61	0.42	0.75	1.04	0.76	0.14	N6AMT1
ENSOCUG00000001085	0.04	0	0.04	0.06	0.02	0.06	0.02	0	ALK
ENSOCUG00000001086	5.67	8.59	7.09	2.78	5.28	6.33	4.74	8.06	RMDN1
ENSOCUG00000001087	0	0	0	0	0	0	0	0	FUNDC1
ENSOCUG00000001088	10.52	3.88	4.88	5.56	6.68	6.94	4.96	6.34	PBDC1
ENSOCUG00000001089	0	0	0	0	0	0	0.02	0.03	Gria4
ENSOCUG00000001090	0	0.04	0	0.04	0	0	0.18	0	MMP27
ENSOCUG00000001092	0	0	0	0	0	0	0	0	MMP8
ENSOCUG00000001093	7.96	4.4	7.07	4.51	3.96	5.64	3.89	3.63	COMMD1
ENSOCUG00000001094	0	0	0	0	0	0	0	0	OR8K1
ENSOCUG00000001096	25.43	13.95	8.02	15.56	11.7	16.39	10.34	17.96	TAF1D
ENSOCUG00000001097	11.28	7.29	7.57	9.26	9.95	10.34	6.73	5.79	CGRRF1
ENSOCUG00000001098	0	0.02	0	0	0	0.02	0	0	DTHD1
ENSOCUG00000001099	0	0	0	0	0	0	0	0	GP1BA
ENSOCUG00000001100	0	0	0	0	0	0	0.14	0	Sox15
ENSOCUG00000001101	128.54	155.27	208.77	137.05	134.18	106.2	156.9	124.99	SLC25A11
ENSOCUG00000001103	0.21	0.2	0	0.06	0.14	0	0	0	CASP1
ENSOCUG00000001104	24.44	20.11	22.38	22.36	17.71	20.82	20.05	19.05	RNF167
ENSOCUG00000001105	0	0.07	0.15	0	0	0	0	0	PLA2G1B
ENSOCUG00000001106	23.1	17.57	16.18	21.44	12.27	17.19	21.47	11.05	Pfn1
ENSOCUG00000001108	118.1	92.64	77.06	94.67	99.95	105.07	86.6	84.56	SPAG7
ENSOCUG00000001109	27.68	38.95	29.48	36.05	34.28	31.57	34.83	33	CAMTA2
ENSOCUG00000001110	0.06	0.11	0	0.11	0.11	0	0	0	TEKT5
ENSOCUG00000001112	18.08	16.14	8.21	14.74	12.34	14.89	9.33	13.45	PCM1
ENSOCUG00000001114	0	0.06	0.06	0.03	0.06	0	0.03	0	TGM3
ENSOCUG00000001117	0.47	0	0	0.27	0	0	0	0	Cdkl4
ENSOCUG00000001119	13.47	10.89	12.93	10.93	11.68	14.31	11.82	10.72	MRPS22
ENSOCUG00000001120	43.75	49.37	44.36	57.44	49.29	59.88	50.69	50.83	COPB2
ENSOCUG00000001121	57	44.84	52	50.27	46.02	56.88	59.32	59.96	ATIC
ENSOCUG00000001124	2.98	1.35	0.95	1.57	1.52	1.2	0.7	2.06	ZC2HC1A
ENSOCUG00000001125	6.01	7.33	5.7	7.24	6.4	5.64	4.51	5.13	RBM45
ENSOCUG00000001127	17.78	30.04	22.48	25.97	20.07	20.74	14.46	17	RHOQ
ENSOCUG00000001129	0	0	0	0	0	0	0	0	Slc26a3
ENSOCUG00000001130	8.56	4.93	2.72	4.69	4.7	3.46	4.33	3.41	PIGF
ENSOCUG00000001131	4.18	2.35	2.5	3.58	2.55	3.59	1.77	2.61	CEMIP2
ENSOCUG00000001138	9.02	13.83	11.68	14.46	10.5	15.41	13.55	13.63	TP53
ENSOCUG00000001142	6.6	10.28	6.25	7.54	10.23	10.42	7.33	7.91	Snx13
ENSOCUG00000001143	4.5	0.11	0.94	1.51	0.46	0.7	0.47	1	SPINK2
ENSOCUG00000001144	0.94	0.85	0.33	1.41	0.85	0.47	0.59	1.19	SLC6A6
ENSOCUG00000001145	3.58	3.25	2.48	2.62	1.69	1.8	1.07	1.16	GRIP2
ENSOCUG00000001151	0.12	0.06	0.03	0.03	0.09	0.03	0	0.17	DAPP1
ENSOCUG00000001152	29.92	16.43	12.43	17.68	20.38	14.74	10.32	14.03	Lamtor3
ENSOCUG00000001155	57.43	37.26	33.03	46.06	41.86	40.34	37.8	40.06	PDIA3
ENSOCUG00000001156	0	0	0	0	0	0	0	0	Hoxc13
ENSOCUG00000001157	0	0	0	0	0	0	0	0	Hoxc12
ENSOCUG00000001158	0	0	0	0	0.05	0	0	0	ELL3
ENSOCUG00000001159	0.09	0.17	0.31	0.08	0	0.16	0	0.12	Hoxc11
ENSOCUG00000001160	9.36	9.54	4.8	6.84	9.01	6.11	5.48	6.93	Hoxc9
ENSOCUG00000001161	144.33	119.67	93.43	105.94	89.16	85.59	100.55	80.48	HYPK
ENSOCUG00000001162	0	0.12	0	0.06	0	0.06	0	0.18	SERINC4
ENSOCUG00000001164	13.62	18.46	16.91	16.56	16.17	22.03	18.15	17.7	KDM1A
ENSOCUG00000001165	33.54	35.11	16.29	33.47	30.72	41.05	22.25	24.92	RANBP2
ENSOCUG00000001168	1.05	1	1.62	2.02	1.49	1.52	2.09	2.59	Luzp1
ENSOCUG00000001169	9.56	9.42	5.59	9.63	13.37	9.2	9.78	18.41	RGS5
ENSOCUG00000001171	0.59	0.22	0.42	0.36	0.31	0.33	0.21	0.3	NUF2
ENSOCUG00000001172	1.41	0.79	1	0.55	1.02	0.68	1.18	0.75	CCDC138
ENSOCUG00000001173	9.01	12.63	10.53	9	10.73	9.78	4.96	10.21	PPM1L
ENSOCUG00000001174	0.68	0.19	0.3	0.73	0.29	0.34	0.1	0.66	B3GALNT1
ENSOCUG00000001175	2.94	3.46	2.11	3.65	2.45	3.91	2.45	3.68	HACD2
ENSOCUG00000001178	2.06	0.36	0.23	0.29	0.84	0.13	0.39	0.66	FAM78B
ENSOCUG00000001179	2.03	1.91	1.93	2.38	2.41	2.47	1.33	4.55	ARHGEF26
ENSOCUG00000001180	6.99	10.61	7.51	9.29	9.77	9.28	7.25	8.05	DHX36
ENSOCUG00000001181	0.3	0.17	0.12	0.14	0.24	0.1	0.03	0.28	Frk
ENSOCUG00000001183	1.02	0.27	0.52	0.93	0.53	0.66	1.12	0.95	SH3GL2
ENSOCUG00000001184	6.74	9.02	5.66	7.87	8.14	5.1	6.36	7.55	NT5DC1
ENSOCUG00000001185	0	0	0	0	0	0.04	0	0	GPR149
ENSOCUG00000001188	0.02	0	0.09	0	0.09	0	0.02	0.2	COL10A1
ENSOCUG00000001191	23.94	19.88	12.82	12.31	13.7	13.42	13.69	14.23	LYRM1
ENSOCUG00000001192	0	0	0	0	0	0.19	0	0	SLC25A2
ENSOCUG00000001196	0	0	0	0	0	0	0	0	C11orf87
ENSOCUG00000001201	0	0	0	0.07	0	0	0	0	EDN2
ENSOCUG00000001203	0.3	0.2	0.3	0.3	0.36	0.26	0.28	0.45	HIVEP3
ENSOCUG00000001205	23.3	53.68	35.37	40.4	47.97	53.39	38.81	43.28	RBFOX1
ENSOCUG00000001206	0	0	0	0	0	0	0	0	ANKRD49
ENSOCUG00000001207	1.61	0.83	0.89	2.05	0.33	0.19	0.95	2.32	ESRRB
ENSOCUG00000001211	14.5	8.59	9.71	5.61	0.19	0	10.53	4.58	Atp5if1
ENSOCUG00000001212	52.85	73.52	44.69	67.61	104.69	100.6	71.77	60.08	JUN
ENSOCUG00000001215	57.14	45.99	26.4	33.62	29.62	36.84	26.68	34.56	HIPK3
ENSOCUG00000001216	1.34	1.05	0.44	1.07	0.55	1.29	0.68	0.57	Adam8
ENSOCUG00000001217	30.51	35.84	23.51	34.09	30.35	35.38	26.01	28.06	MARCHF7
ENSOCUG00000001219	0.75	1.15	0.55	1.03	0.5	0.93	0.68	1.2	RASA2
ENSOCUG00000001220	37.01	50.71	51.2	48.36	46.45	60.34	61.11	50.55	Tubgcp2
ENSOCUG00000001221	2.55	1.95	5.39	5.41	3.04	2.21	3.61	4.91	ZNF511
ENSOCUG00000001223	6.79	8.93	5.07	8.19	8.03	9.71	5.1	5.8	Cdc40
ENSOCUG00000001224	0.26	0.25	0	0.25	0	0	0	0.25	Ccl27
ENSOCUG00000001225	0	0	0.1	0.17	0.09	0	0	0	METTL24
ENSOCUG00000001227	4.19	7.65	6.54	6.95	4.24	13.02	6.33	12.61	DDO
ENSOCUG00000001228	2.77	7.18	7.39	4.9	4.73	2.77	2.92	3.71	EHD3
ENSOCUG00000001229	0.2	0	0.07	0.13	0.13	0.18	0.27	0	IQCG
ENSOCUG00000001230	0	0	0	0.08	0.02	0	0	0	XDH
ENSOCUG00000001232	281.51	97.94	111.34	118.35	103.95	129.41	141.68	111.59	Rpl35a
ENSOCUG00000001233	0.66	1.1	0.69	0.74	0.95	1.14	0.88	0.92	Lmln
ENSOCUG00000001234	0.06	0.12	0	0.24	0	0.06	0	0.06	NIPAL4
ENSOCUG00000001235	1.65	2.02	1.68	2.26	2.18	2	3.99	5.42	ADAM19
ENSOCUG00000001236	0	0	0	0	0	0	0	0	SRD5A2
ENSOCUG00000001241	0.06	0.22	0.12	0.22	0.06	0.2	0	0.22	MFSD4A
ENSOCUG00000001242	0	0	0	0	0	0.07	0	0.08	Esrp2
ENSOCUG00000001246	2.76	1.78	3.3	2.07	3.86	4.75	3.29	3.5	TMCC2
ENSOCUG00000001247	3.76	4.77	3.55	4.4	4.56	5.51	3.57	6.74	LMBR1
ENSOCUG00000001248	0	0	0	0	0.17	0	0	0	--
ENSOCUG00000001249	2.1	2.02	3.09	2.4	2.37	2.14	2.62	3.14	DTNB
ENSOCUG00000001250	1.22	1.36	0.71	1.34	1.12	1.06	0.77	1.34	EDNRA
ENSOCUG00000001251	1.12	1.93	1.84	1.68	1.34	0.78	1.82	3.03	CRADD
ENSOCUG00000001255	0	0	0	0	0	0	0	0	REM2
ENSOCUG00000001256	1.88	2.85	2.02	2.29	1.77	3.13	1.9	2.22	GANAB
ENSOCUG00000001259	0	0	0	0	0	0	0	0	Tcaf3
ENSOCUG00000001261	0	0	0	0	0	0	0	0	OR4F21
ENSOCUG00000001263	0	0	0	0	0	0	0	0	Tecta
ENSOCUG00000001264	260.37	368.02	346.5	373	377.7	527.22	316.88	261.15	CMYA5
ENSOCUG00000001265	0.32	0.44	0.04	0.2	0.14	0.21	0.11	0.1	DCK
ENSOCUG00000001266	24.3	31.91	20.53	26.79	31.71	28.47	21.09	23.85	TOMM70
ENSOCUG00000001269	76.54	115.06	97.92	113.85	121.49	163.49	100.86	108.22	NNT
ENSOCUG00000001272	11.72	13.47	15.33	16.09	13.34	15.69	15.42	14.92	MFSD1
ENSOCUG00000001277	0	0	0.19	0.18	0	0	0	0	NECAB1
ENSOCUG00000001278	0.02	0.07	0.07	0.11	0.05	0.16	0.05	0.07	INTU
ENSOCUG00000001279	2.98	1.44	2.05	2.2	2.65	2.24	1.61	4.31	TSPAN2
ENSOCUG00000001284	10.11	11.83	8.84	14.06	12.95	14.32	10.13	13.64	SEC24B
ENSOCUG00000001286	9.35	4.87	6.09	6.76	2.11	5.16	9.46	4.5	--
ENSOCUG00000001288	626.17	490.68	465.6	504.91	493.08	579.36	485.34	477.67	UBB
ENSOCUG00000001289	12.69	19.57	12.21	15.98	15.05	19.05	15.43	15.85	SEPTIN11
ENSOCUG00000001292	9.55	10.23	10.96	9.05	12.1	11.09	14.61	12.7	LTBR
ENSOCUG00000001296	0	0	0	0	0	0	0	0	HES2
ENSOCUG00000001297	1.94	1.05	1.31	1.52	0.84	1.41	1.71	2.23	PLEKHG5
ENSOCUG00000001299	88.5	144.24	216.52	145.41	150.92	135.25	118.82	156.55	MICAL2
ENSOCUG00000001300	0.33	0.27	0.14	0.09	0.33	0.12	0.45	0.43	CCSER1
ENSOCUG00000001301	0	0	0	0	0	0	0	0	PRL
ENSOCUG00000001302	0.02	0	0	0	0	0.01	0.03	0	MICALCL
ENSOCUG00000001306	0.19	0.24	0.13	0.18	0.08	0.24	0.24	0.4	SPTLC3
ENSOCUG00000001307	5.1	4.38	5.74	6.21	5.92	2.95	6.02	11.3	TP53I11
ENSOCUG00000001309	0.34	0.32	0.17	0.05	0.39	0.83	0.34	0.38	ISM1
ENSOCUG00000001310	0.47	0.44	0.24	0.44	0.54	0.4	0.16	0.6	TASP1
ENSOCUG00000001311	16.76	27.12	19.78	25.4	22.18	22.74	20.33	20.02	CELF1
ENSOCUG00000001314	0.11	0.11	0	0.26	0	0.1	0	0	Bpifb9
ENSOCUG00000001316	0	0	0	0	0	0	0	0	ESRP1
ENSOCUG00000001317	5.32	3.85	2.33	4.91	3.28	4.47	2.01	4.96	DPY19L4
ENSOCUG00000001319	8	9.27	7.33	9.53	10.8	10.55	7.52	8.65	SREK1
ENSOCUG00000001320	3.14	3.53	1.4	3.43	2.42	2.92	1.59	3.21	IFT74
ENSOCUG00000001324	14.79	12.98	15.24	14.97	11.43	12.9	13.82	21.36	ATP1A1
ENSOCUG00000001326	0.13	0	0	0.16	0	0	0.04	0.04	SEMA4A
ENSOCUG00000001327	0	0	0	0	0	0	0	0	HRH4
ENSOCUG00000001328	3.41	6.4	3.34	4.88	5.9	6.34	4.25	6.2	VPS13A
ENSOCUG00000001333	0	0	0	0	0	0	0	0	OR2F1
ENSOCUG00000001336	1.48	1.41	1.2	2.02	1.24	1.13	1.96	2.41	ARHGAP27
ENSOCUG00000001337	0.32	0.38	0.24	0.45	1.03	1.04	0.48	0.84	PARM1
ENSOCUG00000001338	5.68	4.41	6.54	6.65	2.47	4.93	5.03	2.74	TIMM10
ENSOCUG00000001341	0	0	0	0	0	0	0	0	DMRTB1
ENSOCUG00000001342	0	0.02	0.05	0.05	0.1	0.52	0	0.05	ANKFN1
ENSOCUG00000001343	17.06	19.01	18.23	21.13	18.9	21.68	20.13	21.73	IQSEC1
ENSOCUG00000001344	0	0	0	0	0	0	0	0	KIAA1549L
ENSOCUG00000001345	0	0	0	0	0	0	0	0	Ctsg
ENSOCUG00000001347	0	0	0	0	0	0	0	0	OR5M3
ENSOCUG00000001349	1.19	1.52	1.76	1.86	1.71	1.92	1.43	1.87	RBFOX2
ENSOCUG00000001351	0.12	0.35	0.63	0.98	0.8	0.64	0.5	0.53	CD96
ENSOCUG00000001352	2.4	5.8	2.96	3.06	3.39	5.18	4.37	3.14	ZFYVE27
ENSOCUG00000001353	7.2	10.18	11.29	7.31	6.04	7.27	7.59	8.4	Uchl1
ENSOCUG00000001355	0	0	0	0.05	0	0	0.11	0	IKZF3
ENSOCUG00000001357	50.11	57.08	45.9	55.96	52.86	72.77	49.59	49.19	Hnrnpd
ENSOCUG00000001366	0	0	0.29	0	0	0.36	0	0.27	SPC25
ENSOCUG00000001367	0	0	0	0	0	0	0	0	TENT5D
ENSOCUG00000001368	0	0	0	0.04	0	0	0	0	NMRAL1
ENSOCUG00000001370	0	0	0	0	0	0	0	0	G6PC2
ENSOCUG00000001372	0.02	0	0	0	0.06	0	0.02	0	ABCB11
ENSOCUG00000001374	0.08	0	0.04	0	0.04	0.26	0.04	0.04	TSHR
ENSOCUG00000001375	10.17	6.94	8.84	29.22	20.66	4.2	13.82	6.34	Scd1
ENSOCUG00000001377	0	0	0	0	0	0	0	0	OR8D2
ENSOCUG00000001378	0.03	0	0	0	0	0	0	0	Prokr2
ENSOCUG00000001383	56.92	49.6	47.6	53.17	47.84	40.23	48.02	37.3	MRPL9
ENSOCUG00000001384	0.42	0.39	0.37	0.57	0.56	0.56	0.42	0.56	RTTN
ENSOCUG00000001385	0	0	0	0	0	0	0	0	OAZ3
ENSOCUG00000001386	0.64	0.32	0.29	0.42	0.29	0.21	0.24	0.49	CTTNBP2
ENSOCUG00000001387	0	0	0	0	0	0	0	0	Tdrkh
ENSOCUG00000001389	0	0	0	0	0	0	0	0	LINGO4
ENSOCUG00000001390	32.77	38.16	24.62	37.41	35.69	39.56	26.09	29.94	GOLGA4
ENSOCUG00000001393	0	0	0	0	0.17	0	0	0	Syp
ENSOCUG00000001395	0	0	0	0	0	0	0	0	MRPS21
ENSOCUG00000001396	2	1.48	2.47	2.75	1.1	1.05	1.05	4.06	HLA-DRB1
ENSOCUG00000001398	9.51	11.7	10.99	9.72	11.14	15.14	12.79	11.3	NAT10
ENSOCUG00000001403	0	0	0	0	0	0	0	0	Olfr149
ENSOCUG00000001405	1.06	1.92	1.32	1.88	1.24	0.87	1.23	0.94	ABTB2
ENSOCUG00000001407	0.23	0.38	0.32	0.38	0.48	0.4	0.6	1.39	MAGI2
ENSOCUG00000001410	0	0	0	0	0.02	0	0	0	HTR5A
ENSOCUG00000001412	83.57	25.04	16.09	32.23	26.82	16.19	31.09	26.52	IGFBP6
ENSOCUG00000001414	47.6	68.12	57.11	58.85	56.74	80.93	65.19	61.35	DDX23
ENSOCUG00000001415	0	0.06	0	0	0.06	0	0.13	0.06	SOAT2
ENSOCUG00000001418	23.99	22.45	21.12	24.87	23.26	27.43	22.36	17.49	PSMD14
ENSOCUG00000001419	0.51	0.31	1.05	0.78	0.7	1.78	1.24	1.42	Csad
ENSOCUG00000001420	1.7	2.39	1.25	1.59	1.89	2.3	1.47	1.7	SYNJ1
ENSOCUG00000001422	11.49	14.79	10.56	10.75	12.59	15.75	15.67	10.1	ZNF740
ENSOCUG00000001424	0	0	0	0	0	0	0	0	OTOR
ENSOCUG00000001425	11.07	14.32	13.45	16.28	12.53	9.6	11.2	11.54	VIPAS39
ENSOCUG00000001426	0.12	0.46	0.25	0.23	0.2	0.28	0.41	0.23	ITGB7
ENSOCUG00000001427	18.66	11.51	8.53	12.2	11.11	11.55	8.89	9.32	SNRPB2
ENSOCUG00000001429	1.85	2.03	1.6	2.04	2.72	3.43	2.55	1.66	Maoa
ENSOCUG00000001430	75.28	72.08	68.09	73.73	69.48	77.93	70	61.8	AHSA1
ENSOCUG00000001431	0	0	0	0	0	0	0	0	DEFB123
ENSOCUG00000001432	5.07	3.95	3.83	5.55	3.49	4.94	5.53	5.56	Rarg
ENSOCUG00000001433	0	0	0	0	0	0	0	0	Olfr147
ENSOCUG00000001434	3.04	5.13	3.27	3.37	3.63	4.4	3.95	8.74	SPTLC2
ENSOCUG00000001436	7.33	31.87	16.82	21.14	21.94	32.2	30.02	12.55	MAOB
ENSOCUG00000001438	15.5	13.13	17.01	22.41	17.96	20.99	19.26	16.87	ALKBH1
ENSOCUG00000001439	2.61	2.81	1.87	3.34	2.74	2.25	1.85	2.98	FAT1
ENSOCUG00000001440	0	0	0	0	0	0	0	0	NOX3
ENSOCUG00000001444	14.54	11.97	9.97	14.24	12.91	12.32	11.86	11.13	TULP4
ENSOCUG00000001446	1.24	1.27	0.91	2.15	1.58	1	1.88	1.11	ZDHHC20
ENSOCUG00000001454	5.33	4.38	8.43	5.51	4.87	4.59	4.25	7.18	NES
ENSOCUG00000001455	1868.51	2322.34	2456.91	2202.42	2254.07	2461.5	3160.59	2582.28	GPI
ENSOCUG00000001456	9.77	7.73	5.76	7.4	9.35	6.89	6.77	6.19	Eif4e
ENSOCUG00000001457	507.09	662.24	464.11	511.45	511.46	561.37	664.32	441.69	MYF6
ENSOCUG00000001458	9.49	10.06	8.46	11.9	9.09	11.49	11.37	8.47	PDCD2L
ENSOCUG00000001459	10.82	11.54	12.97	10.76	11.6	12.98	13.6	11.48	ISG20L2
ENSOCUG00000001460	13.4	15.33	12.59	13.69	14.82	13.75	16.8	15.13	RRNAD1
ENSOCUG00000001461	2.49	2.02	0.89	1.42	1.86	1.51	1.04	1.93	PLOD2
ENSOCUG00000001463	0	0	0	0	0	0	0	0	NMS
ENSOCUG00000001464	31.97	33.03	19.48	35.26	30.26	33.97	24.13	22.78	Uba2
ENSOCUG00000001466	75.95	66.67	68.08	66.47	56.27	75.07	73.98	60.66	MRPL24
ENSOCUG00000001468	90.72	97.48	78.82	106.96	105.66	102.55	98.7	100.79	CTNNB1
ENSOCUG00000001469	34.74	21.75	20.26	19.96	30.8	21.2	21.85	21.75	PDCL3
ENSOCUG00000001470	1.54	1.81	3.61	3.57	2.07	1.49	2.01	2.7	Wtip
ENSOCUG00000001473	1.95	2.79	2	1.52	2.26	0.56	1.32	0.94	S100B
ENSOCUG00000001478	4.57	4.65	3.78	6.3	4.72	4.78	3.92	3.44	Slc33a1
ENSOCUG00000001480	7.32	6.58	5.15	6.75	6.12	7.28	6.27	5.17	GMPS
ENSOCUG00000001481	0.81	1.58	1.37	2.03	0.88	1.3	1.06	1.9	RIPOR2
ENSOCUG00000001484	0	0	0	0	0	0	0	0	IMPG1
ENSOCUG00000001485	0	0	0	0	0	0	0	0	MEP1A
ENSOCUG00000001486	37.26	24.68	13.69	20.06	23.61	20.66	13.28	15.81	ZNF639
ENSOCUG00000001488	2.15	0.87	0.38	0.55	1.33	1.63	1.09	1.19	IRAK1BP1
ENSOCUG00000001489	35.67	25.41	21.31	28.22	34.41	43.31	27.43	46.05	ADGRF5
ENSOCUG00000001490	0	0	0	0	0	0	0	0	IFNLR1
ENSOCUG00000001491	0	0	0	0	0	0	0	0	ASIC5
ENSOCUG00000001495	0	0	0	0	0	0	0	0	OR56A4
ENSOCUG00000001496	28.99	50.57	49.8	43.68	36.75	39.89	35.89	34.83	Stard7
ENSOCUG00000001497	1.39	0.72	0.71	0.71	1.13	0.49	0.45	0.24	FABP7
ENSOCUG00000001498	33.55	26.31	33.05	28.46	26.56	32	33.47	21.32	CIAO1
ENSOCUG00000001500	23.16	20.66	17.81	24.77	12.41	25.59	22.41	26.56	NSMCE1
ENSOCUG00000001501	9.85	4.97	3.26	4	3.61	3.29	2.74	5.01	SMPDL3A
ENSOCUG00000001504	44.52	38.52	28.81	30.1	31.82	36.72	34.23	42.89	RPA1
ENSOCUG00000001512	0	0	0	0	0	0	0	0	SHISAL2B
ENSOCUG00000001513	43.92	34.72	22.49	29.01	33.96	30.71	22.38	22.34	VPS26A
ENSOCUG00000001514	0	0	0	0	0	0	0	0	HMGN1
ENSOCUG00000001515	0	0	0	0	0	0.28	0	0	Ccl19
ENSOCUG00000001517	35.67	28.87	18.79	24.96	23.51	24.05	25.22	18.92	BTF3L4
ENSOCUG00000001519	3.19	5.05	3.85	4.68	3.31	4.4	2.71	3	RTN4RL1
ENSOCUG00000001523	0	0	0	0	0	0	0	0	CFAP206
ENSOCUG00000001524	0.55	0.47	0.63	0.57	0.67	0.64	0.56	1.01	CABLES1
ENSOCUG00000001525	0.09	0.26	0.09	0.21	0.05	0.09	0.03	0.16	ADAMTS6
ENSOCUG00000001526	546.43	384.73	433.36	486.2	422.47	392.11	414.81	385.46	SYPL2
ENSOCUG00000001531	0	0	0	0	0	0	0	0	UTP18
ENSOCUG00000001532	8.79	5.55	8.84	7.69	5.64	7.62	6.74	8.46	LMO2
ENSOCUG00000001536	3.15	1.72	2.02	2.44	1.97	1.64	2.37	1.91	SULT1A1
ENSOCUG00000001539	0	0	0	0.07	0.07	0	0	0	PHYHIPL
ENSOCUG00000001540	0.22	0.14	0.15	0.21	1.17	0.41	0.3	0.32	DUSP5
ENSOCUG00000001542	0.91	0.38	0.29	0.75	0.44	0.38	0.59	1.12	RIPK2
ENSOCUG00000001543	0.48	0.28	0.52	0.24	0.55	0.35	0.04	0.6	FAM13C
ENSOCUG00000001545	1.71	0.85	1.26	1.75	1.52	1.35	1.35	0.97	BCDIN3D
ENSOCUG00000001546	0	0.09	0	0	0	0	0	0	TOX3
ENSOCUG00000001548	0.63	0.13	0.2	0.42	0.36	0.49	0.35	0.51	RASEF
ENSOCUG00000001552	1.35	0.57	1.06	1.45	2.05	2.62	0.8	1.99	BARD1
ENSOCUG00000001553	3.79	5.82	5.02	7.26	5.79	4.99	4.68	10.84	LIPA
ENSOCUG00000001554	0.56	0.58	0.66	0.65	0.51	0.78	0.58	0.72	TANC2
ENSOCUG00000001555	36.16	24.44	27.65	35.88	35.68	35.76	41.5	47.72	ACE
ENSOCUG00000001560	14.21	14.43	15.9	18.93	13.46	15.6	15.39	15.84	PPP2R5D
ENSOCUG00000001561	0	0	0.18	0	0	0	0	0.17	TNFRSF17
ENSOCUG00000001565	19.5	17.58	17.91	18.58	16.7	21.62	14.8	16.17	MEA1
ENSOCUG00000001568	91.73	86.32	98.12	90.05	90.63	78.57	97.2	88.15	KLHDC3
ENSOCUG00000001569	0	0	0	0	0	0	0	0	CLRN2
ENSOCUG00000001571	33.56	29.14	33.41	32.71	33.18	30.07	29.03	30.4	LAP3
ENSOCUG00000001576	31.18	26.69	28.07	33.02	36.38	25.71	25.37	26.18	MED28
ENSOCUG00000001578	4	3.1	3.1	3.39	2.35	2.81	3.05	4.05	CUL7
ENSOCUG00000001582	0.12	0.05	0.18	0.18	0.17	0.13	0.07	0.12	FAM184B
ENSOCUG00000001586	16.42	18.39	17.87	12.31	16.02	22.1	18.32	12.37	MRPL2
ENSOCUG00000001590	6.69	5.83	5.43	5.74	5.51	7.76	4.57	5.09	KLC4
ENSOCUG00000001594	0.43	0.58	0.69	0.69	0.24	0.37	0.37	0.12	SLC16A6
ENSOCUG00000001595	8.63	25.63	19.49	25.65	22.73	21.64	15.03	29.68	Crim1
ENSOCUG00000001596	7.01	5.2	2.41	7.62	1.76	1.3	1.69	1.98	B3GALT2
ENSOCUG00000001597	0	0	0	0	0	0	0	0	ADAMDEC1
ENSOCUG00000001598	17.36	12.38	12.94	18.79	17.87	18.9	21.37	27.26	PAM
ENSOCUG00000001599	0.35	0.19	0.05	0.19	0.3	0.22	0.05	0.34	FLRT3
ENSOCUG00000001600	0	0	0	0	0	0	0	0	PRMT2
ENSOCUG00000001601	4.45	3.53	4	3.35	3.47	3.17	3.66	3.48	SLC18B1
ENSOCUG00000001602	0	0	0	0	0	0	0	0	CCDC168
ENSOCUG00000001604	1.07	2.77	1.69	3.47	2.38	3.75	1.94	1.63	EXOC8
ENSOCUG00000001606	442.22	144.07	122.96	178.62	186.07	146.97	167.24	159.92	RPS12
ENSOCUG00000001609	0	0	0	0	0	0	0.04	0	Fscn3
ENSOCUG00000001610	0.63	1.13	0.42	1.25	0.94	1.05	0.39	1.24	PPIP5K2
ENSOCUG00000001612	0	0	0	0	0	0	0	0	PAX4
ENSOCUG00000001614	0	0	0	0	0	0	0	0	OR6N1
ENSOCUG00000001616	0.63	0.48	0.29	0.72	0.42	0.29	0.78	0.68	PCSK5
ENSOCUG00000001617	0	0.16	0.09	0.08	0.12	0	0.13	0.12	MTMR8
ENSOCUG00000001618	0.46	0.12	0.1	0.1	0.17	0.18	0.08	1.03	HGF
ENSOCUG00000001620	19.2	23.19	28.6	25.62	19.58	26.67	28.36	23.64	SND1
ENSOCUG00000001622	16.32	12.21	6.75	9.44	11.89	10.4	7.52	9.28	RFK
ENSOCUG00000001623	0.1	0	0.51	0.18	0	0.17	0	0.29	B3GALT1
ENSOCUG00000001627	0.01	0.01	0	0.03	0.04	0.05	0.07	0.01	SLC6A11
ENSOCUG00000001629	33.91	18.12	11.14	16.29	21.58	14.63	14.33	12.88	CWC15
ENSOCUG00000001630	0	0	0	0	0	0	0	0	OR4K14
ENSOCUG00000001631	0	0	0	0	0	0	0	0	KDM4D
ENSOCUG00000001632	0	0	0	0	0	0	0	0	Krtap8-1
ENSOCUG00000001633	1.4	1.04	0.92	1.49	0.5	1.14	1.64	1.59	HPS1
ENSOCUG00000001636	11.44	10.24	8.26	11.12	10.37	9.75	8.47	7.97	UTP18
ENSOCUG00000001638	1.79	0.13	1.76	1.24	1.38	0.34	2.27	1.08	HPSE2
ENSOCUG00000001639	0	0	0	0	0	0	0	0	OR10T2
ENSOCUG00000001645	198.72	248.1	273.76	245.24	264.65	287.12	287.97	197.6	RAB7A
ENSOCUG00000001647	0	0	0.06	0	0	0	0	0	LIPC
ENSOCUG00000001649	0	0	0	0	0	0	0	0	IFRD1
ENSOCUG00000001651	7.86	19.71	11.81	16.53	17.02	17.45	13.79	15.52	LNPEP
ENSOCUG00000001652	1.55	0.41	0.7	1.56	0.25	0.64	0.75	0.42	CCNB2
ENSOCUG00000001655	15.37	3.7	1.18	4.57	3.28	3.82	3.15	4.42	LIX1
ENSOCUG00000001656	23.87	22.11	13.26	19.57	23.41	26.26	18.5	19.86	RIOK2
ENSOCUG00000001659	0	0	0	0	0	0	0	0	SPINK1
ENSOCUG00000001661	22.57	18.39	16.19	18.17	17.43	20.22	20.29	22.72	PDIA4
ENSOCUG00000001662	0	0	0	0	0	0	0	0	Slc7a11
ENSOCUG00000001663	0	0	0	0	0	0	0	0	IL22
ENSOCUG00000001665	0.29	0.45	0.1	0.42	0.38	0.52	0.19	0.37	MDM1
ENSOCUG00000001669	5.53	4.66	3.64	3.19	4.04	3.86	3.56	3.08	ZNF425
ENSOCUG00000001670	4.42	4.5	4.13	4.41	3.64	4.51	5.06	3.53	Pex16
ENSOCUG00000001671	0	0	0	0	0.08	0	0	0	LARGE2
ENSOCUG00000001674	0.29	0.31	0.15	0.2	0.14	0.5	0.37	0.31	Nup62
ENSOCUG00000001675	5.45	5.11	2.91	4.92	3.63	4.28	4.12	4.2	PHF21A
ENSOCUG00000001676	0.96	0.77	0.74	0.68	1.16	0.38	0.45	0.74	EZH2
ENSOCUG00000001678	19.59	21.9	18.62	20	22.31	27.12	20.55	20.44	ACIN1
ENSOCUG00000001679	0	0	0	0	0	0	0	0	--
ENSOCUG00000001684	31.87	34.1	29.74	19.63	21	24.66	31.71	20.84	MNCb-2990
ENSOCUG00000001685	2.59	11.78	14.17	11.17	22.69	19.55	10.57	12.49	SLC7A8
ENSOCUG00000001686	1.74	5.63	2.06	4.55	3.53	3.49	2.51	4.13	Bbx
ENSOCUG00000001687	0.98	0.77	0.89	1.06	0.84	1.08	1.3	1.65	SPIDR
ENSOCUG00000001688	0	0	0	0	0	0	0	0	RPRM
ENSOCUG00000001689	0	0	0	0	0	0	0	0	RTKN2
ENSOCUG00000001692	10.83	15.42	13.52	18.21	16.8	18.64	15.42	12.02	ARF6
ENSOCUG00000001693	0.42	0.53	0.43	0.75	0.5	0.82	0.52	0.93	PRKDC
ENSOCUG00000001694	0	0	0	0	0	0	0	0	OR5V1
ENSOCUG00000001695	0	0	0	0	0	0	0	0	NUTM2G
ENSOCUG00000001696	27.33	10.97	15.08	14.41	17.04	15.05	17.34	15.04	DNAJC15
ENSOCUG00000001697	2.88	2.34	2.24	4.6	3.28	3.59	2.65	4.65	Ptprk
ENSOCUG00000001698	4.29	5.59	2.82	4.89	5.45	5.82	4.17	3.15	MAP3K7
ENSOCUG00000001699	12.72	20.48	19.65	20.68	23.68	24.64	25.66	17.78	KLHDC10
ENSOCUG00000001700	0	0	0	0	0	0	0	0	SLC35A4
ENSOCUG00000001703	0.23	0.17	0.14	0.25	0.04	0.23	0.18	0.13	CATSPER3
ENSOCUG00000001704	3.85	9.19	12.69	5.81	7.24	1.76	4.44	5.05	LRRC30
ENSOCUG00000001710	1.08	0.56	0.65	0.74	0.58	0.71	0.54	0.46	MCM4
ENSOCUG00000001711	1.26	0.85	0.78	0.75	0.8	0.96	1.14	2.07	TRO
ENSOCUG00000001712	21.03	18.43	19.75	19.77	23.42	25.87	16.26	16.94	MRPL19
ENSOCUG00000001714	0	0	0	0	0	0.01	0	0	NXPE1
ENSOCUG00000001715	0.32	0.79	0.42	0.65	0.69	0.36	0.42	0.49	GCFC2
ENSOCUG00000001716	69.25	88.43	89.84	75.57	94	100.45	91.24	54.77	PFKFB1
ENSOCUG00000001717	0	0.06	0	0.22	0	0.1	0.06	0.06	SKAP1
ENSOCUG00000001719	0.14	0.01	0.04	0.11	0.04	0.01	0.01	0.11	DIAPH3
ENSOCUG00000001720	0	0	0	0	0	0	0	0	HOXB1
ENSOCUG00000001722	0	0	0	0	0	0	0	0.07	KSR2
ENSOCUG00000001723	0.69	2.02	0.45	1.63	0.67	1.11	1.17	1.08	ZFHX4
ENSOCUG00000001725	16.35	13.99	14.19	18.13	12.56	12.73	15.54	29.47	PDGFRB
ENSOCUG00000001726	3.48	3.22	1.55	4.03	1.75	2.03	2.2	2.62	WNT11
ENSOCUG00000001730	25.7	29.16	26.07	28.23	23.1	17.53	23.95	19.25	Snx19
ENSOCUG00000001732	6.92	7.03	5.65	6.34	7.03	5.62	4.54	4.32	TMEM184C
ENSOCUG00000001734	45.04	40.78	46.96	39.48	52.51	61.13	45.59	46.86	LARGE1
ENSOCUG00000001736	20.1	19.63	17.79	20.86	23.65	17.44	22.74	20.43	TMUB1
ENSOCUG00000001738	0.39	0.41	0.17	0.36	0.53	0.55	0.26	0.26	RPGRIP1L
ENSOCUG00000001739	1.4	0.63	0.53	1.31	1.02	0.89	1.04	1.56	CADM2
ENSOCUG00000001741	6.39	11.42	8.74	12.26	11.08	14.99	13.83	12.98	FTO
ENSOCUG00000001742	1.73	2.64	1.12	1.64	2.17	1.92	1.66	2.49	CASP8AP2
ENSOCUG00000001746	0.13	0.06	0.26	0.18	0.19	0.11	0.13	0.06	GJA10
ENSOCUG00000001748	1.48	2.51	2.54	2.5	2.94	3.53	1.97	2.67	Tmtc1
ENSOCUG00000001750	1.92	2.5	2.35	2.09	1.94	2.61	1.84	2.4	PRPF40B
ENSOCUG00000001751	3.14	1.35	1.02	2.11	3.1	2.83	2.09	2.82	RND3
ENSOCUG00000001752	0.29	0.07	0.15	0.4	0.36	0.16	0.15	0.69	GPC3
ENSOCUG00000001753	14.38	18.52	11.09	18.92	19.42	18.36	12.58	15.58	ZFYVE16
ENSOCUG00000001754	2.32	2.4	2.94	3.44	2.61	2.33	2.4	4.1	FMNL3
ENSOCUG00000001758	5.33	2.72	2.03	2.85	2.94	2.81	1.89	2.02	PTPN2
ENSOCUG00000001759	0.52	0.09	0.1	0	0.06	0.03	0	0	CDCA7
ENSOCUG00000001761	0.08	0	0	0	0	0.1	0.08	0.04	CLEC18A
ENSOCUG00000001764	0	0	0	0.59	0	0	0	0.43	ELOC
ENSOCUG00000001765	11.26	5.51	2.95	7.03	7.99	5.69	5.66	9.88	Dkk2
ENSOCUG00000001766	0	0	0.04	0	0	0	0	0	PLG
ENSOCUG00000001769	0	0	0	0	0	0	0	0	AVP
ENSOCUG00000001770	0.1	0.2	0	0	0.21	0	0	0.1	OR5K1
ENSOCUG00000001772	4.69	4.81	2.79	4.31	3.22	5.25	3.94	4.89	Slc20a1
ENSOCUG00000001776	2.87	5.25	4.39	6.06	4.58	5.53	3.73	6.34	REST
ENSOCUG00000001777	10.76	17.35	8.58	13.98	15.58	11.31	9.94	10.93	GOSR1
ENSOCUG00000001779	7.14	7.17	7.78	9.04	9.23	10.36	11.23	11.41	ZDHHC9
ENSOCUG00000001780	0	0	0	0	0	0	0	0	Bhlha9
ENSOCUG00000001781	1.28	2.64	1.36	1.82	3.65	2.89	2.37	4.49	PREX2
ENSOCUG00000001784	12.01	8.3	5.25	8.69	7.13	6.88	4.88	6.15	DNAJC10
ENSOCUG00000001785	0.11	0	0	0	0	0	0	0.11	STX19
ENSOCUG00000001786	10.92	9.28	5.29	10.49	8.34	7.25	7.37	6.99	FAM98B
ENSOCUG00000001788	0.24	0.27	0.21	0.38	0.44	0.74	0.45	0.97	RASGRP1
ENSOCUG00000001789	7.42	10.8	10.24	11.41	8.72	9.01	10.76	8.65	RNF169
ENSOCUG00000001794	0	0	0	0	0	0	0	0	OR4N5
ENSOCUG00000001798	7.48	5.4	2.98	4.73	5.01	4.99	3.14	5.97	ACAP2
ENSOCUG00000001799	15.91	11.72	6.74	13.14	13.61	11.36	13.63	20.52	EPB41L2
ENSOCUG00000001801	0.33	0.98	0.15	0.71	0.34	0.62	0.33	0.41	FOXP2
ENSOCUG00000001802	1.58	0.9	0.81	1.33	0.63	0.68	0.48	0.46	COPZ2
ENSOCUG00000001803	3.14	2.08	1.15	1.5	1.59	2.1	1.12	1.45	GLMN
ENSOCUG00000001804	5.58	4.36	3.21	4.18	4.31	4.07	2.07	3	RPAP2
ENSOCUG00000001806	1.13	1.95	0.94	1.63	1.12	1.69	0.62	2.17	MOB1B
ENSOCUG00000001807	2.06	1.87	1.22	1.56	1.64	1.27	1.2	2.07	EVI5
ENSOCUG00000001808	46.57	85.33	48.98	66.49	85.52	106.42	47.54	63.51	SLC12A2
ENSOCUG00000001812	2.55	1.54	0.67	1.3	2.09	1.43	0.86	1.09	ETAA1
ENSOCUG00000001813	0	0.06	0.07	0.12	0.09	0	0.27	0.08	ARG1
ENSOCUG00000001814	3.55	6.7	1.84	4.78	2.9	4.07	2.16	4.14	GUCY1B1
ENSOCUG00000001816	0.26	0.37	0.52	0.71	0.66	0.61	0.5	0.85	PLCE1
ENSOCUG00000001817	4.02	5.46	3.71	4.64	5.48	6.8	5.12	5.44	MED23
ENSOCUG00000001818	75	93.75	53.57	75.33	98.14	73.08	60.05	64.68	KPNA4
ENSOCUG00000001819	2.93	2.27	1.53	2.16	1.89	2.54	1.65	1.24	ANAPC10
ENSOCUG00000001820	43.95	41.96	37.32	33.83	34.43	41.23	42.62	36.7	TMEM50A
ENSOCUG00000001821	41.79	38.03	20.26	31.88	35.82	32.39	24.21	31.95	ABCE1
ENSOCUG00000001822	0.05	0.07	0.02	0	0.15	0.02	0.05	0.03	KIF17
ENSOCUG00000001823	0.41	0.05	0.05	0.14	0.46	0.27	0.62	0.25	RHCE
ENSOCUG00000001824	0.18	0.19	0.04	0.04	0.05	0.11	0.16	0.27	TLR1
ENSOCUG00000001825	0.59	0.32	0.2	0.33	0.3	0.25	0.24	0.29	FAM171B
ENSOCUG00000001826	0.13	0.66	0.22	0.89	0.43	0.75	0.53	1.24	KLHL4
ENSOCUG00000001827	19.76	17.67	13.84	16.53	17.28	22.36	17.05	16.18	Maco1
ENSOCUG00000001830	0	0.28	0	0	0	0	0.1	0	DOK6
ENSOCUG00000001831	0	0	0	0	0	0	0	0	EFCAB3
ENSOCUG00000001834	2.17	1.7	0.67	1.66	1.9	1.43	0.7	1.54	ODF2L
ENSOCUG00000001837	21.83	22.46	21.99	23.18	24.51	28.66	23.28	23.35	SRSF4
ENSOCUG00000001839	56.8	66.99	45.8	52.78	69.16	69.29	42.78	49.08	PPP2R3A
ENSOCUG00000001842	3.61	3.21	2.56	2.88	2.09	2.7	2.74	3.09	MEIS1
ENSOCUG00000001843	22.1	24.75	20.36	26.92	28.46	28.71	15.76	16.58	MSL2
ENSOCUG00000001847	150.1	194.74	175.4	200.84	202.21	203.13	196.12	162.89	TMBIM6
ENSOCUG00000001849	42.97	22.08	17.65	23.02	11.32	15.61	14.12	21.22	SMPX
ENSOCUG00000001850	0	0	0	0	0.06	0	0	0	MEPE
ENSOCUG00000001851	4.67	3.18	3.62	3.87	3	4.28	3.51	5.97	NCKAP5L
ENSOCUG00000001853	0.16	0	0.02	0.02	0	0.02	0.02	0.11	SLC15A2
ENSOCUG00000001854	0	0	0	0	0	0	0	0	OR10R2
ENSOCUG00000001856	0.6	0.67	0.05	0.47	0.25	0.04	0.25	0.1	CTSE
ENSOCUG00000001857	1.85	4.13	2.83	2.91	3.97	5.45	3.59	3.71	ZBTB10
ENSOCUG00000001858	0	0	0.03	0.14	0	0	0	0.02	ICOS
ENSOCUG00000001859	16.9	10.6	10.87	11.18	8.88	11.31	9.65	13.02	NUDT7
ENSOCUG00000001861	7.24	8.77	5.26	7.75	6.78	9.25	5.25	6.13	XRN1
ENSOCUG00000001863	0.05	0	0.47	0	0.05	0.04	0.1	0.05	VAT1L
ENSOCUG00000001864	0.14	0.05	2.61	1.04	0.67	0.79	0.93	2.88	AQP8
ENSOCUG00000001866	0	0	0.13	0.06	0.06	0	0	0.06	CLEC3A
ENSOCUG00000001867	0	0.09	0.11	0.05	0.11	0.05	0.06	0.07	SLC13A4
ENSOCUG00000001868	9.43	11.08	9.09	10.52	7.96	9.67	7.02	8.81	ELP1
ENSOCUG00000001869	0	0	0	0	0	0	0	0	MUC21
ENSOCUG00000001870	0	0	0.04	0	0	0.04	0	0	FAM180A
ENSOCUG00000001871	0	0	0	0	0	0	0	0	KHDC1
ENSOCUG00000001874	0.75	0.9	0.56	1.1	0.86	0.86	0.56	0.71	ATR
ENSOCUG00000001875	5.39	1.98	1.45	3.11	2.68	2.71	1.9	2.85	TSPAN12
ENSOCUG00000001879	0.26	0.25	0.2	0.11	0.18	0.46	0.26	0.2	SPAG1
ENSOCUG00000001880	27.51	13.61	11.46	11.76	13.17	12.96	11.34	13.73	MAGOH
ENSOCUG00000001881	2.03	1.86	0.97	1.01	1.39	2.33	1.17	1.47	ING3
ENSOCUG00000001882	6.4	6.26	5.87	4.91	4.57	3.42	4.15	2.37	ABITRAM
ENSOCUG00000001887	5.44	4.49	2.47	4.79	3.84	5.12	3.75	5.22	TMEM245
ENSOCUG00000001888	40.61	33.91	31.92	28.26	26.75	31.05	40.06	23.95	H2AZ1
ENSOCUG00000001891	0.49	0.22	0.37	0.36	0.23	0.11	0.33	0.09	GPAT2
ENSOCUG00000001892	12.53	8.66	5.26	8.19	7.63	9.3	5.2	6.71	RNF19A
ENSOCUG00000001898	0	0	0	0	0	0	0	0	Glp1r
ENSOCUG00000001901	0	0	0	0	0	0	0	0	SPAG7
ENSOCUG00000001902	4.65	5.72	5	5.35	4.15	5.65	5.59	5.43	SEC22A
ENSOCUG00000001903	0.9	0.59	0.83	0.63	0.34	0.44	0.54	0.73	NOS2
ENSOCUG00000001904	0	0	0	0	0	0	0	0	FAM205A
ENSOCUG00000001906	0.07	0.06	0	0.12	0.07	0.11	0.13	0.13	HRH1
ENSOCUG00000001907	2	2.87	2.01	2.96	2.47	3.3	2.67	3.16	TMEM63A
ENSOCUG00000001908	3.96	3.42	3.03	4.56	3.19	3.58	4.97	4.65	ATG7
ENSOCUG00000001909	0	0	0	0	0	0	0	0	AMER3
ENSOCUG00000001910	0	0.44	0.02	0.08	0.08	0	0.02	0.35	ADGRL3
ENSOCUG00000001911	8.25	8.91	6.15	8.57	10.81	7.8	7.11	7.66	VGLL4
ENSOCUG00000001912	0.99	0.63	1.12	0.72	0.75	0.64	0.52	1.54	PLXNB1
ENSOCUG00000001913	3.27	3.12	3.82	3.74	2.32	4.05	3.51	3.98	Ldhd
ENSOCUG00000001914	46.73	38.08	39.46	50.44	41.22	37.44	49.37	47.44	ORAI1
ENSOCUG00000001915	10.84	8.99	7.91	9.48	6.38	9.1	8.55	8.23	PYCR2
ENSOCUG00000001916	0	0	0	0	0	0	0	0	IQCK
ENSOCUG00000001918	0	0.12	0	0.36	0.25	0.11	0	0.12	MORN3
ENSOCUG00000001919	20.77	19.76	18.59	18.84	18.07	23.9	17.11	17.44	SDE2
ENSOCUG00000001920	7.21	8.89	9.22	10.63	9.32	10.48	9.55	14.41	Gprc5b
ENSOCUG00000001921	0.15	0.7	0.11	0.22	0.52	0.25	0.15	0.44	KIAA0825
ENSOCUG00000001923	13.08	15.26	11.09	16.75	14.71	12.2	16.33	20.64	CXCR4
ENSOCUG00000001924	3.15	4.32	2.07	4.38	3.29	4.91	2.04	2.1	ZFP1
ENSOCUG00000001925	4.78	3.93	3.46	3.99	3.51	2.78	2.53	2.73	ELP4
ENSOCUG00000001929	0	0	0	0	0	0	0	0	C6
ENSOCUG00000001931	2.99	2.51	2.69	3.32	1.75	3.29	3.31	1.46	CCDC51
ENSOCUG00000001933	0.1	0.39	0.29	0.24	0.21	0.41	0.36	0.6	PTPRJ
ENSOCUG00000001937	7.03	7.18	6.22	8.78	7.71	6.95	7.41	11.02	ARHGEF2
ENSOCUG00000001938	2.9	2.37	2.27	3.47	2.78	3.41	2.79	3.63	LSS
ENSOCUG00000001940	6.71	11.21	6.48	10.18	9.15	12.4	9.56	7.36	Smarcc1
ENSOCUG00000001941	0.58	0.11	0.12	0.54	0.12	0.5	0.47	0.11	XRCC2
ENSOCUG00000001943	23.28	14.06	12.03	13.03	15.57	16.08	12.33	15.95	KCTD3
ENSOCUG00000001944	0	0	0	0	0	0	0	0	Nmbr
ENSOCUG00000001949	26.68	21.81	24.25	23.14	22.56	25.46	26.76	29.99	MRPL15
ENSOCUG00000001952	6.87	3.27	3.19	3.55	3.61	1.72	3.15	1.06	TIGAR
ENSOCUG00000001953	0.51	0.16	0	0.88	0	0.15	0.43	0.25	Susd3
ENSOCUG00000001955	4.62	2.63	4.29	5.25	1.87	1.39	3.52	3.99	Fgf6
ENSOCUG00000001956	5.72	4.25	3.49	5.1	6.02	4.94	2.39	4.5	C12orf4
ENSOCUG00000001961	0.96	0.09	0.39	0.18	0.38	0	0.1	0.37	RAD51AP1
ENSOCUG00000001962	0.09	0.17	0	0	0.17	0	0.26	0.25	HPDL
ENSOCUG00000001963	11.3	18.45	23.73	20.69	30.96	29.59	20.95	23.35	TNS1
ENSOCUG00000001964	3.85	3.97	4.2	4.08	2.7	3.24	3.94	3.48	LARS2
ENSOCUG00000001965	0	0	0	0	0	0	0	0	Dyrk4
ENSOCUG00000001966	0.72	0.69	0.93	0.85	0.84	1.26	0.24	0.64	MUTYH
ENSOCUG00000001969	0.12	0.22	0.12	0.11	0.23	0	0.71	0.23	RAB3B
ENSOCUG00000001970	0.07	0.17	0.07	0.26	0.03	0.09	0.11	0	AKAP3
ENSOCUG00000001971	10.06	27.16	18.66	20.94	24.43	31.09	19.47	20.32	BMPR2
ENSOCUG00000001972	10.22	8.69	6.34	7.27	6.81	9.23	6.7	4.94	TXNDC12
ENSOCUG00000001973	0.08	0	0.02	0	0	0	0	0	TNIP3
ENSOCUG00000001978	0	0	0	0	0	0	0	0	BTF3L4
ENSOCUG00000001979	10.12	8.9	5.42	4.96	5.88	6.4	7.16	6.81	Srr
ENSOCUG00000001980	0	0	0	0	0	0	0	0.02	LRRC7
ENSOCUG00000001981	14.48	14.74	12.61	14.05	14.82	15.45	13.02	12.8	CNOT9
ENSOCUG00000001984	7.12	8.19	8.87	6.2	8.05	9.09	7.94	10.04	LIMD1
ENSOCUG00000001985	17.71	29.82	15.87	18.09	17.47	13.84	15.81	15.41	Pter
ENSOCUG00000001986	27.07	25.48	12.93	19.99	17.29	12.4	20.29	21.38	PLCD4
ENSOCUG00000001987	0	0.06	0	0.32	0.13	0.41	0.07	0.13	RGS7BP
ENSOCUG00000001990	18.91	18.92	13.24	16.89	17.83	19.76	14.98	16.23	NAA35
ENSOCUG00000001991	13.81	13.58	5.92	8.63	9.29	7.25	6.41	8.42	C1QL3
ENSOCUG00000001992	21.65	24.83	22.81	15.69	20.61	24.53	23.27	22.11	FBXO10
ENSOCUG00000001993	5.8	2.24	1.54	2.2	2.77	1.2	1.94	3.35	KLHL13
ENSOCUG00000001994	2.93	2.15	0.98	1.7	1.8	2.23	1.29	1.75	LRRC40
ENSOCUG00000001995	0	0	0	0	0	0	0	0	NRSN1
ENSOCUG00000001996	0	0	0	0	0	0	0	0	TOMM5
ENSOCUG00000001998	3.4	6.33	3.81	5.17	4.19	4.09	5.27	4.27	Znf142
ENSOCUG00000001999	0.4	0.53	0.81	0.22	0.32	0.55	0.32	0.92	GOLM1
ENSOCUG00000002000	46.2	30.34	33.7	31.84	33.34	50.57	26.89	42.89	SGCD
ENSOCUG00000002001	4.62	7.74	3.76	7.38	6.05	6.46	4.33	5.22	SRSF11
ENSOCUG00000002003	40.18	36	39.91	37.74	34.51	36.34	42.92	39.06	BCS1L
ENSOCUG00000002004	32.16	23.79	19.64	24.75	21.68	25.33	25.99	24.29	CSNK1E
ENSOCUG00000002006	7.29	5.93	5.1	6.16	5.46	5.14	6.23	5.78	RBM23
ENSOCUG00000002007	12.45	15.59	7.09	11.68	16.59	10.65	8.03	9.69	ANKRD13C
ENSOCUG00000002008	0.54	0.4	0.35	0.46	0.56	0.51	0.35	0.31	STK36
ENSOCUG00000002011	3.07	2.81	1.93	3.31	1.06	1.33	1.79	2.27	Extl2
ENSOCUG00000002013	20.51	34.28	34.03	30.19	31.68	38.41	33.41	24.63	PRMT5
ENSOCUG00000002014	11.83	7.12	11.26	14.65	8.69	11.45	13.17	19.11	PON2
ENSOCUG00000002018	3.16	9.77	6.85	8.05	5.97	6.8	8.61	5.87	UHRF1BP1
ENSOCUG00000002019	0	0	0	0	0	0	0	0	IFNT4
ENSOCUG00000002021	6.96	8.86	10	11.47	6.76	9.2	10.06	7.18	HAX1
ENSOCUG00000002022	16.79	21.46	12.81	19.99	19.75	22.64	12.97	16.2	RAB3GAP1
ENSOCUG00000002023	23.44	17.57	15.35	21.11	20.92	24.52	23.39	18.35	TAF11
ENSOCUG00000002025	16.42	9.72	13	8.87	10.12	8.12	12.31	13.93	UBAC2
ENSOCUG00000002026	0.72	0.48	0.42	0.27	0.65	0.5	0.68	0.95	Tbx18
ENSOCUG00000002030	0.46	0.29	0.62	0	0	0.4	0	0.73	TMEM139
ENSOCUG00000002031	4.05	3.4	1.96	3.28	2.69	3.18	2.44	3.92	AGA
ENSOCUG00000002032	0	0	0	0	0	0	0	0	GPR18
ENSOCUG00000002033	2.68	3.3	1.91	2.16	2.19	2.18	2.44	2.16	SPATA7
ENSOCUG00000002037	15.66	21.52	14.03	21.51	18.71	20.58	15.32	20.35	Ptpn21
ENSOCUG00000002038	0	0	0.2	0.25	0.13	0.06	0	0.45	NDNF
ENSOCUG00000002040	0	0	0	0	0	0	0	0	OR10A4
ENSOCUG00000002041	121.72	148.44	166.74	134.44	118.73	97.89	137.12	106.16	UQCRC1
ENSOCUG00000002042	0.28	0.15	0.12	0.23	0.4	0.24	0.29	0.19	NAALADL2
ENSOCUG00000002043	38.56	24.96	18.23	23.95	24.89	23.71	17.33	18.88	AIMP1
ENSOCUG00000002050	1.76	1.85	1.26	1.54	2.48	1.73	0.65	1.13	TBCCD1
ENSOCUG00000002052	0.68	0.98	1.18	1.77	1.04	1.84	1.37	2.31	LRP4
ENSOCUG00000002053	15.76	12.44	9.79	10.35	12.16	9.35	9.11	8.67	DNAJB11
ENSOCUG00000002054	8.42	9.42	5.93	6.84	7.27	7.42	6.77	5.38	TRIT1
ENSOCUG00000002055	1.08	0.81	0.71	0.94	0.21	0.33	0.5	1.18	ZNF827
ENSOCUG00000002057	0.52	0.13	0.4	0	0	0	0	0.26	AHSG
ENSOCUG00000002059	8.5	9.56	8.83	10.33	12.92	12.63	10.17	10.07	VPS8
ENSOCUG00000002062	0	0	0.1	0.1	0	0.18	0	0.1	OR51F2
ENSOCUG00000002064	0.1	0.19	1.34	0	1.8	1.48	0.2	0.29	Or51e2
ENSOCUG00000002065	5.5	4.01	4.17	5.5	4.27	13.79	4.12	7.18	TCAF1
ENSOCUG00000002066	3.05	2.8	1.55	2.02	2.18	1.83	2.55	2.05	QccE-10352
ENSOCUG00000002069	0	0	0	0	0	0	0	0	MRPS21
ENSOCUG00000002072	1.7	1.59	2.57	2.32	1.02	3.22	1.18	2.35	TCAF2
ENSOCUG00000002073	54.95	61.43	57.29	70.33	54.33	68.59	61.06	55.31	ARFGAP2
ENSOCUG00000002074	674.82	506.48	412.66	586.82	645.05	505.64	702.59	726.34	RPL29
ENSOCUG00000002075	11.18	13.23	10.64	13.8	18.71	17.74	12.18	12.79	Dusp7
ENSOCUG00000002076	4.83	5.04	4.02	4.73	3.83	4.26	6.26	5.45	DDB2
ENSOCUG00000002078	0	0	0	0	0	0	0	0	SPATA31A3
ENSOCUG00000002080	0.34	0.32	0.61	0.25	0.41	0.33	0.3	0.36	POC1A
ENSOCUG00000002083	0.04	0.12	0.09	0.08	0.09	0.48	0.13	0.12	TMC7
ENSOCUG00000002084	12.43	13.37	7.14	10.78	9.89	11.18	8.66	8.88	UFL1
ENSOCUG00000002085	4.28	5.05	3.48	5.68	4.94	4.76	4.38	6.41	Slc25a36
ENSOCUG00000002086	11.24	11.46	7.84	10.64	9.15	13.74	12.79	11.68	PRNP
ENSOCUG00000002089	0	0	0	0.34	0	0	0	0.35	PRND
ENSOCUG00000002090	3.3	1.41	1.94	2.56	1.05	1.34	2.2	5.07	RASSF2
ENSOCUG00000002093	3.86	3.45	4	3.7	2.66	2.36	1.85	2.62	COQ7
ENSOCUG00000002094	3.29	3.11	2.71	3.06	3.44	3.38	3.52	3.69	LANCL2
ENSOCUG00000002095	7.11	2.47	3.01	3.29	2.86	2.93	4.87	9.96	NR1H3
ENSOCUG00000002097	0	0	0	0	0	0	0	0	OR52E4
ENSOCUG00000002098	1.03	0.8	1.19	0.79	0.79	0.85	0.76	1.35	Fchsd1
ENSOCUG00000002099	3.31	5.12	3.22	3.37	3.21	2.99	2.99	3.26	MADD
ENSOCUG00000002100	5.48	4.9	2.57	4.2	3.83	4.01	2.23	3.39	Plekha1
ENSOCUG00000002102	7.14	5.02	3.49	5.76	5.91	4.48	4.05	4.54	GTDC1
ENSOCUG00000002103	0.29	0	0	0	0	0.25	0	0	STPG4
ENSOCUG00000002104	0	0.08	0	0	0	0	0.08	0	ASB17
ENSOCUG00000002105	4.25	8.45	6.25	7.12	9.12	9.66	8.25	10.3	AFF1
ENSOCUG00000002106	1.06	1.06	0.92	1.24	1.26	0.69	1.34	1.68	TDP1
ENSOCUG00000002107	340.13	177.7	128.47	167.55	183.3	155.36	123.51	124.5	CALM1
ENSOCUG00000002108	10725.1	8928.31	10079	9497.01	9095.96	9068.75	11699	12111	ENO3
ENSOCUG00000002109	4.96	1.28	1.08	1.15	1.91	1.67	1.85	1.66	VNN1
ENSOCUG00000002110	12.32	10.74	10.85	10.68	9.81	11.52	12.52	11.09	GNL1
ENSOCUG00000002111	0.39	0.09	0	0	0	0	0	0	FOXB2
ENSOCUG00000002112	0.08	0	0	0	0.04	0.07	0.06	0.02	Mybpc3
ENSOCUG00000002114	0.64	1.44	1.01	1.89	1.97	2.03	2.45	0.92	TRIM5
ENSOCUG00000002115	10.55	8.79	5.94	8.08	6.62	7.11	5.88	6.04	KLHL8
ENSOCUG00000002117	1.05	0.25	0.94	1.35	0.52	1.25	0.8	1.01	Prr3
ENSOCUG00000002118	0.21	0.03	0.13	0.09	0.03	0.05	0.03	0.18	Gpr176
ENSOCUG00000002119	0.38	0.42	0.84	0.45	0.45	0.25	0.28	0.63	VNN2
ENSOCUG00000002120	1.17	0.97	1.02	1.29	1.13	1.06	1.01	1.36	CMIP
ENSOCUG00000002121	47.99	51.14	50.58	51.61	50.33	44.85	50.47	36.79	Abcf1
ENSOCUG00000002123	0.09	0.11	0.2	0.06	0.04	0.13	0.07	0.13	GRM8
ENSOCUG00000002127	1.79	2.29	1.38	1.97	1.83	2.16	1.25	1.21	ZNF800
ENSOCUG00000002128	6.18	2.52	4.8	2.52	4.44	5.71	3.35	3.1	ANKRD35
ENSOCUG00000002129	302.01	246.28	181.46	219.27	273.81	218.09	189.27	205.32	CCNG1
ENSOCUG00000002131	3.52	1.48	1.37	2.32	0.98	1.53	1.62	2.14	PSMB8
ENSOCUG00000002132	7.79	8.29	7.93	8.69	10.72	9.87	10.77	6.86	PPP1R10
ENSOCUG00000002135	4.7	3.41	3.65	3.83	2.7	3.03	2.63	2.65	TAP1
ENSOCUG00000002137	497.37	428.01	309.23	339.75	394.85	235.42	228.46	244.19	UGP2
ENSOCUG00000002138	0	0	0	0	0	0	0	0	OR4D10
ENSOCUG00000002139	0.39	0.34	0.63	0.42	0.32	0.14	0.2	0.16	PSMB9
ENSOCUG00000002140	2.59	1.99	1.77	2.07	2.35	1.33	1.96	2.51	DACH1
ENSOCUG00000002141	0	0	0	0	0	0	0	0	OR4D11
ENSOCUG00000002142	0	0	0	0.15	0	0	0	0	CBLN3
ENSOCUG00000002143	4.61	5.82	2.44	4.07	5.26	5.15	3.33	4.97	VPS54
ENSOCUG00000002144	0.59	1.04	1.21	1.02	1.77	1.03	0.7	1.24	TMED8
ENSOCUG00000002146	0	0	0	0	0	0	0	0	OR4D9
ENSOCUG00000002147	2.49	2.33	1.84	2.42	2.81	2.03	2.07	4.88	KHNYN
ENSOCUG00000002148	100.92	121.89	130.47	132.7	147.82	116.35	105.21	103.98	OSBP
ENSOCUG00000002149	25.98	35.04	42.04	38.1	31.36	50.92	39.23	25.02	MRPS18B
ENSOCUG00000002150	599.86	334.53	333.89	370.95	348.52	307.12	380.55	423.12	RPS16
ENSOCUG00000002151	16.87	21.85	26.44	23.47	20.48	18.72	17.51	13.82	SDR39U1
ENSOCUG00000002152	1.52	2.58	0.69	1.27	1.35	2.79	0.17	1.63	NDUFAF4
ENSOCUG00000002153	2.35	1.6	2.33	2.19	1.6	1.51	2.58	2	ATAT1
ENSOCUG00000002154	15.66	10.85	6.43	10.48	11.26	6.98	8.4	7.93	IBTK
ENSOCUG00000002155	25.67	35.57	35.53	35.57	33.18	43.26	35.89	35.34	SUPT5H
ENSOCUG00000002156	7.94	13.59	8.33	13.1	13.3	12.23	10.38	9.05	PATL1
ENSOCUG00000002158	2.47	2.63	3.05	3.23	2.88	2.99	3.35	4.13	CASP2
ENSOCUG00000002159	6.77	4.99	3.72	5.54	5.54	4.73	2.9	6.48	PTPN12
ENSOCUG00000002160	34.05	37.83	33.46	33.85	36.1	21.23	27.58	24.46	C6orf136
ENSOCUG00000002161	0.29	0.22	0	0.22	0	0.05	0.12	0.34	AK5
ENSOCUG00000002163	14.95	20.19	16.75	18.55	18.95	23.74	20.75	15.61	DHX16
ENSOCUG00000002166	52.94	40.52	37.39	45.31	38.94	32.92	45.93	37.87	TIMM50
ENSOCUG00000002167	6.32	6.95	3.89	6.15	7.59	6.16	3.95	5.95	ZZZ3
ENSOCUG00000002171	6.34	4.49	5.23	5.93	3.86	3.02	1.45	2.76	TRAPPC6B
ENSOCUG00000002172	1.26	0.96	1.35	1.06	0.75	1.69	1.46	1.57	PPP1R18
ENSOCUG00000002174	0.35	0.79	0.12	0	0.53	0.31	0.6	0.06	TEX12
ENSOCUG00000002176	22.98	20.58	12.77	19.55	24.4	24.22	14.17	18.45	PNN
ENSOCUG00000002178	1.35	0.59	0.13	1.38	1.22	0.32	0.87	1.66	NRM
ENSOCUG00000002180	1.56	1.72	1.12	2.18	1.32	2.39	1.59	2.06	DLG5
ENSOCUG00000002181	2.9	5.05	3.16	5.35	4.9	6.13	4.55	6.05	MDC1
ENSOCUG00000002182	0.59	0.72	0.31	0.86	0.47	0.64	0.33	0.36	GPRASP1
ENSOCUG00000002186	1.04	0.74	1.19	0.73	1.16	0.45	0.79	0.75	PACRGL
ENSOCUG00000002187	61.75	53.36	49.07	66.94	45.92	48.73	64.51	60.41	TUBB5
ENSOCUG00000002189	0.16	0.09	0.14	0.19	0.07	0.02	0.07	0.22	KCNIP4
ENSOCUG00000002190	5.09	16.86	7.65	11.42	13.23	8.73	7.57	10.75	MITF
ENSOCUG00000002192	0.34	0.78	0.28	0.67	0.47	0.59	0.14	0.62	PGAP1
ENSOCUG00000002193	2.77	2.65	3.23	3.54	3.37	2.97	3.55	2.56	NUP93
ENSOCUG00000002194	11.15	7.39	9.28	10.66	8.12	10.01	10.69	11.31	Vps53
ENSOCUG00000002197	10.86	18.63	9.77	12.22	16.13	6.44	6.22	5.56	ITGB8
ENSOCUG00000002198	5.96	6.21	3.6	4.41	5	4.81	2.43	3.67	FASTKD1
ENSOCUG00000002199	0	0	0	0	0	0	0	0	GATA4
ENSOCUG00000002202	2	1.08	1.02	2.23	1	0.76	1.39	2.05	TLCD3A
ENSOCUG00000002203	0.11	0	0	0	0	0	0	0.21	PTN
ENSOCUG00000002205	10.31	13.86	12.61	11.65	12.35	16.49	14.94	11.49	GEMIN4
ENSOCUG00000002206	1.34	0.98	0.7	1.05	0.8	1.24	1.04	0.51	Dis3l
ENSOCUG00000002207	1.31	1.5	0	1.72	0.26	1.6	0.53	1.77	RABIF
ENSOCUG00000002208	0	0	0	0	0	0	0	0	DBIL5
ENSOCUG00000002210	2.58	4.35	4.05	4.08	2.56	2.41	4.21	4.39	TCEAL4
ENSOCUG00000002211	0	0	0	0	0	0	0	0	SLC16A14
ENSOCUG00000002212	3.88	3.52	4.31	5.36	4.93	2.59	3.49	5.07	TIPIN
ENSOCUG00000002214	9.35	11.82	11.39	11.58	10.78	10.29	9.62	11.25	Glod4
ENSOCUG00000002215	0	0.27	0	0	0	0	0	0	BEX5
ENSOCUG00000002217	21.54	32.48	23.61	24.64	26.35	27.15	24.74	19.76	ARL1
ENSOCUG00000002219	11.87	13.49	14.21	16.43	14.44	20.05	18.95	16.84	MRM3
ENSOCUG00000002220	1.37	0.76	1.37	0.97	1.36	1.27	1.66	2.46	P2RX4
ENSOCUG00000002224	12.65	7.92	3.67	6.96	7.47	6.24	4	3.91	UBLCP1
ENSOCUG00000002225	5.44	9.83	5.73	10.69	10.12	10.7	6.43	9.12	FUBP1
ENSOCUG00000002226	2.43	2.57	1.93	3.8	1.65	3.82	2.32	3.97	INPP5F
ENSOCUG00000002231	51.12	82.6	78.98	75.46	95.51	85	76.54	60.25	VLDLR
ENSOCUG00000002232	0	0	0	0	0	0	0	0	TSPYL6
ENSOCUG00000002235	7.16	12.62	12.39	11.47	10.75	14.35	10.65	9.21	MCMBP
ENSOCUG00000002236	7.5	7.8	5.93	7.34	8.92	7.45	6.21	8.22	KIAA0355
ENSOCUG00000002240	2.71	2.63	1.32	2.54	2.21	2.04	3.36	1.79	MLH1
ENSOCUG00000002241	11.23	12.6	9.28	10.44	10.02	10.01	11.02	7.78	STRIP1
ENSOCUG00000002244	0.46	0.38	0.09	0.81	0.8	0.7	0.31	0.48	AMPH
ENSOCUG00000002245	4.44	7.33	4.24	6.31	7.34	7.52	5.22	4.64	LRP12
ENSOCUG00000002246	28.07	31.11	25.16	26.95	29.84	35.6	23.64	24.87	Tapt1
ENSOCUG00000002248	26.08	32.42	33.47	32.55	33.65	39.68	35.95	31.32	ERCC3
ENSOCUG00000002249	8.55	8.81	8.66	21.01	12.86	12.79	7.65	11.43	DHRS7
ENSOCUG00000002250	1.33	1.41	1.29	1.27	1.01	1.1	1.18	1.42	GGT7
ENSOCUG00000002251	49.36	58.42	61.07	53.88	60.37	62.95	65.82	51.79	RCSD1
ENSOCUG00000002253	0.46	0.13	0.68	0.81	0.33	0.17	0.94	0.83	Coro1a
ENSOCUG00000002254	4.12	4.93	4.68	5.42	3.97	7.14	5.17	5.1	DNMBP
ENSOCUG00000002258	1.26	2.15	1.06	1.69	2.5	2.27	1.08	1.85	MAP3K2
ENSOCUG00000002259	2	1.44	2.2	3.73	2.71	1.6	3.95	3.41	MPZL1
ENSOCUG00000002260	12.11	16.91	20.1	13.39	12.19	10.74	13.12	14.85	ACSS2
ENSOCUG00000002261	0.36	0	0.07	0.4	0.07	0	0.14	0.07	CPN1
ENSOCUG00000002264	4.72	5.87	8.1	9.01	7.95	8.26	8.04	7.65	ADCY10
ENSOCUG00000002266	0	0.01	0.03	0.01	0.02	0	0.01	0.01	DNAH14
ENSOCUG00000002267	5.84	6.09	6.53	6.92	7.83	6.01	6.8	6.34	GSS
ENSOCUG00000002269	1.06	1.69	0.9	1.65	1.93	1.46	1.07	2.21	RAD51C
ENSOCUG00000002271	5.58	7.34	4.52	6.48	2.87	5.51	6.23	8.89	RBM3
ENSOCUG00000002272	2.84	1.09	0.53	1.56	0.1	0.38	0.89	3.72	MYH7B
ENSOCUG00000002274	1.84	0.83	1.89	1.01	0.32	0.47	1.65	3.45	BCL6B
ENSOCUG00000002281	0.77	1.21	0.56	1.03	0.6	0.62	0.39	1.06	CYP2U1
ENSOCUG00000002283	0	0.11	0	0	0	0	0	0.21	LRATD1
ENSOCUG00000002295	18.85	8.33	13.8	14.77	11.49	16.68	12	12.31	NACA4P
ENSOCUG00000002296	17.3	15.34	12.36	12.46	14.11	18.52	13.47	12.82	MYZAP
ENSOCUG00000002297	0	0	0	0	0	0	0	0	UCP1
ENSOCUG00000002299	1.41	2.86	1.56	3.18	1.35	1.37	2.23	2.29	ENAH
ENSOCUG00000002301	17.79	19.86	8.92	15.01	12.6	4.94	15.52	16.9	CCNB1IP1
ENSOCUG00000002302	4.37	6.57	3.7	6.33	5.66	7.18	4.68	5.99	ZNF318
ENSOCUG00000002303	4.31	7.8	3.9	5.53	9.12	6.9	3.58	2.82	PARP2
ENSOCUG00000002309	3.83	4.2	5.38	4.58	6.63	5.44	5.13	4.07	SNX11
ENSOCUG00000002310	1.82	3.47	3.76	3.91	2.35	2.52	2.9	3.87	TNFAIP3
ENSOCUG00000002312	1.9	2.83	2.08	2.98	2.86	3.43	3.66	3.38	TEP1
ENSOCUG00000002313	0.2	0.13	0	0.13	0.34	0.12	0	0.07	SEC14L2
ENSOCUG00000002314	0	0	0	0	0	0	0	0	Vmn2r1
ENSOCUG00000002315	6.22	8.83	9.56	8.23	5.46	4.33	5.42	6.03	LIMK2
ENSOCUG00000002316	19.02	15.98	11.61	15.28	18.41	22.32	10.35	13.19	RPAP3
ENSOCUG00000002317	0	0	0	0	0	0	0	0	Vmn2r1
ENSOCUG00000002318	0.1	0.05	0.1	0.04	0.05	0.21	0	0.28	NUAK2
ENSOCUG00000002319	0	0	0	0	0	0	0	0	PCLAF
ENSOCUG00000002320	13.86	39.23	27.21	36.95	28.89	13.85	29.3	24.4	PIK3IP1
ENSOCUG00000002322	12.83	13.12	10.12	17.49	15.88	14.55	13.74	14.21	TRIP4
ENSOCUG00000002323	5.51	8.66	7.18	11.28	4.95	11.82	6.97	9.02	PATZ1
ENSOCUG00000002325	3.28	5.72	6.78	5.03	4.57	5.88	6.58	5.73	ZNF609
ENSOCUG00000002326	0.57	0.58	0.72	0.74	0.7	0.91	0.45	1.19	TRIM37
ENSOCUG00000002332	22.08	25.88	22.26	20.95	21.27	19.37	29.57	19.52	ELMOD3
ENSOCUG00000002333	0	0	0	0	0	0	0	0	FCRL6
ENSOCUG00000002334	5.51	3.92	3.94	4.62	6.33	5.35	3.19	2.85	SKA2
ENSOCUG00000002335	0	0	0	0	0	0	0	0	LRRC9
ENSOCUG00000002336	5.9	1.97	1.42	5.56	4.11	2.48	5.74	4.05	Bst1
ENSOCUG00000002337	0.13	0.05	0	0.05	0	0	0.03	0.05	PRR11
ENSOCUG00000002338	0.12	0.22	0.12	0.16	0	0	0.23	0.25	SLAMF8
ENSOCUG00000002341	2.03	1.1	0.66	2.38	1.01	0.62	1.13	1.57	Capg
ENSOCUG00000002342	0.05	0	0.05	0	0.2	0	0.05	0.1	VSIG8
ENSOCUG00000002344	5.64	4.4	3	5.71	4.77	3.41	5.71	5.69	SEMA3B
ENSOCUG00000002345	0	0	0	0	0	0	0	0	CA10
ENSOCUG00000002346	3.72	4.23	4.12	3.08	4.41	4.6	4.77	3.24	RCC1
ENSOCUG00000002349	0.09	0.21	0	0.16	0	0	0	0.04	CFAP45
ENSOCUG00000002350	4.54	6.91	6.1	7.02	6.08	9.5	8.38	6.63	SMG8
ENSOCUG00000002352	18.61	18.92	14.81	18.38	13.11	16	18.48	17.34	USF1
ENSOCUG00000002353	9.54	6.2	6.02	5.64	4.41	5.65	8.2	4.87	TRNAU1AP
ENSOCUG00000002356	0	0	0.03	0.03	0	0	0	0.09	IGSF9
ENSOCUG00000002357	0	0	0.2	0	0.2	0	0	0.19	LSMEM2
ENSOCUG00000002358	0.43	0.1	0.11	0.22	0.04	0.11	0.15	0.68	ARHGAP30
ENSOCUG00000002360	76.49	68.94	80.41	72.16	73.88	74.26	90.66	73.65	IFRD2
ENSOCUG00000002361	52.1	79.88	56.22	73.97	63.87	58.52	60.3	62.6	MAT2A
ENSOCUG00000002362	27.19	18.8	17.87	20.89	19.31	23.1	18.52	14.96	MED7
ENSOCUG00000002363	2.09	4.11	1.54	3.05	2.92	2.95	1.85	2.07	CWC22
ENSOCUG00000002364	0.22	0.34	0.05	0.29	0.13	0.08	0.05	0.3	TNFRSF9
ENSOCUG00000002365	0	0	0	0	0	0	0	0	FAM71B
ENSOCUG00000002366	0.07	0	0	0	0	0	0	0	SLAMF9
ENSOCUG00000002367	0.11	0.05	0	0	0.06	0	0	0	NECTIN4
ENSOCUG00000002368	4.26	4.84	4.18	4.9	4.6	6.51	6.12	6.83	GGCX
ENSOCUG00000002369	0.02	0.02	0.04	0.14	0.07	0	0.04	0	Itk
ENSOCUG00000002371	0.06	0.05	0.06	0.05	0	0	0	0	SYTL1
ENSOCUG00000002372	47.61	45.64	24.97	37.02	35.64	39.48	21.73	35.61	PGRMC2
ENSOCUG00000002373	0	0	0	0	0	0	0	0	KLHDC9
ENSOCUG00000002375	3.17	1.21	4.86	2.96	2.21	4.12	2.88	2.14	VAMP8
ENSOCUG00000002378	69.82	47.19	43.66	44.9	41.34	50	55.7	38.02	PFDN2
ENSOCUG00000002379	1.02	0.52	0.16	0.53	0.37	0.85	0.46	0.88	MAP3K6
ENSOCUG00000002380	14.77	11	9.78	11	8.56	10.49	11.03	9.48	NIT1
ENSOCUG00000002381	0	0	0	0	0	0	0	0	ATP2B4
ENSOCUG00000002382	0.12	0	0	0	0	0	0	0	MEMO1
ENSOCUG00000002384	1.91	1.99	1.19	2.09	0.67	0.86	2.22	1.19	NPAS2
ENSOCUG00000002386	4.68	3.57	2.96	3.34	2.28	3.98	2.32	2.87	Lyar
ENSOCUG00000002387	11.34	14.36	10.54	15.49	15.25	15.82	12.47	14.27	DEDD
ENSOCUG00000002389	60.61	33.64	31.83	35.67	38.73	33.79	37.18	37.76	UFC1
ENSOCUG00000002390	17.65	24.71	15.54	22.37	29	35.46	18.18	19.95	TUT4
ENSOCUG00000002392	234.18	76.84	88.33	118.87	90.35	110.07	107.69	291.51	RPL31
ENSOCUG00000002394	5.93	9.19	6.58	10.19	7.17	9.69	9.78	12.37	WASF2
ENSOCUG00000002395	17.01	19.39	14.78	18.84	17.71	18.51	16.98	18.57	Usp21
ENSOCUG00000002396	4.22	1.82	1.57	2.22	2.46	2.16	2.04	3.61	PKD2
ENSOCUG00000002398	3.86	5.19	4.11	2.91	2.9	4.57	4.15	5.18	TBC1D8
ENSOCUG00000002402	0	0	0	0	0	0	0	0	AFM
ENSOCUG00000002403	6.41	6.44	4.74	4.43	3.3	5.84	4.75	5.4	PPOX
ENSOCUG00000002406	3.3	4.48	3.21	4.7	5.66	5.97	4.2	4.87	MON2
ENSOCUG00000002407	203.16	66.19	33.56	88.44	77.93	57.48	70.67	79.8	MFAP5
ENSOCUG00000002412	0	0	0	0	0	0	0	0	HOXD12
ENSOCUG00000002413	0.25	0.72	0.26	0.71	0.5	0.66	0.51	0.36	HOXD4
ENSOCUG00000002414	2.34	1.73	1.7	2.76	2.54	2.01	2.08	3.09	ASAP1
ENSOCUG00000002419	166.2	227.37	262.44	224.91	160.44	164.59	239.89	230.86	OGDH
ENSOCUG00000002420	0	0	0	0	0	0	0	0	MS4A3
ENSOCUG00000002421	6.55	5.89	5.85	8.54	5.48	7	6.86	6.2	SMYD5
ENSOCUG00000002425	0.01	0.08	0.02	0.12	0.11	0.07	0.07	0.1	RYR2
ENSOCUG00000002426	0.4	0.3	0.41	0.48	0.67	0.72	0.44	0.46	NSG1
ENSOCUG00000002427	0	0.06	0.07	0.06	0.03	0.09	0.14	0.16	SLC6A17
ENSOCUG00000002428	20.97	17.12	19.29	15.43	16	12.93	21.22	16.38	PRADC1
ENSOCUG00000002429	82.88	76.39	85.47	73.58	64.25	81.43	76.73	69.04	CCT7
ENSOCUG00000002431	10.08	12.37	9.14	14.89	12.03	12.69	13.02	6.9	Kcnc4
ENSOCUG00000002432	8.72	4.65	4.98	5.22	5.44	6.18	5.45	6.41	POGLUT2
ENSOCUG00000002433	0	0	0	0	0	0	0	0	Fbxo41
ENSOCUG00000002434	10.33	14.37	10.08	11.35	11.07	13.41	11.56	9.05	RBM15
ENSOCUG00000002436	2.68	2.25	1.81	1.79	1.99	2.37	1.28	1.64	Tex30
ENSOCUG00000002438	8.76	13.16	10.05	13.46	13.54	16.64	15.21	10.09	Dcaf10
ENSOCUG00000002439	9.34	13.62	7.98	11.21	12.59	10.03	7.96	10.69	ACVR1
ENSOCUG00000002440	0	0	0	0	0	0	0	0	SLC16A4
ENSOCUG00000002443	0	0	0	0	0	0	0	0	EGR4
ENSOCUG00000002445	48.02	59.32	42.39	56.82	53.54	58.84	46.7	52.11	HP1BP3
ENSOCUG00000002448	6.8	10.27	7.6	8.17	8.59	5.94	6.05	7.01	GLS
ENSOCUG00000002449	33.72	24.47	27.66	17.42	12.23	12.5	25.23	13.87	LAMTOR5
ENSOCUG00000002450	0.33	0.14	0.32	0.37	0.43	0.34	0.11	0.1	GRM4
ENSOCUG00000002451	28.47	37.99	29.53	34.86	48.65	44.51	27.95	21.09	EIF4G3
ENSOCUG00000002452	0	0	0	0	0	0	0	0	CALCA
ENSOCUG00000002453	0	0	0	0	0	0	0	0	EN2
ENSOCUG00000002455	26.2	34	34.03	47.88	29.51	37.39	36.42	32.93	STAT1
ENSOCUG00000002456	20.83	17.18	17.62	18.45	16.12	16.15	18.49	19.73	MTFR1L
ENSOCUG00000002457	0	0	0	0.12	0	0	0	0	cnpy1
ENSOCUG00000002458	2.32	0.65	0.84	1.61	0.76	0.98	1.03	0.78	PAQR7
ENSOCUG00000002461	94.72	49.55	28.5	45.65	46.85	39.77	30.7	41.68	EMC2
ENSOCUG00000002462	0	0.1	0.11	0.39	0.1	0.06	0	0.03	SLC24A2
ENSOCUG00000002464	12.67	11.61	6.82	10.04	10.04	9.34	7.12	8.38	CBX3
ENSOCUG00000002466	0.06	0.08	0.03	0.11	0.09	0	0.12	0.06	STAT4
ENSOCUG00000002467	0	0	0	0	0	0	0	0	ZP4
ENSOCUG00000002468	0.23	0.04	0.08	0.06	0.11	0.08	0.12	0.07	KIF20B
ENSOCUG00000002476	3.6	4.17	2.87	4.86	3.2	4.18	2.45	4.08	COG3
ENSOCUG00000002478	0	0	0	0	0.18	0	0.19	0	Tceal5
ENSOCUG00000002480	10.38	4.45	3.28	8.35	5.11	2.61	4.42	18.97	HLA-DQA1
ENSOCUG00000002481	0	0	0	0	0	0	0	0	MMP13
ENSOCUG00000002482	0	0	0	0	0.13	0	0	0	EPHA6
ENSOCUG00000002483	5.33	5.7	8.95	6.4	6.17	7.52	6.8	6.9	NKIRAS1
ENSOCUG00000002485	2.07	3.61	2.86	3.59	2.01	1.21	2.36	3.44	HLA-DQB1
ENSOCUG00000002486	0.14	0.03	0.13	0.29	0.14	0.06	0.16	0.73	COL6A6
ENSOCUG00000002488	0	0	0	0	0	0	0	0	OR52N1
ENSOCUG00000002489	2.57	1.18	1.59	2.23	1.32	2.03	2.97	1.72	TAP2
ENSOCUG00000002490	0	0	0	0	0	0	0	0	ERICH6B
ENSOCUG00000002492	121.85	59.62	39.48	61.84	50.46	53.89	32.37	49.51	CD36
ENSOCUG00000002494	1.57	1.24	1.14	1.24	1.27	1.15	0.93	0.76	FBXO33
ENSOCUG00000002495	6.7	8.99	7.17	8.18	9.26	11.77	8.5	8.09	PIK3R4
ENSOCUG00000002497	2.35	3.8	3.19	4.58	3.77	4.16	3.45	4.62	CNOT6L
ENSOCUG00000002500	0.51	0.14	1.65	0.48	0.15	0.51	0.67	2.19	PLSCR5
ENSOCUG00000002504	0.28	0.4	0.47	0.61	0.42	1.01	0.47	0.54	WWOX
ENSOCUG00000002505	63.96	61.84	43.77	55.4	55.04	63.3	49	44.62	TXNL1
ENSOCUG00000002509	4.48	5.29	2.91	2.86	2.9	4.32	3.31	3.29	RMND1
ENSOCUG00000002510	3.58	0.73	1.44	0.48	0.25	0.66	2.33	2.34	SNCB
ENSOCUG00000002512	3.81	5.22	3.11	4.51	3.36	4.32	3.36	3.47	WDR7
ENSOCUG00000002513	0	0	0	0	0	0	0	0	OR4L1
ENSOCUG00000002519	28.78	25.49	18.55	22.15	23.84	20.35	16.95	22	ARMT1
ENSOCUG00000002522	0.8	0.09	0.33	0.3	0.15	0.1	0.21	0.71	PTGFR
ENSOCUG00000002523	3.07	3.67	2.23	3.22	3.26	4.98	2.26	3.35	POLD3
ENSOCUG00000002528	12.36	11.82	8.44	12.31	10.34	12.52	10.91	8.56	LRCH4
ENSOCUG00000002529	0	0	0.11	0.1	0.11	0	0	0	GRXCR1
ENSOCUG00000002533	54.18	57.78	48.82	54.92	58.41	52.3	49.45	46.66	KCMF1
ENSOCUG00000002536	7.76	9.45	4.68	8.45	8.33	6.85	4.85	4.87	SUZ12
ENSOCUG00000002537	0.45	0.32	0.23	0.44	0.41	0.21	0.22	0.6	ROBO1
ENSOCUG00000002539	0	0.07	0.03	0	0	0	0	0	SLC22A1
ENSOCUG00000002542	0.47	0.56	0.41	0.35	0.44	0.28	0.33	0.36	SLC22A2
ENSOCUG00000002543	57.38	75.84	57.71	70.66	62.79	83.3	63.13	55.82	Cul1
ENSOCUG00000002546	0	0	0	0	0	0	0	0	Pdha1
ENSOCUG00000002549	55.93	61.69	73.58	81.76	59.7	57.61	68.47	65.22	Wdr1
ENSOCUG00000002551	0.35	0.42	0.21	0.31	0.48	0.41	0.28	0.74	CNTLN
ENSOCUG00000002553	3.47	2.51	2.64	4.1	2.24	2.71	3.38	3.99	EMILIN2
ENSOCUG00000002554	14.63	18	11.2	18.47	19.87	16.43	15.12	20.93	VTA1
ENSOCUG00000002555	7.28	6.3	6.06	8.01	9.31	8.38	6.59	6.75	SCP2
ENSOCUG00000002556	12.7	5.95	12.43	19.53	14.14	12.22	15.35	18.94	BAK1
ENSOCUG00000002557	0	0.06	0.13	0.03	0.26	0.59	0.03	0.19	Clstn2
ENSOCUG00000002559	0.87	1.38	0.96	1.87	1.3	1.63	0.94	2.01	ADGRG6
ENSOCUG00000002562	20.82	8.94	7.85	10.77	10.08	7.2	13.71	15.54	PODN
ENSOCUG00000002563	5.29	3.61	3.09	3.01	2.63	5.25	4.02	4	SAT2
ENSOCUG00000002565	0	0.77	0	0	0	0	0	0	PABPC1L2A
ENSOCUG00000002566	0	0	0	0.06	0	0.05	0	0	SHBG
ENSOCUG00000002567	0	0	0	0	0	0	0	0	UBE2R2
ENSOCUG00000002569	0	0	0	0	0	0	0	0	Slc1a7
ENSOCUG00000002571	0	0	0	0	0	0	0	0	Pga5
ENSOCUG00000002573	24.97	26.58	27.63	25.52	27.15	34.16	29.49	29.4	UBAP2
ENSOCUG00000002574	14.74	6.92	6.99	6.07	5.36	8.55	5.88	4.06	STEAP4
ENSOCUG00000002575	0	0	0	0	0	0	0	0	--
ENSOCUG00000002576	0	0	0	0	0	0	0	0	GABRA2
ENSOCUG00000002577	3.35	3.43	1.17	3.36	5.34	3.33	2.84	3.11	LRIF1
ENSOCUG00000002580	0.4	0.64	0.06	0.31	0.48	0.51	0.32	0.28	CHRNA7
ENSOCUG00000002581	47.85	67.64	41.34	63.49	64.99	69.36	46.73	54.28	RAD21
ENSOCUG00000002583	30.62	25.17	24.29	20.43	13.11	18.23	27.37	17.85	LSM2
ENSOCUG00000002586	0	0	0	0	0	0	0	0	Amtn
ENSOCUG00000002591	6.36	6.68	4.09	4.5	5.39	3.96	2.78	5.52	CFAP97
ENSOCUG00000002593	22.54	22.68	20.4	20.42	18.89	23.82	20.14	22.98	PI4KB
ENSOCUG00000002594	931.85	854.6	919.04	824.81	825.63	606.56	813.77	708.83	SLC25A4
ENSOCUG00000002595	0	0.07	0.29	0.07	0.07	0.18	0.55	0.19	Ankrd33b
ENSOCUG00000002596	0.45	0.6	0.32	0.69	1.04	0.58	0.71	0.64	CCDC191
ENSOCUG00000002598	119.38	118.59	117.11	116.98	85.33	136.93	102.53	98.48	PSMB3
ENSOCUG00000002599	0	0	0	0	0	0	0	0	Uqcrfs1
ENSOCUG00000002602	0	0	0	0	0	0	0	0	ACTRT1
ENSOCUG00000002603	1.84	1.06	0.82	1.13	1.36	1.64	1.03	1.25	QTRT2
ENSOCUG00000002605	0	0	0	0	0	0	0	0	Drd3
ENSOCUG00000002606	0	0	0.3	0	0	0.13	0	0	Hes7
ENSOCUG00000002607	0	0	0	0	0	0	0	0	KRT85
ENSOCUG00000002609	0	0	0	0	0	0	0	0	NRGN
ENSOCUG00000002610	81.41	108.15	84.71	99.9	88.07	97.42	76.77	55.73	UBE2L3
ENSOCUG00000002611	1.36	1.08	0.39	0.85	0.75	0.92	1.68	1.23	PELI2
ENSOCUG00000002612	0	0	0	0	0	0	0	0	Krt84
ENSOCUG00000002613	1.91	0.76	0.27	1.77	0.68	0.55	1.23	1.59	VCAN
ENSOCUG00000002614	0.07	0	0	0	0.14	0	0	0	IL1RAPL2
ENSOCUG00000002617	0.22	0.07	0.23	0.07	0.15	0.06	0.15	0.07	YDJC
ENSOCUG00000002619	2.04	1.75	1.7	1.51	1.78	1.55	2.02	1.35	TMEM260
ENSOCUG00000002620	0	0	0	0	0.06	0	0	0	CCDC116
ENSOCUG00000002622	0	0	0	0	0	0	0	0	Krt75
ENSOCUG00000002623	16.53	9.3	16.22	12.72	11.76	11.45	11.35	17	ESAM
ENSOCUG00000002624	1.33	0.29	0.46	0.93	0.67	0.54	0.51	1.02	NRK
ENSOCUG00000002626	2.71	1.77	0.73	2	0.99	2.23	0.87	1.37	lmo1
ENSOCUG00000002627	5.7	8.8	2.98	6.01	6.39	7.05	6.13	7.12	GOPC
ENSOCUG00000002628	0.67	0.18	0.43	0.67	0.42	0.29	0.79	0.35	SDF2L1
ENSOCUG00000002629	7.5	8.31	5.8	6.26	6.89	9.78	6.13	6.7	PHF8
ENSOCUG00000002630	0.03	0	0.07	0.08	0.08	0.03	0.19	0.03	HAPLN1
ENSOCUG00000002631	5.5	5.42	2.56	4.25	4.27	4.11	2.81	4.42	MSANTD2
ENSOCUG00000002632	0	0	0	0.07	0	0	0	0	KRT7
ENSOCUG00000002633	0	0	0	0	0	0	0	0	OTX2
ENSOCUG00000002635	0	0	0	0	0	0	0	0	ROBO3
ENSOCUG00000002636	14.23	34.44	37.07	33.48	39.04	57.9	41.89	35.44	FAM160A1
ENSOCUG00000002637	15.26	8.46	5.62	10.6	11.05	9.44	8.4	6.37	FAM122A
ENSOCUG00000002638	6.84	7.15	5.94	3.26	6.55	6.72	5.88	4.97	COMMD2
ENSOCUG00000002640	10.42	14.37	16.77	9.97	19.69	21.65	15.17	10.63	MAP3K14
ENSOCUG00000002641	44.99	43.93	34.8	49.03	42.05	44.25	39.26	34.04	CCT8
ENSOCUG00000002642	0	0	0.04	0.08	0	0	0.04	0.04	ANKUB1
ENSOCUG00000002647	18.82	11	18.12	16.63	13.78	12.89	16.68	26.25	ROBO4
ENSOCUG00000002648	0	0	0	0	0	0	0	0	GLRA1
ENSOCUG00000002653	3.63	5.88	3.62	5.63	5.21	6.97	5.3	5.49	PIGO
ENSOCUG00000002654	0	0	0	0	0	0	0	0	Olfr6
ENSOCUG00000002655	0	0.37	0.15	0.09	0.2	0.47	0.45	0.42	HEPACAM
ENSOCUG00000002656	0.62	0.51	0.09	0.25	0.09	0.23	0.09	0.34	TRAPPC3L
ENSOCUG00000002657	56.05	47.42	45.11	53.14	41.42	45.94	55.79	52.89	GNB2
ENSOCUG00000002660	2.47	1.82	1.64	1.91	1.77	1.79	2.37	3.37	CALHM5
ENSOCUG00000002661	0.06	0.05	0	0	0	0	0	0	CALHM6
ENSOCUG00000002662	12.74	12.79	7.28	8.13	10.5	10.11	7.82	11.39	SDC2
ENSOCUG00000002663	5.71	9.24	6.67	7.84	6.33	9.83	7.51	8.01	GIGYF1
ENSOCUG00000002669	4.38	9.74	4.68	8.24	9.16	6.82	7.5	10.88	Tcf4
ENSOCUG00000002670	42.29	32.6	26.08	33.51	31.67	36.41	29.04	37.2	NUDT9
ENSOCUG00000002671	10.57	10.15	9.97	9.89	9.12	11.05	8.57	11.3	IDH1
ENSOCUG00000002673	14.69	9.17	5.01	12.36	10.46	7.44	15.29	20.32	AKAP12
ENSOCUG00000002674	0	0	0	0	0	0	0	0	KCNG3
ENSOCUG00000002676	1.83	2.08	1.4	1.85	1.77	2.11	1.37	1.71	PIKFYVE
ENSOCUG00000002677	10.11	13.09	11.85	13.76	12.58	16.64	11.88	13.65	ATXN2L
ENSOCUG00000002682	28.79	18.79	13.73	14.37	15.72	13.85	10.71	13.79	CCDC58
ENSOCUG00000002683	138.89	148.15	152.01	136.1	131	133.07	164.7	148.57	Tufm
ENSOCUG00000002684	0	0	0	0	0	0	0	0	Bsx
ENSOCUG00000002685	0.06	0	0	0.02	0	0	0	0.08	ADCY8
ENSOCUG00000002686	74.72	58.89	49.57	44.42	43.42	43.97	49.25	39.92	FAM162A
ENSOCUG00000002687	0	0	0	0	0	0	0	0	TMEM225
ENSOCUG00000002688	7549.29	10124.6	9098.53	11119.1	9452.75	9414.43	10346.3	8720.71	ATP2A1
ENSOCUG00000002690	37.92	26.71	48.18	30.11	30.16	34.03	38.03	39.22	ACSF2
ENSOCUG00000002692	0	0	0	0	0.09	0	0	0	Grik4
ENSOCUG00000002693	0	0	0	0.03	0	0	0	0	CATSPERB
ENSOCUG00000002694	28.34	58.54	31.66	51.11	46.46	40.31	38.58	31.87	KPNA1
ENSOCUG00000002695	4.53	4.87	4.23	5.31	3.84	4.56	4.62	3.56	Nfatc2ip
ENSOCUG00000002699	1.99	0.99	1.48	1.86	0.91	1.53	1.66	1.88	PARP9
ENSOCUG00000002702	1.35	1.33	1.25	0.98	1.14	1.37	1.26	0.78	RSAD1
ENSOCUG00000002703	0.17	0.12	0.17	0.2	0.25	0.11	0.26	0.21	Foxm1
ENSOCUG00000002706	1.15	0.45	0.35	0.35	0.54	0.64	0.61	0.98	MYCBPAP
ENSOCUG00000002707	36.86	30.51	44.48	45.11	29.7	23.79	25.98	31.62	MID1IP1
ENSOCUG00000002716	0.44	0.5	0.42	0.9	0.8	1.2	0.36	0.21	BTBD11
ENSOCUG00000002719	12.39	5.81	11.24	12.27	5.6	9.85	7.21	7.61	EPN3
ENSOCUG00000002720	8.61	8.88	7.37	9.85	7.06	11.79	9.96	9.63	ARHGAP21
ENSOCUG00000002722	47.67	43.81	41.07	47.5	42.89	47.46	45.43	43.7	ANAPC5
ENSOCUG00000002723	0	0	0	0	0	0	0	0	DEFB127
ENSOCUG00000002724	18.18	20.05	18.59	18.56	19.34	19.2	22.09	19.24	PWP1
ENSOCUG00000002725	0.37	0.23	0.09	0.31	0.11	0.11	0.04	0.25	SPATA20
ENSOCUG00000002727	4.9	6	5.15	6.01	5.36	5.52	4.98	6.31	XPO6
ENSOCUG00000002728	7.23	9.52	6.28	7.99	8.01	10.61	7.18	8.81	SLF2
ENSOCUG00000002730	0.25	0.21	0.07	0.17	0.32	0.09	0.26	0.42	LRRC1
ENSOCUG00000002733	0.07	0.2	0.06	0.18	0.13	0.1	0.11	0.19	CACNA1G
ENSOCUG00000002735	0	0	0	0	0	0	0	0	Aida
ENSOCUG00000002736	111.4	80.08	66.62	101.93	53.55	55.31	60.65	83.03	SEMA6C
ENSOCUG00000002737	0.65	0.44	0.82	0.64	0.61	1.06	0.77	0.66	SEMA4G
ENSOCUG00000002738	6.56	6.29	4.66	5.93	4.91	7.19	4.56	5.41	CTPS2
ENSOCUG00000002739	259.99	211	153.19	193.56	288.64	198.34	185.31	222.94	PAIP1
ENSOCUG00000002742	10.85	15.21	14.12	14.61	8.82	11.26	12.97	9.33	Mrpl43
ENSOCUG00000002743	51.6	66.43	38.63	54.99	59.35	55.82	42.9	50.88	HNRNPA3
ENSOCUG00000002744	2.42	1.63	0.61	1.28	0.97	0.63	0.99	1.65	HS3ST5
ENSOCUG00000002745	0	0	0	0	0	0	0	0	S100A14
ENSOCUG00000002746	3.73	4.14	4.41	3.81	4.63	5.15	3.59	3.44	TWNK
ENSOCUG00000002748	16.96	6.34	12.42	8.58	5.24	7.76	10.2	11.03	S100A13
ENSOCUG00000002750	0	0	0	0	0	0	0	0	TM4SF5
ENSOCUG00000002751	4.25	1.97	3.02	3.07	2.18	2.74	2.95	4.25	SFXN3
ENSOCUG00000002752	5.7	0.26	4.17	3.56	1.08	0	0.82	0.78	S100A1
ENSOCUG00000002754	0.05	0.07	0.04	0.13	0.09	0	0.14	0.18	ABCC3
ENSOCUG00000002755	0.21	0	0	0.05	0.11	0	0.11	0	VMO1
ENSOCUG00000002756	19.75	17.26	17.31	14.52	14.41	11.57	13.88	10	Chtop
ENSOCUG00000002759	1.89	4.34	2.1	3.23	3.94	4.79	2.98	3.02	SIM1
ENSOCUG00000002763	29.97	79.51	49.97	60.96	67.79	80.55	56.55	52.79	Kif1b
ENSOCUG00000002764	1	0.62	1.2	0.57	0.95	0.64	0.44	0.96	CRLF3
ENSOCUG00000002765	49.54	42.72	20.05	28.06	41.52	39.03	24.68	27.71	LUC7L3
ENSOCUG00000002766	4.21	6.5	3.92	5.53	5.18	5.16	3.78	4.39	ASCC3
ENSOCUG00000002767	0.96	0.74	0.37	0.71	0.56	0.66	0.43	0.74	CEP162
ENSOCUG00000002768	42.19	75.17	40.43	83.04	64.32	78.23	52.35	59.69	Oga
ENSOCUG00000002770	0	0	0	0	0	0	0	0	FAM3D
ENSOCUG00000002772	0	0	0	0	0.1	0.09	0	0	OR9K2
ENSOCUG00000002773	0.15	0.23	0.03	0.22	0.33	0.44	0.55	0.55	C3orf67
ENSOCUG00000002775	8.54	16.74	10.09	14.68	14.1	18.31	10.65	12.58	NSD1
ENSOCUG00000002776	15.03	26.27	23.72	23.37	20.46	25.35	22.35	19.14	ARMH3
ENSOCUG00000002779	15.3	12.28	11.37	14.43	10.36	10.87	14.77	13.39	Prelid1
ENSOCUG00000002780	1.51	1.01	0.62	1.28	0.6	0.98	0.71	1.22	PANK1
ENSOCUG00000002781	0.75	0.32	0.65	0.6	0.47	0.42	0.44	1	MTHFD1L
ENSOCUG00000002782	27.22	26.04	26.34	29.55	24.1	26.08	27.88	31.21	LMAN2
ENSOCUG00000002783	0	0	0	0	0	0	0	0	SLC34A1
ENSOCUG00000002784	7.83	5.14	3.67	4.78	5.41	5.59	3.52	3.4	GTF2E1
ENSOCUG00000002785	0.04	0.14	0	0.03	0.11	0.03	0.11	0	KCNB2
ENSOCUG00000002788	0.38	0.37	0.79	0.36	1.15	0.76	1.06	1.48	FMO1
ENSOCUG00000002789	0	0	0	0	0	0	0	0	F12
ENSOCUG00000002793	5.63	4.02	1.66	2.62	4.48	4.3	1.5	3.84	TERF1
ENSOCUG00000002795	2.17	1.11	1.73	2.23	2.37	2.3	1.77	1.89	FMO4
ENSOCUG00000002797	0	0	0	0	0	0	0	0	VAX2
ENSOCUG00000002801	4.43	9.62	4.71	5.89	7.99	8.51	5.31	6.69	VPS13C
ENSOCUG00000002803	9.54	9.44	7.77	8.59	9.13	10.27	7.86	5.1	C1orf52
ENSOCUG00000002805	1.75	2.02	3.99	4.94	4.85	8.54	2.69	3.92	AMPD3
ENSOCUG00000002807	8.17	5.62	7.13	7.64	8.6	6.67	7.17	7.87	RNF141
ENSOCUG00000002809	5.75	5.51	3.48	6.08	6.17	6.49	5.31	8.27	PTPRG
ENSOCUG00000002814	0.54	0.3	0.15	0.45	0.18	0.15	0.2	0.37	TOP2A
ENSOCUG00000002818	0.14	0	0	0.13	0	0	0.14	0.13	PIMREG
ENSOCUG00000002820	0.3	0	0	0.45	0.24	0.32	0.37	0.18	C3orf14
ENSOCUG00000002821	0.66	1.73	0	0	1.85	4.92	5.75	2.65	RBIS
ENSOCUG00000002822	0	0	0	0	0	0	0	0	EFNB3
ENSOCUG00000002823	0	0	0	0	0	0	0	0	FEZF2
ENSOCUG00000002824	0.01	0	0.04	0.08	0.04	0.02	0	0.16	PITPNM3
ENSOCUG00000002826	0.02	0	0	0	0	0	0	0	CADPS
ENSOCUG00000002827	13.22	34.57	23.03	29.5	23.08	30.98	21.37	22.6	IDE
ENSOCUG00000002828	32.41	14.44	21.24	23.03	18.78	16.23	24.36	31.89	IGFBP4
ENSOCUG00000002830	0.03	0	0.13	0	0	0	0.03	0.12	TNS4
ENSOCUG00000002831	0	0	0	0	0	0	0	0	POU2F3
ENSOCUG00000002832	2.19	1.75	1.55	1.64	1.83	2.53	2.35	2.64	KIAA0753
ENSOCUG00000002833	0	0	0	0	0	0	0	0	RFPL4B
ENSOCUG00000002835	6.45	2.28	2.29	5.42	8.4	4.92	3.05	6.95	CCN2
ENSOCUG00000002836	2.47	1.78	5.47	3.73	3.21	1.49	2.5	2.14	PCK2
ENSOCUG00000002838	19.12	21.02	17.48	23.32	20.75	26.61	21.39	17.14	TAF15
ENSOCUG00000002839	12.74	14.26	8.67	13.57	12.62	17.4	10.03	11.57	SETD2
ENSOCUG00000002840	39.67	46.43	42.33	46.95	41.51	37.58	36.54	32.02	Dcaf11
ENSOCUG00000002842	0.02	0.05	0	0	0.04	0.08	0.02	0	HEATR9
ENSOCUG00000002843	0	0	0	0	0	0	0	0	PIH1D3
ENSOCUG00000002844	2.35	3.42	2.15	2.83	4.12	2.68	2.31	3.57	CRK
ENSOCUG00000002845	5.34	5.53	8.61	4.83	4.95	6.2	6.59	5.23	IMP4
ENSOCUG00000002846	22.36	15.3	18.37	19.71	19.02	15.37	19.88	21.66	PSME1
ENSOCUG00000002848	0	0.1	0.11	0.4	0	0.03	0.07	0.1	CCL5
ENSOCUG00000002849	3.69	1.1	1.53	4.21	0.57	1.5	3.85	1.33	CCL14
ENSOCUG00000002851	6.1	4.97	5.81	4.94	5.17	5.39	7.4	4.72	SH2B3
ENSOCUG00000002852	36.38	28.46	37.04	38.12	26.08	22.89	39.01	30.06	EMC9
ENSOCUG00000002855	13.2	16.12	15.16	16.88	16.29	21.02	15.9	14.96	ATXN2
ENSOCUG00000002857	32.83	18.51	25.51	22.01	14.01	23.22	17.79	14.69	Psme2
ENSOCUG00000002858	0.87	0.21	0.07	0.24	0.15	0	0.2	0.08	CDK1
ENSOCUG00000002859	1.87	1.79	1.81	2.44	2.55	1.48	2.32	3.44	ADAMTS5
ENSOCUG00000002860	0	0	0	0	0	0	0	0	PIWIL4
ENSOCUG00000002861	12.67	15.21	15.6	14	10.28	18.79	13.54	14.31	RNF31
ENSOCUG00000002862	505.34	231.97	215.04	287.25	250.48	229.3	325.84	301.57	RPS15
ENSOCUG00000002863	1.99	0.99	0.97	1.06	1.16	1.34	1.56	1.58	IFIH1
ENSOCUG00000002864	0	0.11	0	0.13	0	0.04	0.07	0.07	BLNK
ENSOCUG00000002866	0	0	0	0	0	0	0	0	SUCLA2
ENSOCUG00000002867	0.66	0.66	0.29	0.67	0.74	0.58	0.53	1	LYST
ENSOCUG00000002868	0.43	0.57	0.44	0.56	0.34	0.37	0.26	0.33	Gca
ENSOCUG00000002869	0.14	0.27	0.07	0.34	0.21	0.06	0.29	0.49	Rec8
ENSOCUG00000002871	0	0	0	0	0	0	0	0	DNTT
ENSOCUG00000002872	6.09	5.61	3.83	3.19	3.39	2.03	2.48	3.37	MKKS
ENSOCUG00000002874	0.83	0.54	2.05	1.39	0.83	1.66	1.32	2.29	PTK7
ENSOCUG00000002875	0.26	0.03	0	0	0.07	0.03	0.07	0	STOX1
ENSOCUG00000002876	0.54	0.71	1.38	0.82	0.8	0.58	0.55	0.91	TBCEL
ENSOCUG00000002877	0	0	0	0	0	0	0	0	PLCXD3
ENSOCUG00000002878	0.23	0	0	0	0.15	0.34	0	0.3	SLX4IP
ENSOCUG00000002879	8.18	3.15	2.25	3.37	3.76	3.97	2.58	4.36	DDX50
ENSOCUG00000002880	0	0	0	0	0	0	0	0	OPALIN
ENSOCUG00000002881	16.01	19.73	19.82	18.42	18.03	22.65	21.94	22.63	IPO4
ENSOCUG00000002882	126.2	87.39	131.17	111.45	52.87	69.34	76.99	102.33	ACAT1
ENSOCUG00000002883	0	0	0.11	0.15	0.05	0.09	0	0	TLL2
ENSOCUG00000002884	4.98	4.63	3.3	6.31	6.77	6.1	4.62	7.86	JAG1
ENSOCUG00000002885	42.13	57.17	35.05	48.92	50.81	37.31	48.56	47.97	AKTIP
ENSOCUG00000002887	1.05	1.05	0.8	1.26	1.29	0.96	0.99	2.36	FRMD4B
ENSOCUG00000002888	3.84	8.19	6.87	8.6	10.04	12.68	6.99	8.34	DDX21
ENSOCUG00000002891	0.26	0.04	0.13	0	0	0.04	0.09	0	SERPINC1
ENSOCUG00000002892	31.93	44.53	37.55	51.11	40.88	44.02	44.43	39.34	Srf
ENSOCUG00000002894	9.5	11.49	9.12	15.54	10.74	12.83	10.56	13.27	KIFBP
ENSOCUG00000002895	9.77	10.84	7.63	11.82	8.45	9.94	10.59	10.31	TM9SF1
ENSOCUG00000002896	0.49	0.88	0.94	0.91	0.8	0.84	0.38	0.62	CHML
ENSOCUG00000002897	2.03	2.09	1.3	2.16	1.53	2.2	1.99	3.06	CUL9
ENSOCUG00000002898	0.57	0.27	0.3	0.46	0.2	0.06	0.25	0.93	FBLN7
ENSOCUG00000002899	0	0.27	0.39	0.53	0.09	0.33	0.57	0	Tssk4
ENSOCUG00000002902	7.19	6.46	8.74	8.23	11.61	9.62	5.91	9.86	DUSP6
ENSOCUG00000002904	7.55	4.35	4.8	6.79	4.11	4.94	5.33	7.81	CHMP4A
ENSOCUG00000002907	0.05	0.02	0.04	0.04	0.01	0	0.06	0.19	CNTNAP4
ENSOCUG00000002908	2.94	4.76	2.72	2.81	5.84	4.21	3.66	1.51	MINPP1
ENSOCUG00000002909	2.3	1.62	0.42	0.86	0.27	0.12	0.19	1.72	GRB14
ENSOCUG00000002910	87.71	52.94	47.27	47.89	43.05	37.36	46.31	33.65	NEDD8
ENSOCUG00000002913	2.26	3.53	2.99	3.33	3.22	3.79	2.62	2.76	BCORL1
ENSOCUG00000002914	2.97	2.76	2.22	2.63	2.4	3.42	2.44	3.1	GMPR2
ENSOCUG00000002916	0	0	0	0	0	0	0	0	TRAT1
ENSOCUG00000002919	13.66	16.07	15.28	13.34	12.97	11.65	13.2	11.54	TINF2
ENSOCUG00000002920	27.97	29.11	30.74	30.83	27.23	28.96	31.28	24.35	AIFM1
ENSOCUG00000002924	3.89	2.24	1.8	2.9	1.61	1.65	1.41	3.45	LGALS3
ENSOCUG00000002926	0.23	0.19	0.1	0.15	0.1	0.06	0.1	0.16	DLGAP5
ENSOCUG00000002928	5.11	6.2	4.51	6.86	5.88	5.53	4.45	6.49	ERC1
ENSOCUG00000002929	0.06	0.16	0.11	0.05	0.11	0.05	0.06	0.27	CATSPER4
ENSOCUG00000002930	0	0	0	0	0	0	0	0	MMP20
ENSOCUG00000002932	0	0	0	0	0	0	0	0	RAB33A
ENSOCUG00000002933	0	0	0	0	0	0	0	0	DPF1
ENSOCUG00000002934	0.16	0.07	0.16	0.11	0.12	0.1	0	0.23	ZNF280C
ENSOCUG00000002935	0	0.16	0.59	0.15	0.41	0.14	0.08	0.48	TENT5C
ENSOCUG00000002936	62	62.25	59.87	63.89	56.56	42.46	81.07	66.13	RABGGTA
ENSOCUG00000002938	0	0	0	0	0	0	0	0	IAPP
ENSOCUG00000002942	67.1	80.54	60.39	52.75	51.37	42.58	59.75	55.88	DHRS1
ENSOCUG00000002943	62.27	63.28	61.48	58.59	67.67	59.42	64.73	55.66	Hnrnpl
ENSOCUG00000002944	0	0	0	0	0	0	0	0	Slc34a2
ENSOCUG00000002945	1.16	0.44	0.44	0.93	0.46	0.2	0.5	0.99	MEOX1
ENSOCUG00000002947	0	0	0	0	0	0	0	0	SOST
ENSOCUG00000002948	10.16	9.12	9.09	8.13	7.17	14.28	10.9	9.3	NOP9
ENSOCUG00000002949	212.11	153.64	156.31	139	153.72	95.18	114.98	103.18	CISD1
ENSOCUG00000002952	2.47	2.14	0.07	0.62	0.51	0.77	0.15	0.35	UBE2D1
ENSOCUG00000002953	0	0	0	0	0	0	0	0.28	CIDEB
ENSOCUG00000002954	18.52	23.39	19.88	22.79	20.56	25.43	25.46	18.28	CASC3
ENSOCUG00000002955	52.6	62.48	49.35	55.24	72.08	50.22	44.54	42.8	RAB2A
ENSOCUG00000002957	0	0	0	0	0	0	0	0	Gja8
ENSOCUG00000002958	2	1.66	2.08	2.97	1.7	2.21	1.97	3.37	ADCY4
ENSOCUG00000002959	0	0	0	0	0	0	0	0	Olfr1038
ENSOCUG00000002960	14.52	12.06	9.75	14.42	11.3	10.53	13.12	12.49	GPR89A
ENSOCUG00000002961	14.6	14.79	7.66	12.83	14.46	13.22	10.02	7.52	WDR12
ENSOCUG00000002965	3.11	10.39	7.95	7.92	9.28	9.74	7.21	6.03	ZNF652
ENSOCUG00000002966	1.38	2.2	1	1.88	1.87	1.26	1.77	1.78	TRPS1
ENSOCUG00000002968	0	0	0	0	0	0	0	0	OR5B12
ENSOCUG00000002969	0	0	0	0	0	0	0	0	Ripk3
ENSOCUG00000002973	1.2	1.95	1.66	2.29	1.78	2.29	1.91	3.22	Ptch1
ENSOCUG00000002974	0.15	0.05	0.03	0.12	0.18	0.29	0.18	0.2	KAZALD1
ENSOCUG00000002975	13.79	9.11	5.54	8.87	7.69	8.72	5.55	8.23	STXBP3
ENSOCUG00000002976	5.2	9.73	5.86	7.18	9.8	9.84	6.61	9.08	Esyt2
ENSOCUG00000002977	8.2	7.7	6.1	5.77	7.34	5.17	6.51	3.59	RAB3IP
ENSOCUG00000002981	31.41	70.74	77.51	36.73	24.17	56.59	105.69	56.17	Ykt6
ENSOCUG00000002982	0.44	0.28	0.03	0.08	0.17	0.2	0.21	0.31	MYRFL
ENSOCUG00000002983	0.19	0	0.08	0.03	0	0.06	0.04	0.25	AKNAD1
ENSOCUG00000002984	11.55	12.67	9.33	15.31	14.77	15.04	14.03	22.11	DOCK9
ENSOCUG00000002985	0	0	0	0	0	0	0	0	OR8K5
ENSOCUG00000002988	4.55	3.96	3.63	5.64	3.95	2.24	5.27	5.84	ATP1B2
ENSOCUG00000002990	0.55	0.11	0.34	0.21	0.33	0.1	0.22	0	Spaca5
ENSOCUG00000002991	15.23	18.3	17.16	19.77	19.25	20.9	16.75	21.72	CLCC1
ENSOCUG00000002993	7.28	8.88	3.37	7.11	6.34	6.54	5.23	6.49	WDR47
ENSOCUG00000002994	1.31	0.8	0.86	1.31	0.47	0.65	1.8	2.34	Ccdc3
ENSOCUG00000002998	45.21	61.48	89.63	31.4	51.96	62.05	41.52	46.07	PKDCC
ENSOCUG00000002999	0.03	0	0	0.07	0	0.02	0	0.1	TG
ENSOCUG00000003000	0	0	0	0.09	0	0	0	0.05	BCL2L14
ENSOCUG00000003001	0	0.02	0	0.41	0.03	0.13	0.1	0.12	TNNI3K
ENSOCUG00000003003	100.1	141.86	133.79	142.36	132.32	133.1	167.39	191.1	NCOA4
ENSOCUG00000003006	2.36	5.36	3.07	5.63	5.29	4.98	4.71	5.44	LRP6
ENSOCUG00000003008	0.03	0.07	0.03	0.21	0.1	0.09	0.33	0.37	ITGA4
ENSOCUG00000003009	5.24	5.44	4.62	7.2	5.18	8.74	6.12	5.18	RBM28
ENSOCUG00000003010	1020.16	1441.58	1251.14	1087.36	1222.99	1712.43	1613.58	1071.43	TXNIP
ENSOCUG00000003011	0	0	0	0	0	0	0	0	LRRC53
ENSOCUG00000003015	6.51	3.69	5.3	6.3	4.18	4.72	6.69	7.27	IMPDH1
ENSOCUG00000003017	0	0.02	0.03	0.07	0.01	0	0.1	0.1	ERICH3
ENSOCUG00000003018	1.54	1.75	0.89	2.08	1.53	1.34	1.46	1.49	Lix1l
ENSOCUG00000003020	6.01	6.45	5.95	5.68	6.47	7.93	6.78	8.62	Fech
ENSOCUG00000003021	0.28	0.07	0.12	0.12	0.06	0.1	0.08	0.22	CERKL
ENSOCUG00000003023	9.81	7.66	6.7	8.28	5.24	9.82	8.08	6.38	B4GALT7
ENSOCUG00000003024	0	0.08	0	0	0.08	0	0	0	PANX3
ENSOCUG00000003025	30.44	42.17	36.41	33.59	41.78	43.13	41.14	30.83	NARS1
ENSOCUG00000003026	35.57	30.26	23.57	30.75	39.34	37.06	29.48	32.04	DHX15
ENSOCUG00000003027	16.99	20.58	19.91	15.95	20.2	17.8	19.9	16.48	TBRG1
ENSOCUG00000003028	0.55	1.26	0.95	0.97	0.6	1	1.44	1.64	STN1
ENSOCUG00000003029	11.31	14.71	12.58	12.33	13.1	10.57	11.7	11.25	PEX11B
ENSOCUG00000003030	0.21	0.15	0	0.2	0.05	0.23	0.03	0.08	PARPBP
ENSOCUG00000003031	1.38	0.68	0.44	0.58	0.8	0.45	0.38	0.64	GGH
ENSOCUG00000003032	0.14	0.16	0.37	0.18	0.11	0.07	0.14	0.64	ITGA10
ENSOCUG00000003033	0.18	0	0	0.17	0	0	0.73	0.17	GDNF
ENSOCUG00000003034	0	0	0.06	0	0.12	0	0	0	PMCH
ENSOCUG00000003035	4.97	8	4.58	7.4	5.77	7.4	5.4	6.54	SLK
ENSOCUG00000003036	2.15	7	6.14	3.96	8.68	6.8	8	6.76	SIAE
ENSOCUG00000003038	9.03	10.35	6.02	7.98	10.63	11.16	11.67	9.4	CRYZ
ENSOCUG00000003039	0	0.05	0.03	0.05	0.05	0.14	0	0	TTPA
ENSOCUG00000003040	0.02	0.12	0.05	0.02	0.07	0.04	0	0.09	ADAMTS3
ENSOCUG00000003043	1.25	1.58	0.92	1.45	1.41	1.61	0.54	1.06	TYW3
ENSOCUG00000003044	2.8	0	0	0.75	0	0	0.13	0	SPA17
ENSOCUG00000003045	10.84	12.15	9.97	11.16	10.88	10.18	12.98	13.79	SLC39A1
ENSOCUG00000003046	28.21	20.07	15.51	23.38	21.86	26.89	14.98	19.76	EXOSC9
ENSOCUG00000003047	4.41	1.86	4.37	2.3	1.16	2.59	1.97	4.49	CDKN3
ENSOCUG00000003049	0.02	0.02	0.1	0.05	0	0.07	0.04	0.07	COL17A1
ENSOCUG00000003050	7.06	7.47	7.07	5.72	10.3	7.21	8.03	5.53	POLR3C
ENSOCUG00000003051	0	0	0	0	0	0	0	0	CCNA2
ENSOCUG00000003053	2.48	3.82	2.16	2.02	3.63	1.99	2.46	1.99	BBS7
ENSOCUG00000003055	6.19	6.16	4.69	7.33	6.1	5.51	5.77	4.67	Rnf115
ENSOCUG00000003056	4.52	2.93	3.79	4.63	3.37	3.83	4.95	10.56	Lyn
ENSOCUG00000003059	2.96	1.33	1.07	0.82	0.95	0.6	1.94	3.02	CTBS
ENSOCUG00000003060	0.29	0.55	0.43	0.39	0.29	0.34	0.26	0.55	GCH1
ENSOCUG00000003062	5.34	6.44	3.38	4.6	5.17	5.24	3.2	3.59	Mettl14
ENSOCUG00000003063	5.9	10.77	7.63	6.86	4.87	4.63	5.37	5.2	ALDH5A1
ENSOCUG00000003068	1029.72	409.43	461.63	557.16	453.11	487.43	538.28	563.21	RPS20
ENSOCUG00000003071	55.53	78.77	163.39	115.84	157.4	138.47	118.2	72.69	Lpin1
ENSOCUG00000003073	0	0.5	0.78	0.94	0	0.22	0.25	0	CDC42
ENSOCUG00000003076	0	0	0	0	0	0	0	0	CALCB
ENSOCUG00000003078	10.18	12.79	21.08	17.62	14	9.86	21.8	30.3	Aplnr
ENSOCUG00000003079	0.07	0.03	0.07	0	0.1	0.03	0	0.07	Rgs9
ENSOCUG00000003080	0.1	0.09	0.07	0.06	0.13	0	0.03	0.19	INSC
ENSOCUG00000003082	0.36	0.07	0.32	0.29	0.03	0.09	0.1	0.27	P2RX3
ENSOCUG00000003084	0.74	0.26	0	0.06	0.13	0.23	0.07	0.06	CPB1
ENSOCUG00000003089	0	0	0	0	0	0	0	0.11	PRG3
ENSOCUG00000003095	0.23	0.18	0.08	0.3	0.18	0.12	0.18	0.14	CIP2A
ENSOCUG00000003096	3.84	4.84	3.77	5.38	3.71	3.69	3.72	5.45	PPIP5K1
ENSOCUG00000003097	52.49	76.51	73.57	53.13	83.75	84.68	60.91	66.17	BRD2
ENSOCUG00000003098	1.2	1.79	1.11	1.32	1.44	1.14	1.33	1.96	SH3RF1
ENSOCUG00000003103	0	0	0.06	0	0	0	0	0.06	CXADR
ENSOCUG00000003105	1.99	2.16	0.95	1.31	1.32	1.29	0.89	1.61	DZIP3
ENSOCUG00000003106	0.11	0	0	0	0	0	0	0	CKMT1A
ENSOCUG00000003108	0.22	0.97	1.55	1.08	1.58	0.75	0.95	1.32	TMEM44
ENSOCUG00000003110	7.7	8.59	4.35	8.25	9.08	8.57	6.22	6.23	PRMT9
ENSOCUG00000003112	0	0.06	0.03	0	0.03	0.03	0.12	0.07	STRC
ENSOCUG00000003117	0.17	0	1.59	0.16	0.09	0.15	0	0.42	USP50
ENSOCUG00000003119	3.78	2.72	3.61	6.36	4.01	3.28	3.57	3.88	Gosr2
ENSOCUG00000003120	0.02	0	0.02	0.02	0	0.03	0	0	OPRK1
ENSOCUG00000003123	0	0.08	0.04	0	0	0	0	0.08	KIF9
ENSOCUG00000003124	27.15	22.21	23.13	21.64	30.53	33.29	22.75	22.51	ARHGAP10
ENSOCUG00000003125	4.28	5.58	2.86	3.48	3.73	3.74	3.25	4.9	TRPM7
ENSOCUG00000003126	8.91	14.35	16.28	13.16	16.28	19.32	13.67	10.97	WDR43
ENSOCUG00000003129	5.88	5.4	3.24	4.5	6.24	5.56	4.19	4.39	WDR36
ENSOCUG00000003130	0	0	0	0	0	0	0	0	RAD21L1
ENSOCUG00000003131	6.74	5.57	3.88	3.64	4.77	4.05	4.21	5.33	SETD9
ENSOCUG00000003133	0.4	1.68	1.31	1.42	1.11	1.53	1.7	1.46	TMEM246
ENSOCUG00000003134	4.3	7.36	3.18	5.13	6.14	7.09	4.5	4.91	MIER3
ENSOCUG00000003137	5.99	10.97	4.43	10.46	6.13	7.42	5.59	7.42	NR3C2
ENSOCUG00000003139	6.65	8.52	8.48	9.67	7.47	11.81	9.36	8.11	Ptpn23
ENSOCUG00000003140	0.29	0.37	0.4	0.32	0.63	0.34	0.15	0.23	NFE2L3
ENSOCUG00000003141	8.83	10.26	9.43	11.79	7.55	9.53	9.57	12.27	SEC23IP
ENSOCUG00000003142	3.8	5.1	4.16	6.17	5.83	7.24	4.78	6.35	Ar
ENSOCUG00000003143	31	37.69	38.93	44.28	29.9	22.27	32.02	27.58	Cox15
ENSOCUG00000003144	88.42	78.53	61.93	54.75	72.88	62.51	62.88	75.88	BPGM
ENSOCUG00000003147	0	0	0	0	0	0	0	0	SLC35E1
ENSOCUG00000003148	19.81	16.49	14.5	17.75	19.31	19.82	18.17	13.77	CUTC
ENSOCUG00000003150	24.5	16.6	12.6	17.68	15.96	14.39	17.91	13.83	TMEM9B
ENSOCUG00000003152	12.18	12.68	12.96	13.53	11.59	15.51	13.66	16.59	SCAP
ENSOCUG00000003153	3.89	4.1	4.85	4.14	2.73	3.56	1.98	5.2	TRIB2
ENSOCUG00000003155	23.26	14.6	10.67	19.64	19.6	20.68	19.48	25.05	PLAU
ENSOCUG00000003156	0	0	0	0	0	0	0	0	C11orf16
ENSOCUG00000003157	2.42	1.71	1.22	1.35	1.47	1.74	1.78	3.04	DCBLD1
ENSOCUG00000003161	0	0	0	0	0.13	0	0	0	NRIP3
ENSOCUG00000003163	23.51	32.55	31.16	41.47	32.45	36.79	31.91	31.58	VCL
ENSOCUG00000003165	5.53	3.61	3.75	5.71	3.98	3.88	5.57	4.49	SCUBE2
ENSOCUG00000003168	30.74	45.1	24.81	29.58	46.92	50.7	35.79	33.91	Zfp36l1
ENSOCUG00000003169	83.76	94.51	77.05	87.79	89.74	98.78	76.18	81.07	LRRFIP2
ENSOCUG00000003171	0	0	0	0	0	0	0	0	KLF17
ENSOCUG00000003174	14.26	13.83	12.36	19.93	15.1	26.42	14.6	19.37	FARP1
ENSOCUG00000003175	0	0	0.23	0	0	0	0	0	DPPA2
ENSOCUG00000003177	0	0	0	0	0	0	0	0	OR5I1
ENSOCUG00000003179	24.42	30.71	25.24	30.89	20.76	25.25	27.18	23.81	STK24
ENSOCUG00000003181	36.68	89.98	46.89	87.18	93.04	77.84	56.45	46.09	ZYG11B
ENSOCUG00000003182	35.67	52.31	32.81	49.48	53.54	83.16	71.2	60.86	TMEM140
ENSOCUG00000003186	6.39	5.35	5.31	4.89	4.96	4.54	3.05	4.58	HPRT1
ENSOCUG00000003187	1.6	1.32	0.87	0.8	0.69	0.81	1.05	1.59	REM1
ENSOCUG00000003189	18.13	14.05	11.2	10.75	18.57	13.55	14.71	11.93	Mplkip
ENSOCUG00000003190	32.72	33.92	32.66	30.55	28.74	32.58	37.71	30.57	HM13
ENSOCUG00000003191	0.55	0.53	0.21	0.32	0.82	0.72	0.69	0.73	SUGCT
ENSOCUG00000003194	0	0	0	0	0	0	0	0	CPLX4
ENSOCUG00000003196	36.07	29.26	27.22	34.84	27	29.98	28.57	47.33	CLIC4
ENSOCUG00000003197	0	0	0	0	0	0	0	0	PLAC1
ENSOCUG00000003198	5.34	3.21	2.6	2.33	2.56	2.1	2.61	3.24	MIPOL1
ENSOCUG00000003199	24.68	19.6	15.06	24.4	21.57	22.28	14.04	16.16	LMAN1
ENSOCUG00000003200	37.53	44.83	25.39	45.28	23.75	29.87	50.25	45.61	VGLL2
ENSOCUG00000003201	13.32	12.37	13.74	12.46	11.69	20.61	13.11	17.79	BCL2L1
ENSOCUG00000003203	9.88	12.08	6.15	11.04	11.04	14.59	8.09	7.22	TPX2
ENSOCUG00000003205	0.05	0	0	0	0	0	0	0.05	ROS1
ENSOCUG00000003207	0	0.15	0	0	0	0	0	0	TLDC2
ENSOCUG00000003208	0.35	0.32	0.3	0.61	0.5	0.38	0.48	0.62	DOCK8
ENSOCUG00000003209	0.37	0.16	0.13	0.21	0.04	0	0.11	0.53	CCBE1
ENSOCUG00000003211	6.32	4.11	4.92	5.98	7.08	5.32	6.18	6.79	PHYKPL
ENSOCUG00000003212	0.3	0	0.2	0.65	0.79	0.43	0.61	0.1	Tusc3
ENSOCUG00000003214	0.42	0.89	0.42	0.58	0.41	0.09	0.53	1.6	BTC
ENSOCUG00000003215	1.01	0.48	1.13	0.94	2.9	0.79	0.71	1.16	SPRY4
ENSOCUG00000003216	0	0	0	0	0	0	0	0	PRDM13
ENSOCUG00000003217	2.7	1.06	1.9	1.25	1.15	1.09	1.1	1.5	--
ENSOCUG00000003218	0	0	0	0	0	0	0	0	GPR82
ENSOCUG00000003220	0.51	0.08	0	0.4	0.17	0.15	0	0.25	GPR34
ENSOCUG00000003226	13.4	10.73	8.36	10.4	13.74	12.32	9.23	12.11	EAPP
ENSOCUG00000003228	7.57	5.01	3.81	3.65	4.71	3.48	2.83	3.67	Clk4
ENSOCUG00000003233	32.11	31.16	29.74	29.15	28.22	25.23	26.01	25.95	TRIM7
ENSOCUG00000003234	9.37	7.1	7.77	6.85	6.28	6.76	9.87	8.1	YIF1B
ENSOCUG00000003236	9.4	28.08	38.68	22.09	25.84	27.24	36.9	20.16	Ppp1r12b
ENSOCUG00000003237	10.52	11.4	10.7	10.56	10.1	11.83	11.42	7.82	TRIM41
ENSOCUG00000003238	0.51	0.18	0.33	0.54	0.38	0.72	0.39	0.12	AQP11
ENSOCUG00000003239	0	0	0.09	0.17	0	0.08	0	0	TMEM236
ENSOCUG00000003240	0	0.04	0	0	0	0	0	0	IRX5
ENSOCUG00000003244	0	0	0	0	0	0	0	0	CLNS1A
ENSOCUG00000003245	1059.8	739.71	719.48	856.49	927.07	724.81	1015.91	958.36	GNB2L1
ENSOCUG00000003246	2.35	0.86	0.5	0.61	1.51	1.55	0.82	1.91	SULF1
ENSOCUG00000003247	0.64	0.32	0.17	0.87	0.26	0.14	0.98	1.36	MRC1
ENSOCUG00000003248	0.93	0.38	1.29	2.29	0.2	1.38	0.74	0.57	ACTRT3
ENSOCUG00000003249	1.9	1.66	2.55	1.52	1.67	1.51	1.81	2.19	FZD1
ENSOCUG00000003250	8.26	5.46	7.48	10.11	6.85	6.44	8.68	12.45	NDN
ENSOCUG00000003252	13.03	17.45	7.26	14.57	13.38	15.35	8.2	12.45	MYNN
ENSOCUG00000003254	4.94	11.21	5.72	5.91	7.89	4.23	4.96	7	CDKL2
ENSOCUG00000003256	0	0.2	0	0.13	0.07	0.06	0.07	0	LRRC34
ENSOCUG00000003257	5.79	4.54	8.79	3.66	4.3	4.74	4.49	4.06	THUMPD2
ENSOCUG00000003262	100.04	177.14	84.23	154.6	193.57	164.76	107.57	128.66	G3BP2
ENSOCUG00000003263	5.58	7.39	5.4	10.55	9.63	6.19	7.53	7.46	SLCO5A1
ENSOCUG00000003264	0	0	0	0	0	0.02	0	0	LRRIQ4
ENSOCUG00000003267	19.3	23.06	19.01	21.18	28.39	15.47	19.75	14.8	ENSA
ENSOCUG00000003271	12.39	24.61	16.32	17.36	22.89	20.17	20.72	27.69	GAB1
ENSOCUG00000003273	1.55	1.31	1.67	1.15	0.64	1.09	1.53	0.93	ITGA2B
ENSOCUG00000003274	0.41	0.17	0	0.22	0.17	0.2	0.18	0.34	OIP5
ENSOCUG00000003275	0.39	1.15	0.7	1.32	0.55	0.37	0.74	1.36	HORMAD1
ENSOCUG00000003276	0.24	0.11	0.04	0.08	0	0	0	0.08	Pax1
ENSOCUG00000003277	0.52	0.29	0.08	1.12	0.37	0.32	0.61	0.07	NUSAP1
ENSOCUG00000003284	1.32	3.02	1.75	3.58	3.15	3.55	1.73	2.79	CLDN12
ENSOCUG00000003285	2.29	1.53	2.37	2.07	2.74	1.97	1.9	4.3	ELMO1
ENSOCUG00000003291	8.16	11.28	8.17	10.5	13.15	12.95	7.67	11.03	GPATCH8
ENSOCUG00000003293	0	0	0	0	0	0	0	0	FABP2
ENSOCUG00000003294	22.86	27.91	22.94	28.15	26.2	32.6	21.77	23.87	WDR26
ENSOCUG00000003295	1.28	1.61	0.88	1.12	1.31	2.18	1.18	0.69	DMRT3
ENSOCUG00000003296	21.45	15.52	16.89	16.18	14.79	14.63	17.67	13.82	SPCS1
ENSOCUG00000003299	8.65	8.5	5.13	6.16	9.03	6.58	7.42	4.32	DMRT2
ENSOCUG00000003302	0.18	0.1	0.04	0.41	0.04	0.06	0	0.31	MAP6
ENSOCUG00000003303	0.52	0.38	0.13	0.4	0.23	0.31	0.43	0.38	CD83
ENSOCUG00000003309	3.44	2.27	1.6	2.81	2.61	1.47	1.27	2.59	CCNC
ENSOCUG00000003312	0	0	0	0	0	0	0	0	ONECUT1
ENSOCUG00000003313	2.15	2.21	1	2.33	1.76	2.18	1.68	2.01	LOX
ENSOCUG00000003314	0	0.09	0.25	0.28	0	0	0.15	0.1	MPP3
ENSOCUG00000003317	0	0	0	0	0	0	0	0	ZNF215
ENSOCUG00000003318	0	0.06	0	0	0	0	0	0	ZNF474
ENSOCUG00000003319	0.06	0.14	0	0.06	0.06	0.05	0.09	0.23	HLA-DPA1
ENSOCUG00000003320	2.83	5.43	2.71	5.06	5.25	7	3.55	5.24	DENND4C
ENSOCUG00000003322	9.65	8.98	10.84	11.64	8.82	8.99	11.98	18.85	EGFLAM
ENSOCUG00000003323	1.72	1.01	0.94	1.56	1.13	1.24	1.07	2.37	ARHGAP28
ENSOCUG00000003325	0.06	0.06	0	0.06	0.19	0.11	0	0.3	SOWAHC
ENSOCUG00000003326	5.39	8.24	4.75	5.74	6.66	8.11	5.84	6.53	ZNF518B
ENSOCUG00000003327	18.7	14.93	10.08	16.58	13.45	16.21	9.7	12.1	SLTM
ENSOCUG00000003328	2.91	4.09	3.32	3.15	3.47	4.58	3.75	4.41	CNNM4
ENSOCUG00000003330	0	0	0	0	0	0	0.17	0.17	CLNK
ENSOCUG00000003332	0	0	0.07	0	0	0	0	0	FAM186B
ENSOCUG00000003333	10.93	26.07	24.32	23.09	25.33	52.15	27.61	29.54	LIFR
ENSOCUG00000003336	9.84	0	0.81	37.77	0.13	0.34	12	0	RPS6
ENSOCUG00000003338	5.2	8.87	4.85	7.19	7.74	7.67	6.57	7.99	RNF111
ENSOCUG00000003339	0	0	0	0	0	0	0	0	C11orf71
ENSOCUG00000003340	5.59	6.52	3.19	5.06	4.06	5.17	7.37	6.66	CNNM3
ENSOCUG00000003342	20.25	12.1	8.24	9.44	10.89	11.81	8.85	11.03	RBM7
ENSOCUG00000003347	3.94	3.32	4.46	4.8	5.94	4.75	3.1	7.04	SEMA4C
ENSOCUG00000003348	15.96	10.89	6.31	8.51	7.63	6.58	7.56	9.83	DMAC2L
ENSOCUG00000003350	45.63	36.27	42.49	41.87	35.84	26.65	36.47	30.95	MRPS23
ENSOCUG00000003351	3.82	2.78	1.96	2.96	3.31	3.9	2.27	2.64	FAM3C
ENSOCUG00000003353	0.42	0.35	0.11	1.22	0.46	0.09	0.58	1.25	Cnga3
ENSOCUG00000003354	89.71	78.14	70.47	69.76	72.42	73.16	76.37	70.7	Cuedc1
ENSOCUG00000003355	0	0	0	0	0	0	0	0	PRR27
ENSOCUG00000003358	53.92	46.76	42.32	48.96	47.03	38.04	47.14	43.67	ACTR10
ENSOCUG00000003361	0	0	0	0	0	0	0	0	Pom121
ENSOCUG00000003362	2.14	1.98	1.31	1.59	0.74	1.59	1.48	1.26	LVRN
ENSOCUG00000003365	1.18	1.87	1.67	3.36	2.34	1.93	2.55	4.95	INPP4A
ENSOCUG00000003367	0.03	0.14	0.12	0.2	0	0.08	0.21	0.32	TLR2
ENSOCUG00000003369	24.52	16.86	14.94	15.1	16.43	13.45	9.9	15.9	APOOL
ENSOCUG00000003370	15.64	10.41	13.09	11.09	11.43	11.21	10.91	11.64	MSRA
ENSOCUG00000003371	25.94	13.62	14.23	18.73	22.87	16.96	20.07	18.04	SELENBP1
ENSOCUG00000003372	23.67	52.74	41.48	77.59	96.56	127.94	32.8	81.23	ART3
ENSOCUG00000003373	22.66	27.22	16.5	19.84	17.94	17.43	13.67	19.48	ATE1
ENSOCUG00000003376	0	0	0	0	0	0	0	0	OR2B11
ENSOCUG00000003377	16.62	10.48	22.51	14.73	10.45	10.2	9.8	10.97	CYP27A1
ENSOCUG00000003378	16.01	13.04	7.9	13.72	9.69	13.02	12.01	11.64	UNC50
ENSOCUG00000003379	7.19	6.75	3.97	4.83	6.8	7.5	4.22	6.2	NUP54
ENSOCUG00000003380	10.82	6.07	5.17	6.65	3.69	3.33	4.45	4.17	FGFR4
ENSOCUG00000003383	5.6	4.47	1.9	1.21	2.85	2.65	2.86	2.67	MGAT4A
ENSOCUG00000003384	118.54	126.66	116.8	99.76	153.91	136.65	107.55	71.48	PRKAG3
ENSOCUG00000003386	0	0	0	0	0	0	0	0	OR6C74
ENSOCUG00000003388	73.37	83.14	84.91	76.04	79.3	76.03	72.04	73.92	SCARB2
ENSOCUG00000003390	35.12	42.16	35.8	41.27	35.19	44.3	35.42	30.55	PAF1
ENSOCUG00000003391	0	0	0	0	0	0	0	0	CCDC152
ENSOCUG00000003392	0	1.23	0.25	0.15	0.48	0.42	0.65	0.62	PTTG1
ENSOCUG00000003393	0	0	0	0	0	0	0	0	SLCO6A1
ENSOCUG00000003394	0.02	0	0.08	0	0	0	0	0	APOH
ENSOCUG00000003396	50.38	36.44	28.51	31.27	28.98	33.95	32.7	25.93	MED29
ENSOCUG00000003399	49.38	37.74	31.91	32.6	30.73	25.89	24.68	25.53	Hmgn3
ENSOCUG00000003400	17.19	12.26	10.49	12.99	64.68	34.24	12.89	29.82	Zfp36
ENSOCUG00000003401	3.2	0.76	1.04	1.35	1.75	1.99	1.02	2.15	SLC35B3
ENSOCUG00000003403	0.29	0.18	0.05	0.13	0.24	0.08	0.29	0.09	FCGR1A
ENSOCUG00000003404	2.1	1.79	1.38	2.65	2.06	2.41	1.58	2.47	MAN2A1
ENSOCUG00000003405	0.95	1.23	0.89	1.67	1.06	1.35	0.73	1.94	MFSD6
ENSOCUG00000003406	0.25	0.47	0.25	0.12	0.12	0.05	0.31	0.3	TPK1
ENSOCUG00000003407	0	0	0	0	0	0	0	0	SLC30A10
ENSOCUG00000003409	150.1	96.99	84.06	94.04	100.19	82.75	78.94	80.85	COPS4
ENSOCUG00000003413	1.52	1.09	1.25	0.5	0.91	0.26	1.16	0.44	NEMP2
ENSOCUG00000003414	7.12	4.32	3.18	4.8	4.13	5.65	2.12	5.3	Ift88
ENSOCUG00000003418	1.34	0.86	1.13	1.59	1.43	1.38	1.44	2.26	PARP14
ENSOCUG00000003419	5.28	3.89	3.4	4.73	3.75	4.51	4.15	6.69	RELL1
ENSOCUG00000003420	27	39.88	23.62	36.97	27.48	30.65	29.36	30.51	SAMD4A
ENSOCUG00000003425	17.53	26.47	20.14	22.24	22.21	27.46	25.85	26.36	GLG1
ENSOCUG00000003426	32.03	27.22	19.83	20.53	17.03	20.96	27.19	29.37	WSCD1
ENSOCUG00000003430	11.08	7.5	4.73	8.03	6	6.39	4.99	4.98	HSPBAP1
ENSOCUG00000003431	11.91	6.37	6.67	9.19	7.02	7.78	8.49	12.35	Bmp6
ENSOCUG00000003433	0	0	0	0	0	0	0	0	CSF2
ENSOCUG00000003434	34.51	46.78	46.68	49.57	60.3	61.65	55.39	47.16	SLC49A4
ENSOCUG00000003437	0	0	0	0	0.02	0	0	0	PCDH11X
ENSOCUG00000003439	173.72	156.79	145.15	179.4	171.27	170.07	159	149.05	DAG1
ENSOCUG00000003441	0.9	0.8	0.88	2.26	0.33	0.4	1.16	1.32	FAAH
ENSOCUG00000003442	0	0	0	0	0	0	0	0	RPL7
ENSOCUG00000003444	11.87	12.52	14.56	15.07	12.33	17.39	16.43	15.09	HECTD3
ENSOCUG00000003447	0	0	0	0	0	0	0	0	LEXM
ENSOCUG00000003450	11.37	22.45	16.78	15.81	17.39	16.29	16.1	17.32	RPRD1B
ENSOCUG00000003451	19.01	15.41	9.06	13.32	18.19	16.53	9.45	10.96	CCNL1
ENSOCUG00000003452	3.49	5.57	3.65	7.05	6.77	3.02	3.53	5.78	PPM1K
ENSOCUG00000003454	0	0	0	0	0.05	0	0	0	PRDM6
ENSOCUG00000003455	0	0.3	0.13	0.12	0.06	0	0.38	0.36	SPATA6L
ENSOCUG00000003464	7.08	7.81	7.38	6.33	5.46	5.88	6.65	7.84	TMEM63B
[truncated: 12,745 more rows]

## Sheet: Table S4
Table S4 Differentially expressed genes GO terms
Biological Process
GO ID	Description	L-vs-H (317)	All (10381)	pvalue	p.adjust	Genes
GO:0022900	electron transport chain	14	77	6.81399e-08	0.000294364	ENSOCUG00000003063(ALDH5A1);ENSOCUG00000004525(NDUFAF2);ENSOCUG00000008113(UQCRB);ENSOCUG00000013971(AOX1);ENSOCUG00000015853(GLRX);ENSOCUG00000017085(COX5B);ENSOCUG00000023825(SNCA);ENSOCUG00000025605(CYCS);ENSOCUG00000027189(COX7A2L);ENSOCUG00000029107(MT-ND4L);MSTRG.11153(COX6C);MSTRG.11929(ATP5F1A);MSTRG.15545(Ndufa1);MSTRG.15553(COX7B)
GO:0044707	single-multicellular organism process	130	2959	8.38204e-07	0.00181052	ENSOCUG00000000672(EPHA7);ENSOCUG00000000728(Gmnn);ENSOCUG00000000792(EPS8);ENSOCUG00000001235(ADAM19);ENSOCUG00000001407(MAGI2);ENSOCUG00000001781(PREX2);ENSOCUG00000001788(RASGRP1);ENSOCUG00000001952(TIGAR);ENSOCUG00000002315(LIMK2);ENSOCUG00000002492(CD36);ENSOCUG00000002557(Clstn2);ENSOCUG00000002752(S100A1);ENSOCUG00000002872(MKKS);ENSOCUG00000003063(ALDH5A1);ENSOCUG00000003400(Zfp36);ENSOCU…
GO:0006091	generation of precursor metabolites and energy	20	196	2.20273e-06	0.00317192	ENSOCUG00000001952(TIGAR);ENSOCUG00000003063(ALDH5A1);ENSOCUG00000004163(SLC25A33);ENSOCUG00000004525(NDUFAF2);ENSOCUG00000006166(Mdh1);ENSOCUG00000008113(UQCRB);ENSOCUG00000008165(MTFR1);ENSOCUG00000013971(AOX1);ENSOCUG00000014455(ENPP1);ENSOCUG00000015853(GLRX);ENSOCUG00000017085(COX5B);ENSOCUG00000023825(SNCA);ENSOCUG00000025605(CYCS);ENSOCUG00000027189(COX7A2L);ENSOCUG00000029107(MT-ND4L);MST…
GO:0032502	developmental process	124	2892	7.05634e-06	0.00699128	ENSOCUG00000000672(EPHA7);ENSOCUG00000000694(BDH2);ENSOCUG00000000728(Gmnn);ENSOCUG00000000792(EPS8);ENSOCUG00000000831(DNASE1L3);ENSOCUG00000001235(ADAM19);ENSOCUG00000001407(MAGI2);ENSOCUG00000001781(PREX2);ENSOCUG00000001788(RASGRP1);ENSOCUG00000001952(TIGAR);ENSOCUG00000002315(LIMK2);ENSOCUG00000002492(CD36);ENSOCUG00000002557(Clstn2);ENSOCUG00000002752(S100A1);ENSOCUG00000002872(MKKS);ENSOCU…
GO:0048856	anatomical structure development	116	2676	1.03096e-05	0.00699128	ENSOCUG00000000672(EPHA7);ENSOCUG00000000694(BDH2);ENSOCUG00000000728(Gmnn);ENSOCUG00000000792(EPS8);ENSOCUG00000000831(DNASE1L3);ENSOCUG00000001235(ADAM19);ENSOCUG00000001407(MAGI2);ENSOCUG00000001781(PREX2);ENSOCUG00000001788(RASGRP1);ENSOCUG00000001952(TIGAR);ENSOCUG00000002315(LIMK2);ENSOCUG00000002492(CD36);ENSOCUG00000002557(Clstn2);ENSOCUG00000002752(S100A1);ENSOCUG00000002872(MKKS);ENSOCU…
GO:0006793	phosphorus metabolic process	81	1691	1.25907e-05	0.00699128	ENSOCUG00000000412(UMPS);ENSOCUG00000000578(PDP2);ENSOCUG00000000672(EPHA7);ENSOCUG00000000832(ABHD6);ENSOCUG00000001407(MAGI2);ENSOCUG00000001540(DUSP5);ENSOCUG00000001788(RASGRP1);ENSOCUG00000001952(TIGAR);ENSOCUG00000002315(LIMK2);ENSOCUG00000002492(CD36);ENSOCUG00000002788(FMO1);ENSOCUG00000002882(ACAT1);ENSOCUG00000003063(ALDH5A1);ENSOCUG00000003380(FGFR4);ENSOCUG00000003400(Zfp36);ENSOCUG00…
GO:0007275	multicellular organism development	106	2396	1.28252e-05	0.00699128	ENSOCUG00000000672(EPHA7);ENSOCUG00000000728(Gmnn);ENSOCUG00000001235(ADAM19);ENSOCUG00000001407(MAGI2);ENSOCUG00000001781(PREX2);ENSOCUG00000001788(RASGRP1);ENSOCUG00000001952(TIGAR);ENSOCUG00000002315(LIMK2);ENSOCUG00000002557(Clstn2);ENSOCUG00000002752(S100A1);ENSOCUG00000002872(MKKS);ENSOCUG00000003063(ALDH5A1);ENSOCUG00000003400(Zfp36);ENSOCUG00000003905(CCN1);ENSOCUG00000004147(SP1);ENSOCUG…
GO:0044767	single-organism developmental process	122	2866	1.29468e-05	0.00699128	ENSOCUG00000000672(EPHA7);ENSOCUG00000000694(BDH2);ENSOCUG00000000728(Gmnn);ENSOCUG00000000792(EPS8);ENSOCUG00000000831(DNASE1L3);ENSOCUG00000001235(ADAM19);ENSOCUG00000001407(MAGI2);ENSOCUG00000001781(PREX2);ENSOCUG00000001788(RASGRP1);ENSOCUG00000001952(TIGAR);ENSOCUG00000002315(LIMK2);ENSOCUG00000002492(CD36);ENSOCUG00000002557(Clstn2);ENSOCUG00000002752(S100A1);ENSOCUG00000002872(MKKS);ENSOCU…
GO:0070887	cellular response to chemical stimulus	66	1302	1.74211e-05	0.00805033	ENSOCUG00000000792(EPS8);ENSOCUG00000000984(ESRRG);ENSOCUG00000001952(TIGAR);ENSOCUG00000002492(CD36);ENSOCUG00000002872(MKKS);ENSOCUG00000003333(LIFR);ENSOCUG00000003380(FGFR4);ENSOCUG00000003400(Zfp36);ENSOCUG00000003905(CCN1);ENSOCUG00000004089(MMP28);ENSOCUG00000004103(IRAK4);ENSOCUG00000004163(SLC25A33);ENSOCUG00000004386(Nfat5);ENSOCUG00000004525(NDUFAF2);ENSOCUG00000005116(PIK3R1);ENSOCUG0…
GO:0048731	system development	99	2214	1.8635e-05	0.00805033	ENSOCUG00000000672(EPHA7);ENSOCUG00000000728(Gmnn);ENSOCUG00000001235(ADAM19);ENSOCUG00000001407(MAGI2);ENSOCUG00000001781(PREX2);ENSOCUG00000001788(RASGRP1);ENSOCUG00000001952(TIGAR);ENSOCUG00000002315(LIMK2);ENSOCUG00000002557(Clstn2);ENSOCUG00000002752(S100A1);ENSOCUG00000002872(MKKS);ENSOCUG00000003063(ALDH5A1);ENSOCUG00000003400(Zfp36);ENSOCUG00000003905(CCN1);ENSOCUG00000004147(SP1);ENSOCUG…
GO:0006796	phosphate-containing compound metabolic process	79	1664	2.32571e-05	0.00870604	ENSOCUG00000000412(UMPS);ENSOCUG00000000578(PDP2);ENSOCUG00000000672(EPHA7);ENSOCUG00000000832(ABHD6);ENSOCUG00000001407(MAGI2);ENSOCUG00000001540(DUSP5);ENSOCUG00000001788(RASGRP1);ENSOCUG00000001952(TIGAR);ENSOCUG00000002315(LIMK2);ENSOCUG00000002492(CD36);ENSOCUG00000002788(FMO1);ENSOCUG00000002882(ACAT1);ENSOCUG00000003063(ALDH5A1);ENSOCUG00000003380(FGFR4);ENSOCUG00000003400(Zfp36);ENSOCUG00…
GO:0008152	metabolic process	232	6476	2.4379e-05	0.00870604	ENSOCUG00000000412(UMPS);ENSOCUG00000000578(PDP2);ENSOCUG00000000582(ARL2BP);ENSOCUG00000000672(EPHA7);ENSOCUG00000000694(BDH2);ENSOCUG00000000721(PAMR1);ENSOCUG00000000728(Gmnn);ENSOCUG00000000788(GADL1);ENSOCUG00000000831(DNASE1L3);ENSOCUG00000000832(ABHD6);ENSOCUG00000000984(ESRRG);ENSOCUG00000001235(ADAM19);ENSOCUG00000001246(TMCC2);ENSOCUG00000001407(MAGI2);ENSOCUG00000001540(DUSP5);ENSOCUG0…
GO:0010663	positive regulation of striated muscle cell apoptotic process	3	3	2.8214e-05	0.00870604	ENSOCUG00000001952(TIGAR);ENSOCUG00000017865(CAMK2A);ENSOCUG00000026867(LTK)
GO:0010666	positive regulation of cardiac muscle cell apoptotic process	3	3	2.8214e-05	0.00870604	ENSOCUG00000001952(TIGAR);ENSOCUG00000017865(CAMK2A);ENSOCUG00000026867(LTK)
GO:0055114	oxidation-reduction process	36	580	3.69903e-05	0.0106532	ENSOCUG00000000694(BDH2);ENSOCUG00000001952(TIGAR);ENSOCUG00000002093(COQ7);ENSOCUG00000002788(FMO1);ENSOCUG00000003063(ALDH5A1);ENSOCUG00000003377(CYP27A1);ENSOCUG00000004525(NDUFAF2);ENSOCUG00000004995(PYROXD2);ENSOCUG00000005177(FMO2);ENSOCUG00000006166(Mdh1);ENSOCUG00000006639(ENOX1);ENSOCUG00000007620(CYP26B1);ENSOCUG00000007928(APOM);ENSOCUG00000008024(Smox);ENSOCUG00000008113(UQCRB);ENSOCU…
GO:0010033	response to organic substance	65	1310	4.0225e-05	0.0108607	ENSOCUG00000000792(EPS8);ENSOCUG00000000832(ABHD6);ENSOCUG00000000984(ESRRG);ENSOCUG00000002492(CD36);ENSOCUG00000002872(MKKS);ENSOCUG00000003333(LIFR);ENSOCUG00000003380(FGFR4);ENSOCUG00000003400(Zfp36);ENSOCUG00000003905(CCN1);ENSOCUG00000004103(IRAK4);ENSOCUG00000004163(SLC25A33);ENSOCUG00000004386(Nfat5);ENSOCUG00000004525(NDUFAF2);ENSOCUG00000005116(PIK3R1);ENSOCUG00000006402(PID1);ENSOCUG00…
GO:0031589	cell-substrate adhesion	17	183	4.35973e-05	0.0110788	ENSOCUG00000002492(CD36);ENSOCUG00000003689(NID2);ENSOCUG00000003905(CCN1);ENSOCUG00000005116(PIK3R1);ENSOCUG00000006445(FZD4);ENSOCUG00000007249(VIT);ENSOCUG00000010104(FN1);ENSOCUG00000010379(FREM1);ENSOCUG00000011078(CDK6);ENSOCUG00000011357(ITGA1);ENSOCUG00000011387(ITGA2);ENSOCUG00000012881(COL1A1);ENSOCUG00000014334(ITGA8);ENSOCUG00000014850(ITGB6);ENSOCUG00000014988(Col3a1);ENSOCUG00000016…
GO:0048513	animal organ development	77	1646	5.12893e-05	0.0123094	ENSOCUG00000000672(EPHA7);ENSOCUG00000000728(Gmnn);ENSOCUG00000001235(ADAM19);ENSOCUG00000001407(MAGI2);ENSOCUG00000001788(RASGRP1);ENSOCUG00000002315(LIMK2);ENSOCUG00000002872(MKKS);ENSOCUG00000003400(Zfp36);ENSOCUG00000003905(CCN1);ENSOCUG00000004422(BTG2);ENSOCUG00000004978(Crtac1);ENSOCUG00000005107(HOPX);ENSOCUG00000005116(PIK3R1);ENSOCUG00000005893(NFIA);ENSOCUG00000006445(FZD4);ENSOCUG0000…
GO:0071310	cellular response to organic substance	55	1064	5.99497e-05	0.0131535	ENSOCUG00000000792(EPS8);ENSOCUG00000000984(ESRRG);ENSOCUG00000002492(CD36);ENSOCUG00000002872(MKKS);ENSOCUG00000003333(LIFR);ENSOCUG00000003380(FGFR4);ENSOCUG00000003400(Zfp36);ENSOCUG00000003905(CCN1);ENSOCUG00000004103(IRAK4);ENSOCUG00000004163(SLC25A33);ENSOCUG00000004386(Nfat5);ENSOCUG00000004525(NDUFAF2);ENSOCUG00000005116(PIK3R1);ENSOCUG00000006402(PID1);ENSOCUG00000006445(FZD4);ENSOCUG000…
GO:0044710	single-organism metabolic process	110	2599	6.0896e-05	0.0131535	ENSOCUG00000000412(UMPS);ENSOCUG00000000672(EPHA7);ENSOCUG00000000694(BDH2);ENSOCUG00000000728(Gmnn);ENSOCUG00000000788(GADL1);ENSOCUG00000000832(ABHD6);ENSOCUG00000001407(MAGI2);ENSOCUG00000001540(DUSP5);ENSOCUG00000001596(B3GALT2);ENSOCUG00000001788(RASGRP1);ENSOCUG00000001952(TIGAR);ENSOCUG00000002093(COQ7);ENSOCUG00000002492(CD36);ENSOCUG00000002788(FMO1);ENSOCUG00000002882(ACAT1);ENSOCUG0000…
GO:0007160	cell-matrix adhesion	13	121	7.94192e-05	0.0161511	ENSOCUG00000002492(CD36);ENSOCUG00000003689(NID2);ENSOCUG00000005116(PIK3R1);ENSOCUG00000010104(FN1);ENSOCUG00000010379(FREM1);ENSOCUG00000011078(CDK6);ENSOCUG00000011357(ITGA1);ENSOCUG00000011387(ITGA2);ENSOCUG00000014334(ITGA8);ENSOCUG00000014850(ITGB6);ENSOCUG00000014988(Col3a1);ENSOCUG00000016007(NID1);ENSOCUG00000022309(EMP2)
GO:0007155	cell adhesion	41	723	8.22509e-05	0.0161511	ENSOCUG00000000360(CDH6);ENSOCUG00000000672(EPHA7);ENSOCUG00000001235(ADAM19);ENSOCUG00000001788(RASGRP1);ENSOCUG00000002492(CD36);ENSOCUG00000002557(Clstn2);ENSOCUG00000003689(NID2);ENSOCUG00000003905(CCN1);ENSOCUG00000004386(Nfat5);ENSOCUG00000004401(MPDZ);ENSOCUG00000005116(PIK3R1);ENSOCUG00000006445(FZD4);ENSOCUG00000007249(VIT);ENSOCUG00000007620(CYP26B1);ENSOCUG00000007999(DUSP1);ENSOCUG000…
GO:0034097	response to cytokine	27	400	9.22466e-05	0.0165511	ENSOCUG00000000792(EPS8);ENSOCUG00000002872(MKKS);ENSOCUG00000003333(LIFR);ENSOCUG00000003400(Zfp36);ENSOCUG00000004103(IRAK4);ENSOCUG00000004386(Nfat5);ENSOCUG00000006402(PID1);ENSOCUG00000006445(FZD4);ENSOCUG00000006945(KRT8);ENSOCUG00000007999(DUSP1);ENSOCUG00000008117(CD274);ENSOCUG00000008439(EGR1);ENSOCUG00000010471(Foxo3);ENSOCUG00000011548(Myog);ENSOCUG00000012643(OSMR);ENSOCUG00000014988…
GO:1901700	response to oxygen-containing compound	35	583	9.36134e-05	0.0165511	ENSOCUG00000000792(EPS8);ENSOCUG00000000832(ABHD6);ENSOCUG00000002492(CD36);ENSOCUG00000003400(Zfp36);ENSOCUG00000004163(SLC25A33);ENSOCUG00000004525(NDUFAF2);ENSOCUG00000005116(PIK3R1);ENSOCUG00000006402(PID1);ENSOCUG00000006723(Epha4);ENSOCUG00000007479(PDE3A);ENSOCUG00000007620(CYP26B1);ENSOCUG00000008439(EGR1);ENSOCUG00000008666(RRAGB);ENSOCUG00000008948(Chmp5);ENSOCUG00000009813(KLF7);ENSOCU…
GO:0022610	biological adhesion	41	728	9.5782e-05	0.0165511	ENSOCUG00000000360(CDH6);ENSOCUG00000000672(EPHA7);ENSOCUG00000001235(ADAM19);ENSOCUG00000001788(RASGRP1);ENSOCUG00000002492(CD36);ENSOCUG00000002557(Clstn2);ENSOCUG00000003689(NID2);ENSOCUG00000003905(CCN1);ENSOCUG00000004386(Nfat5);ENSOCUG00000004401(MPDZ);ENSOCUG00000005116(PIK3R1);ENSOCUG00000006445(FZD4);ENSOCUG00000007249(VIT);ENSOCUG00000007620(CYP26B1);ENSOCUG00000007999(DUSP1);ENSOCUG000…
GO:0009259	ribonucleotide metabolic process	17	199	0.000124184	0.0206336	ENSOCUG00000000412(UMPS);ENSOCUG00000001952(TIGAR);ENSOCUG00000002882(ACAT1);ENSOCUG00000004070(ITPA);ENSOCUG00000004163(SLC25A33);ENSOCUG00000004455(GUCY1A1);ENSOCUG00000004490(GUCY1A2);ENSOCUG00000006402(PID1);ENSOCUG00000006681(ATP5PF);ENSOCUG00000008113(UQCRB);ENSOCUG00000012164(ATP5MC3);ENSOCUG00000014455(ENPP1);ENSOCUG00000023825(SNCA);ENSOCUG00000024043(Atp5me);ENSOCUG00000029107(MT-ND4L);…
GO:0019693	ribose phosphate metabolic process	17	205	0.000178116	0.0284986	ENSOCUG00000000412(UMPS);ENSOCUG00000001952(TIGAR);ENSOCUG00000002882(ACAT1);ENSOCUG00000004070(ITPA);ENSOCUG00000004163(SLC25A33);ENSOCUG00000004455(GUCY1A1);ENSOCUG00000004490(GUCY1A2);ENSOCUG00000006402(PID1);ENSOCUG00000006681(ATP5PF);ENSOCUG00000008113(UQCRB);ENSOCUG00000012164(ATP5MC3);ENSOCUG00000014455(ENPP1);ENSOCUG00000023825(SNCA);ENSOCUG00000024043(Atp5me);ENSOCUG00000029107(MT-ND4L);…
GO:0009141	nucleoside triphosphate metabolic process	13	133	0.000208185	0.0321199	ENSOCUG00000001952(TIGAR);ENSOCUG00000004070(ITPA);ENSOCUG00000004163(SLC25A33);ENSOCUG00000006402(PID1);ENSOCUG00000006681(ATP5PF);ENSOCUG00000008113(UQCRB);ENSOCUG00000012164(ATP5MC3);ENSOCUG00000014455(ENPP1);ENSOCUG00000023825(SNCA);ENSOCUG00000024043(Atp5me);ENSOCUG00000029107(MT-ND4L);MSTRG.11658(Cox14);MSTRG.11929(ATP5F1A)
GO:0009150	purine ribonucleotide metabolic process	16	192	0.000260142	0.0368977	ENSOCUG00000001952(TIGAR);ENSOCUG00000002882(ACAT1);ENSOCUG00000004070(ITPA);ENSOCUG00000004163(SLC25A33);ENSOCUG00000004455(GUCY1A1);ENSOCUG00000004490(GUCY1A2);ENSOCUG00000006402(PID1);ENSOCUG00000006681(ATP5PF);ENSOCUG00000008113(UQCRB);ENSOCUG00000012164(ATP5MC3);ENSOCUG00000014455(ENPP1);ENSOCUG00000023825(SNCA);ENSOCUG00000024043(Atp5me);ENSOCUG00000029107(MT-ND4L);MSTRG.11658(Cox14);MSTRG.…
GO:0048518	positive regulation of biological process	120	2992	0.000267626	0.0368977	ENSOCUG00000000582(ARL2BP);ENSOCUG00000000672(EPHA7);ENSOCUG00000000792(EPS8);ENSOCUG00000000832(ABHD6);ENSOCUG00000000984(ESRRG);ENSOCUG00000001235(ADAM19);ENSOCUG00000001407(MAGI2);ENSOCUG00000001781(PREX2);ENSOCUG00000001788(RASGRP1);ENSOCUG00000001952(TIGAR);ENSOCUG00000002492(CD36);ENSOCUG00000002557(Clstn2);ENSOCUG00000002752(S100A1);ENSOCUG00000002872(MKKS);ENSOCUG00000003333(LIFR);ENSOCUG…
GO:0017144	drug metabolic process	3	5	0.00026949	0.0368977	ENSOCUG00000002788(FMO1);ENSOCUG00000005177(FMO2);ENSOCUG00000013971(AOX1)
GO:0006754	ATP biosynthetic process	5	20	0.000273316	0.0368977	ENSOCUG00000006402(PID1);ENSOCUG00000006681(ATP5PF);ENSOCUG00000012164(ATP5MC3);ENSOCUG00000024043(Atp5me);MSTRG.11929(ATP5F1A)
GO:0022904	respiratory electron transport chain	6	31	0.00029853	0.0390803	ENSOCUG00000003063(ALDH5A1);ENSOCUG00000004525(NDUFAF2);ENSOCUG00000008113(UQCRB);ENSOCUG00000023825(SNCA);ENSOCUG00000029107(MT-ND4L);MSTRG.15545(Ndufa1)
GO:0009205	purine ribonucleoside triphosphate metabolic process	12	121	0.000317399	0.0392038	ENSOCUG00000001952(TIGAR);ENSOCUG00000004070(ITPA);ENSOCUG00000004163(SLC25A33);ENSOCUG00000006402(PID1);ENSOCUG00000006681(ATP5PF);ENSOCUG00000008113(UQCRB);ENSOCUG00000012164(ATP5MC3);ENSOCUG00000023825(SNCA);ENSOCUG00000024043(Atp5me);ENSOCUG00000029107(MT-ND4L);MSTRG.11658(Cox14);MSTRG.11929(ATP5F1A)
GO:0009117	nucleotide metabolic process	19	256	0.000317624	0.0392038	ENSOCUG00000000412(UMPS);ENSOCUG00000001952(TIGAR);ENSOCUG00000002788(FMO1);ENSOCUG00000002882(ACAT1);ENSOCUG00000004070(ITPA);ENSOCUG00000004163(SLC25A33);ENSOCUG00000004455(GUCY1A1);ENSOCUG00000004490(GUCY1A2);ENSOCUG00000005177(FMO2);ENSOCUG00000006402(PID1);ENSOCUG00000006681(ATP5PF);ENSOCUG00000008113(UQCRB);ENSOCUG00000012164(ATP5MC3);ENSOCUG00000014455(ENPP1);ENSOCUG00000023825(SNCA);ENSOC…
GO:0006163	purine nucleotide metabolic process	16	197	0.000347861	0.0404649	ENSOCUG00000001952(TIGAR);ENSOCUG00000002882(ACAT1);ENSOCUG00000004070(ITPA);ENSOCUG00000004163(SLC25A33);ENSOCUG00000004455(GUCY1A1);ENSOCUG00000004490(GUCY1A2);ENSOCUG00000006402(PID1);ENSOCUG00000006681(ATP5PF);ENSOCUG00000008113(UQCRB);ENSOCUG00000012164(ATP5MC3);ENSOCUG00000014455(ENPP1);ENSOCUG00000023825(SNCA);ENSOCUG00000024043(Atp5me);ENSOCUG00000029107(MT-ND4L);MSTRG.11658(Cox14);MSTRG.…
GO:0006753	nucleoside phosphate metabolic process	19	259	0.000367771	0.0404649	ENSOCUG00000000412(UMPS);ENSOCUG00000001952(TIGAR);ENSOCUG00000002788(FMO1);ENSOCUG00000002882(ACAT1);ENSOCUG00000004070(ITPA);ENSOCUG00000004163(SLC25A33);ENSOCUG00000004455(GUCY1A1);ENSOCUG00000004490(GUCY1A2);ENSOCUG00000005177(FMO2);ENSOCUG00000006402(PID1);ENSOCUG00000006681(ATP5PF);ENSOCUG00000008113(UQCRB);ENSOCUG00000012164(ATP5MC3);ENSOCUG00000014455(ENPP1);ENSOCUG00000023825(SNCA);ENSOC…
GO:0072521	purine-containing compound metabolic process	17	218	0.000369126	0.0404649	ENSOCUG00000001952(TIGAR);ENSOCUG00000002882(ACAT1);ENSOCUG00000004070(ITPA);ENSOCUG00000004163(SLC25A33);ENSOCUG00000004455(GUCY1A1);ENSOCUG00000004490(GUCY1A2);ENSOCUG00000006402(PID1);ENSOCUG00000006681(ATP5PF);ENSOCUG00000008113(UQCRB);ENSOCUG00000012164(ATP5MC3);ENSOCUG00000012403(GDA);ENSOCUG00000014455(ENPP1);ENSOCUG00000023825(SNCA);ENSOCUG00000024043(Atp5me);ENSOCUG00000029107(MT-ND4L);M…
GO:0009199	ribonucleoside triphosphate metabolic process	12	123	0.000369452	0.0404649	ENSOCUG00000001952(TIGAR);ENSOCUG00000004070(ITPA);ENSOCUG00000004163(SLC25A33);ENSOCUG00000006402(PID1);ENSOCUG00000006681(ATP5PF);ENSOCUG00000008113(UQCRB);ENSOCUG00000012164(ATP5MC3);ENSOCUG00000023825(SNCA);ENSOCUG00000024043(Atp5me);ENSOCUG00000029107(MT-ND4L);MSTRG.11658(Cox14);MSTRG.11929(ATP5F1A)
GO:0046034	ATP metabolic process	11	106	0.000379276	0.0404649	ENSOCUG00000001952(TIGAR);ENSOCUG00000004163(SLC25A33);ENSOCUG00000006402(PID1);ENSOCUG00000006681(ATP5PF);ENSOCUG00000008113(UQCRB);ENSOCUG00000012164(ATP5MC3);ENSOCUG00000023825(SNCA);ENSOCUG00000024043(Atp5me);ENSOCUG00000029107(MT-ND4L);MSTRG.11658(Cox14);MSTRG.11929(ATP5F1A)
GO:0055086	nucleobase-containing small molecule metabolic process	20	281	0.000384042	0.0404649	ENSOCUG00000000412(UMPS);ENSOCUG00000001952(TIGAR);ENSOCUG00000002788(FMO1);ENSOCUG00000002882(ACAT1);ENSOCUG00000004070(ITPA);ENSOCUG00000004163(SLC25A33);ENSOCUG00000004455(GUCY1A1);ENSOCUG00000004490(GUCY1A2);ENSOCUG00000005177(FMO2);ENSOCUG00000006402(PID1);ENSOCUG00000006681(ATP5PF);ENSOCUG00000008113(UQCRB);ENSOCUG00000012164(ATP5MC3);ENSOCUG00000012403(GDA);ENSOCUG00000014455(ENPP1);ENSOCU…
GO:0009144	purine nucleoside triphosphate metabolic process	12	124	0.000398076	0.0409449	ENSOCUG00000001952(TIGAR);ENSOCUG00000004070(ITPA);ENSOCUG00000004163(SLC25A33);ENSOCUG00000006402(PID1);ENSOCUG00000006681(ATP5PF);ENSOCUG00000008113(UQCRB);ENSOCUG00000012164(ATP5MC3);ENSOCUG00000023825(SNCA);ENSOCUG00000024043(Atp5me);ENSOCUG00000029107(MT-ND4L);MSTRG.11658(Cox14);MSTRG.11929(ATP5F1A)
GO:0048583	regulation of response to stimulus	84	1958	0.00043961	0.0441654	ENSOCUG00000000672(EPHA7);ENSOCUG00000000792(EPS8);ENSOCUG00000000831(DNASE1L3);ENSOCUG00000000832(ABHD6);ENSOCUG00000001407(MAGI2);ENSOCUG00000001540(DUSP5);ENSOCUG00000001781(PREX2);ENSOCUG00000001788(RASGRP1);ENSOCUG00000001952(TIGAR);ENSOCUG00000002492(CD36);ENSOCUG00000002872(MKKS);ENSOCUG00000003380(FGFR4);ENSOCUG00000003400(Zfp36);ENSOCUG00000003905(CCN1);ENSOCUG00000004089(MMP28);ENSOCUG0…
GO:0009119	ribonucleoside metabolic process	14	164	0.000490665	0.0474107	ENSOCUG00000000412(UMPS);ENSOCUG00000001952(TIGAR);ENSOCUG00000002882(ACAT1);ENSOCUG00000004163(SLC25A33);ENSOCUG00000006402(PID1);ENSOCUG00000006681(ATP5PF);ENSOCUG00000008113(UQCRB);ENSOCUG00000012164(ATP5MC3);ENSOCUG00000014455(ENPP1);ENSOCUG00000023825(SNCA);ENSOCUG00000024043(Atp5me);ENSOCUG00000029107(MT-ND4L);MSTRG.11658(Cox14);MSTRG.11929(ATP5F1A)
GO:0009161	ribonucleoside monophosphate metabolic process	12	127	0.000495443	0.0474107	ENSOCUG00000000412(UMPS);ENSOCUG00000001952(TIGAR);ENSOCUG00000004163(SLC25A33);ENSOCUG00000006402(PID1);ENSOCUG00000006681(ATP5PF);ENSOCUG00000008113(UQCRB);ENSOCUG00000012164(ATP5MC3);ENSOCUG00000023825(SNCA);ENSOCUG00000024043(Atp5me);ENSOCUG00000029107(MT-ND4L);MSTRG.11658(Cox14);MSTRG.11929(ATP5F1A)
GO:2000026	regulation of multicellular organismal development	48	970	0.000517042	0.0474107	ENSOCUG00000000672(EPHA7);ENSOCUG00000001788(RASGRP1);ENSOCUG00000002557(Clstn2);ENSOCUG00000002752(S100A1);ENSOCUG00000003400(Zfp36);ENSOCUG00000003905(CCN1);ENSOCUG00000004147(SP1);ENSOCUG00000005107(HOPX);ENSOCUG00000005116(PIK3R1);ENSOCUG00000006723(Epha4);ENSOCUG00000007620(CYP26B1);ENSOCUG00000008117(CD274);ENSOCUG00000008579(VASH2);ENSOCUG00000009050(RELN);ENSOCUG00000009052(EYA1);ENSOCUG0…
GO:1900151	regulation of nuclear-transcribed mRNA catabolic process, deadenylation-dependent decay	3	6	0.000526785	0.0474107	ENSOCUG00000003400(Zfp36);ENSOCUG00000004422(BTG2);ENSOCUG00000029169(ZFP36L2)
GO:1900153	positive regulation of nuclear-transcribed mRNA catabolic process, deadenylation-dependent decay	3	6	0.000526785	0.0474107	ENSOCUG00000003400(Zfp36);ENSOCUG00000004422(BTG2);ENSOCUG00000029169(ZFP36L2)
GO:0006928	movement of cell or subcellular component	48	972	0.000541378	0.0477297	ENSOCUG00000000672(EPHA7);ENSOCUG00000000792(EPS8);ENSOCUG00000000832(ABHD6);ENSOCUG00000001407(MAGI2);ENSOCUG00000001788(RASGRP1);ENSOCUG00000002872(MKKS);ENSOCUG00000003380(FGFR4);ENSOCUG00000003905(CCN1);ENSOCUG00000004089(MMP28);ENSOCUG00000004103(IRAK4);ENSOCUG00000004147(SP1);ENSOCUG00000005116(PIK3R1);ENSOCUG00000006723(Epha4);ENSOCUG00000007999(DUSP1);ENSOCUG00000008154(TMF1);ENSOCUG00000…
GO:0007166	cell surface receptor signaling pathway	57	1219	0.000615811	0.0532061	ENSOCUG00000000120(Adcyap1r1);ENSOCUG00000000360(CDH6);ENSOCUG00000000672(EPHA7);ENSOCUG00000001145(GRIP2);ENSOCUG00000001407(MAGI2);ENSOCUG00000002492(CD36);ENSOCUG00000002872(MKKS);ENSOCUG00000003333(LIFR);ENSOCUG00000003380(FGFR4);ENSOCUG00000003723(CCDC88C);ENSOCUG00000003905(CCN1);ENSOCUG00000004103(IRAK4);ENSOCUG00000005116(PIK3R1);ENSOCUG00000006402(PID1);ENSOCUG00000006445(FZD4);ENSOCUG00…
GO:0040011	locomotion	44	875	0.000648332	0.0546532	ENSOCUG00000000672(EPHA7);ENSOCUG00000000792(EPS8);ENSOCUG00000000832(ABHD6);ENSOCUG00000001407(MAGI2);ENSOCUG00000002872(MKKS);ENSOCUG00000003380(FGFR4);ENSOCUG00000003905(CCN1);ENSOCUG00000004089(MMP28);ENSOCUG00000004103(IRAK4);ENSOCUG00000004147(SP1);ENSOCUG00000005116(PIK3R1);ENSOCUG00000006445(FZD4);ENSOCUG00000006723(Epha4);ENSOCUG00000007999(DUSP1);ENSOCUG00000008154(TMF1);ENSOCUG00000009…
GO:0030154	cell differentiation	78	1811	0.000672284	0.0546532	ENSOCUG00000000672(EPHA7);ENSOCUG00000000694(BDH2);ENSOCUG00000000831(DNASE1L3);ENSOCUG00000001407(MAGI2);ENSOCUG00000001781(PREX2);ENSOCUG00000001788(RASGRP1);ENSOCUG00000001952(TIGAR);ENSOCUG00000002492(CD36);ENSOCUG00000002872(MKKS);ENSOCUG00000003400(Zfp36);ENSOCUG00000003905(CCN1);ENSOCUG00000004422(BTG2);ENSOCUG00000004978(Crtac1);ENSOCUG00000005107(HOPX);ENSOCUG00000005116(PIK3R1);ENSOCUG0…
GO:0048869	cellular developmental process	84	1984	0.00067409	0.0546532	ENSOCUG00000000672(EPHA7);ENSOCUG00000000694(BDH2);ENSOCUG00000000792(EPS8);ENSOCUG00000000831(DNASE1L3);ENSOCUG00000001407(MAGI2);ENSOCUG00000001781(PREX2);ENSOCUG00000001788(RASGRP1);ENSOCUG00000001952(TIGAR);ENSOCUG00000002492(CD36);ENSOCUG00000002872(MKKS);ENSOCUG00000003400(Zfp36);ENSOCUG00000003905(CCN1);ENSOCUG00000004422(BTG2);ENSOCUG00000004978(Crtac1);ENSOCUG00000005107(HOPX);ENSOCUG000…
GO:0048522	positive regulation of cellular process	106	2634	0.000683164	0.0546532	ENSOCUG00000000582(ARL2BP);ENSOCUG00000000672(EPHA7);ENSOCUG00000000792(EPS8);ENSOCUG00000000984(ESRRG);ENSOCUG00000001235(ADAM19);ENSOCUG00000001407(MAGI2);ENSOCUG00000001788(RASGRP1);ENSOCUG00000001952(TIGAR);ENSOCUG00000002492(CD36);ENSOCUG00000002557(Clstn2);ENSOCUG00000003333(LIFR);ENSOCUG00000003380(FGFR4);ENSOCUG00000003400(Zfp36);ENSOCUG00000003905(CCN1);ENSOCUG00000004103(IRAK4);ENSOCUG0…
GO:0009116	nucleoside metabolic process	14	172	0.000789352	0.0588499	ENSOCUG00000000412(UMPS);ENSOCUG00000001952(TIGAR);ENSOCUG00000002882(ACAT1);ENSOCUG00000004163(SLC25A33);ENSOCUG00000006402(PID1);ENSOCUG00000006681(ATP5PF);ENSOCUG00000008113(UQCRB);ENSOCUG00000012164(ATP5MC3);ENSOCUG00000014455(ENPP1);ENSOCUG00000023825(SNCA);ENSOCUG00000024043(Atp5me);ENSOCUG00000029107(MT-ND4L);MSTRG.11658(Cox14);MSTRG.11929(ATP5F1A)
GO:0072001	renal system development	14	172	0.000789352	0.0588499	ENSOCUG00000000672(EPHA7);ENSOCUG00000001407(MAGI2);ENSOCUG00000005893(NFIA);ENSOCUG00000006723(Epha4);ENSOCUG00000008220(KIF26B);ENSOCUG00000009052(EYA1);ENSOCUG00000012493(KLF15);ENSOCUG00000013232(COL4A1);ENSOCUG00000014334(ITGA8);ENSOCUG00000016264(ENPEP);ENSOCUG00000016354(IL6R);ENSOCUG00000016362(ADAMTS1);ENSOCUG00000017924(MME);ENSOCUG00000027029(ARID5B)
GO:0042127	regulation of cell proliferation	39	755	0.000809422	0.0588499	ENSOCUG00000001407(MAGI2);ENSOCUG00000001759(CDCA7);ENSOCUG00000003333(LIFR);ENSOCUG00000003380(FGFR4);ENSOCUG00000003905(CCN1);ENSOCUG00000004163(SLC25A33);ENSOCUG00000004422(BTG2);ENSOCUG00000005809(FKTN);ENSOCUG00000006402(PID1);ENSOCUG00000007999(DUSP1);ENSOCUG00000008117(CD274);ENSOCUG00000008579(VASH2);ENSOCUG00000009052(EYA1);ENSOCUG00000010104(FN1);ENSOCUG00000010471(Foxo3);ENSOCUG0000001…
GO:0031623	receptor internalization	7	51	0.000845435	0.0588499	ENSOCUG00000001407(MAGI2);ENSOCUG00000002492(CD36);ENSOCUG00000011610(VEGFA);ENSOCUG00000013954(CALCRL);ENSOCUG00000017033(TFRC);ENSOCUG00000017438(SELE);ENSOCUG00000023825(SNCA)
GO:0009123	nucleoside monophosphate metabolic process	12	135	0.000857687	0.0588499	ENSOCUG00000000412(UMPS);ENSOCUG00000001952(TIGAR);ENSOCUG00000004163(SLC25A33);ENSOCUG00000006402(PID1);ENSOCUG00000006681(ATP5PF);ENSOCUG00000008113(UQCRB);ENSOCUG00000012164(ATP5MC3);ENSOCUG00000023825(SNCA);ENSOCUG00000024043(Atp5me);ENSOCUG00000029107(MT-ND4L);MSTRG.11658(Cox14);MSTRG.11929(ATP5F1A)
GO:0046128	purine ribonucleoside metabolic process	13	154	0.0008599	0.0588499	ENSOCUG00000001952(TIGAR);ENSOCUG00000002882(ACAT1);ENSOCUG00000004163(SLC25A33);ENSOCUG00000006402(PID1);ENSOCUG00000006681(ATP5PF);ENSOCUG00000008113(UQCRB);ENSOCUG00000012164(ATP5MC3);ENSOCUG00000014455(ENPP1);ENSOCUG00000023825(SNCA);ENSOCUG00000024043(Atp5me);ENSOCUG00000029107(MT-ND4L);MSTRG.11658(Cox14);MSTRG.11929(ATP5F1A)
GO:0044711	single-organism biosynthetic process	37	707	0.000873485	0.0588499	ENSOCUG00000000412(UMPS);ENSOCUG00000000728(Gmnn);ENSOCUG00000000832(ABHD6);ENSOCUG00000001596(B3GALT2);ENSOCUG00000002093(COQ7);ENSOCUG00000002882(ACAT1);ENSOCUG00000003377(CYP27A1);ENSOCUG00000003380(FGFR4);ENSOCUG00000003905(CCN1);ENSOCUG00000004163(SLC25A33);ENSOCUG00000004455(GUCY1A1);ENSOCUG00000004490(GUCY1A2);ENSOCUG00000005271(PIGN);ENSOCUG00000006402(PID1);ENSOCUG00000006681(ATP5PF);ENS…
GO:0021612	facial nerve structural organization	3	7	0.000901047	0.0588499	ENSOCUG00000011919(Sema3a);ENSOCUG00000013672(EGR2);ENSOCUG00000015552(PLXNA4)
GO:0034196	acylglycerol transport	2	2	0.000929629	0.0588499	ENSOCUG00000002492(CD36);ENSOCUG00000013137(CETP)
GO:0034197	triglyceride transport	2	2	0.000929629	0.0588499	ENSOCUG00000002492(CD36);ENSOCUG00000013137(CETP)
GO:0061179	negative regulation of insulin secretion involved in cellular response to glucose stimulus	2	2	0.000929629	0.0588499	ENSOCUG00000004525(NDUFAF2);ENSOCUG00000009813(KLF7)
GO:0070995	NADPH oxidation	2	2	0.000929629	0.0588499	ENSOCUG00000002788(FMO1);ENSOCUG00000005177(FMO2)
GO:0045333	cellular respiration	8	67	0.000941097	0.0588499	ENSOCUG00000003063(ALDH5A1);ENSOCUG00000004525(NDUFAF2);ENSOCUG00000006166(Mdh1);ENSOCUG00000008113(UQCRB);ENSOCUG00000008165(MTFR1);ENSOCUG00000023825(SNCA);ENSOCUG00000029107(MT-ND4L);MSTRG.15545(Ndufa1)
GO:0030198	extracellular matrix organization	11	118	0.000944174	0.0588499	ENSOCUG00000002492(CD36);ENSOCUG00000003380(FGFR4);ENSOCUG00000003905(CCN1);ENSOCUG00000007249(VIT);ENSOCUG00000011443(DDR2);ENSOCUG00000012881(COL1A1);ENSOCUG00000012959(Adamts20);ENSOCUG00000013232(COL4A1);ENSOCUG00000014334(ITGA8);ENSOCUG00000014988(Col3a1);ENSOCUG00000015652(RECK)
GO:0050793	regulation of developmental process	58	1269	0.00096262	0.0588499	ENSOCUG00000000672(EPHA7);ENSOCUG00000000792(EPS8);ENSOCUG00000001788(RASGRP1);ENSOCUG00000002492(CD36);ENSOCUG00000002557(Clstn2);ENSOCUG00000002752(S100A1);ENSOCUG00000002872(MKKS);ENSOCUG00000003400(Zfp36);ENSOCUG00000003905(CCN1);ENSOCUG00000004147(SP1);ENSOCUG00000005107(HOPX);ENSOCUG00000005116(PIK3R1);ENSOCUG00000006723(Epha4);ENSOCUG00000007479(PDE3A);ENSOCUG00000007620(CYP26B1);ENSOCUG00…
GO:0044699	single-organism process	268	8043	0.000963754	0.0588499	ENSOCUG00000000120(Adcyap1r1);ENSOCUG00000000360(CDH6);ENSOCUG00000000412(UMPS);ENSOCUG00000000568(HBB1);ENSOCUG00000000672(EPHA7);ENSOCUG00000000694(BDH2);ENSOCUG00000000725(MC5R);ENSOCUG00000000728(Gmnn);ENSOCUG00000000788(GADL1);ENSOCUG00000000792(EPS8);ENSOCUG00000000831(DNASE1L3);ENSOCUG00000000832(ABHD6);ENSOCUG00000000984(ESRRG);ENSOCUG00000001145(GRIP2);ENSOCUG00000001235(ADAM19);ENSOCUG0…
GO:0042278	purine nucleoside metabolic process	13	156	0.000969717	0.0588499	ENSOCUG00000001952(TIGAR);ENSOCUG00000002882(ACAT1);ENSOCUG00000004163(SLC25A33);ENSOCUG00000006402(PID1);ENSOCUG00000006681(ATP5PF);ENSOCUG00000008113(UQCRB);ENSOCUG00000012164(ATP5MC3);ENSOCUG00000014455(ENPP1);ENSOCUG00000023825(SNCA);ENSOCUG00000024043(Atp5me);ENSOCUG00000029107(MT-ND4L);MSTRG.11658(Cox14);MSTRG.11929(ATP5F1A)
GO:0030099	myeloid cell differentiation	15	196	0.000980831	0.0588499	ENSOCUG00000003400(Zfp36);ENSOCUG00000005116(PIK3R1);ENSOCUG00000007421(DYRK3);ENSOCUG00000008730(LRRK1);ENSOCUG00000010471(Foxo3);ENSOCUG00000011078(CDK6);ENSOCUG00000011610(VEGFA);ENSOCUG00000013603(ALAS2);ENSOCUG00000013769(SH3PXD2A);ENSOCUG00000014289(MYC);ENSOCUG00000016565(NOTCH2);ENSOCUG00000017033(TFRC);ENSOCUG00000017117(B2M);ENSOCUG00000017463(GAB2);ENSOCUG00000021506(FOS)
GO:0055081	anion homeostasis	5	26	0.000997684	0.059041	ENSOCUG00000012333(GOT1);ENSOCUG00000013137(CETP);ENSOCUG00000014223(Dgat2);ENSOCUG00000014455(ENPP1);ENSOCUG00000014608(FABP3)
GO:0050803	regulation of synapse structure or activity	12	138	0.00104102	0.0607733	ENSOCUG00000000672(EPHA7);ENSOCUG00000000832(ABHD6);ENSOCUG00000001407(MAGI2);ENSOCUG00000002557(Clstn2);ENSOCUG00000006723(Epha4);ENSOCUG00000009050(RELN);ENSOCUG00000011340(CDC20);ENSOCUG00000016105(COLQ);ENSOCUG00000017865(CAMK2A);ENSOCUG00000017924(MME);ENSOCUG00000023825(SNCA);ENSOCUG00000025772(DLG4)
GO:0065008	regulation of biological quality	76	1781	0.00105651	0.0608551	ENSOCUG00000000672(EPHA7);ENSOCUG00000000792(EPS8);ENSOCUG00000000832(ABHD6);ENSOCUG00000001145(GRIP2);ENSOCUG00000001407(MAGI2);ENSOCUG00000002492(CD36);ENSOCUG00000002557(Clstn2);ENSOCUG00000002872(MKKS);ENSOCUG00000003063(ALDH5A1);ENSOCUG00000003400(Zfp36);ENSOCUG00000004147(SP1);ENSOCUG00000004163(SLC25A33);ENSOCUG00000004455(GUCY1A1);ENSOCUG00000004525(NDUFAF2);ENSOCUG00000005116(PIK3R1);ENS…
GO:1901564	organonitrogen compound metabolic process	56	1220	0.00107941	0.061356	ENSOCUG00000000412(UMPS);ENSOCUG00000001596(B3GALT2);ENSOCUG00000001952(TIGAR);ENSOCUG00000002788(FMO1);ENSOCUG00000002882(ACAT1);ENSOCUG00000003063(ALDH5A1);ENSOCUG00000003400(Zfp36);ENSOCUG00000003905(CCN1);ENSOCUG00000004070(ITPA);ENSOCUG00000004163(SLC25A33);ENSOCUG00000004422(BTG2);ENSOCUG00000004455(GUCY1A1);ENSOCUG00000004490(GUCY1A2);ENSOCUG00000005177(FMO2);ENSOCUG00000006402(PID1);ENSOC…
GO:0051239	regulation of multicellular organismal process	65	1472	0.00112185	0.0629401	ENSOCUG00000000672(EPHA7);ENSOCUG00000001788(RASGRP1);ENSOCUG00000002492(CD36);ENSOCUG00000002557(Clstn2);ENSOCUG00000002752(S100A1);ENSOCUG00000002872(MKKS);ENSOCUG00000003400(Zfp36);ENSOCUG00000003905(CCN1);ENSOCUG00000004147(SP1);ENSOCUG00000004455(GUCY1A1);ENSOCUG00000005107(HOPX);ENSOCUG00000005116(PIK3R1);ENSOCUG00000006723(Epha4);ENSOCUG00000007479(PDE3A);ENSOCUG00000007620(CYP26B1);ENSOCU…
GO:0043062	extracellular structure organization	11	121	0.00116199	0.0636905	ENSOCUG00000002492(CD36);ENSOCUG00000003380(FGFR4);ENSOCUG00000003905(CCN1);ENSOCUG00000007249(VIT);ENSOCUG00000011443(DDR2);ENSOCUG00000012881(COL1A1);ENSOCUG00000012959(Adamts20);ENSOCUG00000013232(COL4A1);ENSOCUG00000014334(ITGA8);ENSOCUG00000014988(Col3a1);ENSOCUG00000015652(RECK)
GO:1901657	glycosyl compound metabolic process	14	179	0.00116492	0.0636905	ENSOCUG00000000412(UMPS);ENSOCUG00000001952(TIGAR);ENSOCUG00000002882(ACAT1);ENSOCUG00000004163(SLC25A33);ENSOCUG00000006402(PID1);ENSOCUG00000006681(ATP5PF);ENSOCUG00000008113(UQCRB);ENSOCUG00000012164(ATP5MC3);ENSOCUG00000014455(ENPP1);ENSOCUG00000023825(SNCA);ENSOCUG00000024043(Atp5me);ENSOCUG00000029107(MT-ND4L);MSTRG.11658(Cox14);MSTRG.11929(ATP5F1A)
GO:0009206	purine ribonucleoside triphosphate biosynthetic process	5	27	0.0011942	0.0636905	ENSOCUG00000006402(PID1);ENSOCUG00000006681(ATP5PF);ENSOCUG00000012164(ATP5MC3);ENSOCUG00000024043(Atp5me);MSTRG.11929(ATP5F1A)
GO:0048483	autonomic nervous system development	5	27	0.0011942	0.0636905	ENSOCUG00000010104(FN1);ENSOCUG00000011919(Sema3a);ENSOCUG00000013672(EGR2);ENSOCUG00000015552(PLXNA4);ENSOCUG00000017780(EDNRB)
GO:0009167	purine ribonucleoside monophosphate metabolic process	11	122	0.0012432	0.0651646	ENSOCUG00000001952(TIGAR);ENSOCUG00000004163(SLC25A33);ENSOCUG00000006402(PID1);ENSOCUG00000006681(ATP5PF);ENSOCUG00000008113(UQCRB);ENSOCUG00000012164(ATP5MC3);ENSOCUG00000023825(SNCA);ENSOCUG00000024043(Atp5me);ENSOCUG00000029107(MT-ND4L);MSTRG.11658(Cox14);MSTRG.11929(ATP5F1A)
GO:1901135	carbohydrate derivative metabolic process	30	546	0.00128634	0.0651646	ENSOCUG00000000412(UMPS);ENSOCUG00000001596(B3GALT2);ENSOCUG00000001952(TIGAR);ENSOCUG00000002882(ACAT1);ENSOCUG00000003063(ALDH5A1);ENSOCUG00000003372(ART3);ENSOCUG00000004070(ITPA);ENSOCUG00000004163(SLC25A33);ENSOCUG00000004320(TMTC3);ENSOCUG00000004455(GUCY1A1);ENSOCUG00000004490(GUCY1A2);ENSOCUG00000005271(PIGN);ENSOCUG00000005809(FKTN);ENSOCUG00000006402(PID1);ENSOCUG00000006681(ATP5PF);ENS…
GO:0009126	purine nucleoside monophosphate metabolic process	11	123	0.00132901	0.0651646	ENSOCUG00000001952(TIGAR);ENSOCUG00000004163(SLC25A33);ENSOCUG00000006402(PID1);ENSOCUG00000006681(ATP5PF);ENSOCUG00000008113(UQCRB);ENSOCUG00000012164(ATP5MC3);ENSOCUG00000023825(SNCA);ENSOCUG00000024043(Atp5me);ENSOCUG00000029107(MT-ND4L);MSTRG.11658(Cox14);MSTRG.11929(ATP5F1A)
GO:0030316	osteoclast differentiation	7	55	0.0013354	0.0651646	ENSOCUG00000005116(PIK3R1);ENSOCUG00000008730(LRRK1);ENSOCUG00000013769(SH3PXD2A);ENSOCUG00000016565(NOTCH2);ENSOCUG00000017033(TFRC);ENSOCUG00000017463(GAB2);ENSOCUG00000021506(FOS)
GO:0010661	positive regulation of muscle cell apoptotic process	3	8	0.00140916	0.0651646	ENSOCUG00000001952(TIGAR);ENSOCUG00000017865(CAMK2A);ENSOCUG00000026867(LTK)
GO:0021561	facial nerve development	3	8	0.00140916	0.0651646	ENSOCUG00000011919(Sema3a);ENSOCUG00000013672(EGR2);ENSOCUG00000015552(PLXNA4)
GO:0021604	cranial nerve structural organization	3	8	0.00140916	0.0651646	ENSOCUG00000011919(Sema3a);ENSOCUG00000013672(EGR2);ENSOCUG00000015552(PLXNA4)
GO:0021610	facial nerve morphogenesis	3	8	0.00140916	0.0651646	ENSOCUG00000011919(Sema3a);ENSOCUG00000013672(EGR2);ENSOCUG00000015552(PLXNA4)
GO:0032516	positive regulation of phosphoprotein phosphatase activity	3	8	0.00140916	0.0651646	ENSOCUG00000001407(MAGI2);ENSOCUG00000011357(ITGA1);ENSOCUG00000012937(PRKACB)
GO:0009156	ribonucleoside monophosphate biosynthetic process	6	41	0.00141086	0.0651646	ENSOCUG00000000412(UMPS);ENSOCUG00000006402(PID1);ENSOCUG00000006681(ATP5PF);ENSOCUG00000012164(ATP5MC3);ENSOCUG00000024043(Atp5me);MSTRG.11929(ATP5F1A)
GO:0035914	skeletal muscle cell differentiation	6	41	0.00141086	0.0651646	ENSOCUG00000004422(BTG2);ENSOCUG00000007620(CYP26B1);ENSOCUG00000008439(EGR1);ENSOCUG00000013672(EGR2);ENSOCUG00000017424(ATF3);ENSOCUG00000021506(FOS)
GO:0009145	purine nucleoside triphosphate biosynthetic process	5	28	0.00141793	0.0651646	ENSOCUG00000006402(PID1);ENSOCUG00000006681(ATP5PF);ENSOCUG00000012164(ATP5MC3);ENSOCUG00000024043(Atp5me);MSTRG.11929(ATP5F1A)
GO:0010171	body morphogenesis	5	28	0.00141793	0.0651646	ENSOCUG00000012881(COL1A1);ENSOCUG00000013015(IFT122);ENSOCUG00000022080(CSRNP1);ENSOCUG00000027029(ARID5B);ENSOCUG00000029233(ASPH)
GO:0015980	energy derivation by oxidation of organic compounds	10	106	0.00145649	0.0662321	ENSOCUG00000001952(TIGAR);ENSOCUG00000003063(ALDH5A1);ENSOCUG00000004525(NDUFAF2);ENSOCUG00000006166(Mdh1);ENSOCUG00000008113(UQCRB);ENSOCUG00000008165(MTFR1);ENSOCUG00000014455(ENPP1);ENSOCUG00000023825(SNCA);ENSOCUG00000029107(MT-ND4L);MSTRG.15545(Ndufa1)
GO:0060325	face morphogenesis	4	17	0.00148172	0.0666773	ENSOCUG00000012881(COL1A1);ENSOCUG00000022080(CSRNP1);ENSOCUG00000027029(ARID5B);ENSOCUG00000029233(ASPH)
GO:0006818	hydrogen transport	8	72	0.00151398	0.0667389	ENSOCUG00000006681(ATP5PF);ENSOCUG00000012164(ATP5MC3);ENSOCUG00000017085(COX5B);ENSOCUG00000024043(Atp5me);ENSOCUG00000027189(COX7A2L);MSTRG.11153(COX6C);MSTRG.11929(ATP5F1A);MSTRG.15553(COX7B)
GO:0015992	proton transport	8	72	0.00151398	0.0667389	ENSOCUG00000006681(ATP5PF);ENSOCUG00000012164(ATP5MC3);ENSOCUG00000017085(COX5B);ENSOCUG00000024043(Atp5me);ENSOCUG00000027189(COX7A2L);MSTRG.11153(COX6C);MSTRG.11929(ATP5F1A);MSTRG.15553(COX7B)
GO:0060322	head development	21	337	0.00154376	0.0673642	ENSOCUG00000000672(EPHA7);ENSOCUG00000002315(LIMK2);ENSOCUG00000002872(MKKS);ENSOCUG00000004422(BTG2);ENSOCUG00000004978(Crtac1);ENSOCUG00000006445(FZD4);ENSOCUG00000007381(OPHN1);ENSOCUG00000009050(RELN);ENSOCUG00000009057(PCDH18);ENSOCUG00000009395(CNTN1);ENSOCUG00000010471(Foxo3);ENSOCUG00000011919(Sema3a);ENSOCUG00000012881(COL1A1);ENSOCUG00000013232(COL4A1);ENSOCUG00000013672(EGR2);ENSOCUG00…
GO:0010243	response to organonitrogen compound	19	292	0.00156139	0.0674519	ENSOCUG00000002492(CD36);ENSOCUG00000004163(SLC25A33);ENSOCUG00000005116(PIK3R1);ENSOCUG00000006402(PID1);ENSOCUG00000006723(Epha4);ENSOCUG00000007479(PDE3A);ENSOCUG00000008439(EGR1);ENSOCUG00000008666(RRAGB);ENSOCUG00000008948(Chmp5);ENSOCUG00000010741(ITPR2);ENSOCUG00000012333(GOT1);ENSOCUG00000012493(KLF15);ENSOCUG00000012881(COL1A1);ENSOCUG00000013232(COL4A1);ENSOCUG00000014455(ENPP1);ENSOCUG…
GO:0009163	nucleoside biosynthetic process	7	57	0.00165175	0.0688141	ENSOCUG00000000412(UMPS);ENSOCUG00000002882(ACAT1);ENSOCUG00000006402(PID1);ENSOCUG00000006681(ATP5PF);ENSOCUG00000012164(ATP5MC3);ENSOCUG00000024043(Atp5me);MSTRG.11929(ATP5F1A)
GO:0042455	ribonucleoside biosynthetic process	7	57	0.00165175	0.0688141	ENSOCUG00000000412(UMPS);ENSOCUG00000002882(ACAT1);ENSOCUG00000006402(PID1);ENSOCUG00000006681(ATP5PF);ENSOCUG00000012164(ATP5MC3);ENSOCUG00000024043(Atp5me);MSTRG.11929(ATP5F1A)
GO:0009201	ribonucleoside triphosphate biosynthetic process	5	29	0.00167109	0.0688141	ENSOCUG00000006402(PID1);ENSOCUG00000006681(ATP5PF);ENSOCUG00000012164(ATP5MC3);ENSOCUG00000024043(Atp5me);MSTRG.11929(ATP5F1A)
GO:0060324	face development	5	29	0.00167109	0.0688141	ENSOCUG00000002872(MKKS);ENSOCUG00000012881(COL1A1);ENSOCUG00000022080(CSRNP1);ENSOCUG00000027029(ARID5B);ENSOCUG00000029233(ASPH)
GO:0016310	phosphorylation	54	1188	0.00167256	0.0688141	ENSOCUG00000000672(EPHA7);ENSOCUG00000001540(DUSP5);ENSOCUG00000001788(RASGRP1);ENSOCUG00000001952(TIGAR);ENSOCUG00000002315(LIMK2);ENSOCUG00000002492(CD36);ENSOCUG00000003380(FGFR4);ENSOCUG00000003400(Zfp36);ENSOCUG00000003905(CCN1);ENSOCUG00000004103(IRAK4);ENSOCUG00000004163(SLC25A33);ENSOCUG00000005116(PIK3R1);ENSOCUG00000005809(FKTN);ENSOCUG00000006402(PID1);ENSOCUG00000006445(FZD4);ENSOCUG0…
GO:0002573	myeloid leukocyte differentiation	10	109	0.00179911	0.0733222	ENSOCUG00000005116(PIK3R1);ENSOCUG00000008730(LRRK1);ENSOCUG00000011078(CDK6);ENSOCUG00000011610(VEGFA);ENSOCUG00000013769(SH3PXD2A);ENSOCUG00000014289(MYC);ENSOCUG00000016565(NOTCH2);ENSOCUG00000017033(TFRC);ENSOCUG00000017463(GAB2);ENSOCUG00000021506(FOS)
GO:1901659	glycosyl compound biosynthetic process	7	58	0.00183032	0.0738969	ENSOCUG00000000412(UMPS);ENSOCUG00000002882(ACAT1);ENSOCUG00000006402(PID1);ENSOCUG00000006681(ATP5PF);ENSOCUG00000012164(ATP5MC3);ENSOCUG00000024043(Atp5me);MSTRG.11929(ATP5F1A)
GO:0051094	positive regulation of developmental process	34	660	0.00184817	0.0739267	ENSOCUG00000001788(RASGRP1);ENSOCUG00000002492(CD36);ENSOCUG00000002557(Clstn2);ENSOCUG00000002752(S100A1);ENSOCUG00000002872(MKKS);ENSOCUG00000003400(Zfp36);ENSOCUG00000003905(CCN1);ENSOCUG00000004147(SP1);ENSOCUG00000005107(HOPX);ENSOCUG00000007479(PDE3A);ENSOCUG00000007620(CYP26B1);ENSOCUG00000008117(CD274);ENSOCUG00000008579(VASH2);ENSOCUG00000009050(RELN);ENSOCUG00000009395(CNTN1);ENSOCUG000…
GO:0009260	ribonucleotide biosynthetic process	9	92	0.00193536	0.0760069	ENSOCUG00000000412(UMPS);ENSOCUG00000002882(ACAT1);ENSOCUG00000004455(GUCY1A1);ENSOCUG00000004490(GUCY1A2);ENSOCUG00000006402(PID1);ENSOCUG00000006681(ATP5PF);ENSOCUG00000012164(ATP5MC3);ENSOCUG00000024043(Atp5me);MSTRG.11929(ATP5F1A)
GO:0046390	ribose phosphate biosynthetic process	9	92	0.00193536	0.0760069	ENSOCUG00000000412(UMPS);ENSOCUG00000002882(ACAT1);ENSOCUG00000004455(GUCY1A1);ENSOCUG00000004490(GUCY1A2);ENSOCUG00000006402(PID1);ENSOCUG00000006681(ATP5PF);ENSOCUG00000012164(ATP5MC3);ENSOCUG00000024043(Atp5me);MSTRG.11929(ATP5F1A)
GO:0044763	single-organism cellular process	244	7230	0.00198206	0.0771396	ENSOCUG00000000120(Adcyap1r1);ENSOCUG00000000360(CDH6);ENSOCUG00000000412(UMPS);ENSOCUG00000000672(EPHA7);ENSOCUG00000000694(BDH2);ENSOCUG00000000725(MC5R);ENSOCUG00000000728(Gmnn);ENSOCUG00000000788(GADL1);ENSOCUG00000000792(EPS8);ENSOCUG00000000831(DNASE1L3);ENSOCUG00000000832(ABHD6);ENSOCUG00000000984(ESRRG);ENSOCUG00000001145(GRIP2);ENSOCUG00000001407(MAGI2);ENSOCUG00000001540(DUSP5);ENSOCUG0…
GO:0009124	nucleoside monophosphate biosynthetic process	6	44	0.00205161	0.0782952	ENSOCUG00000000412(UMPS);ENSOCUG00000006402(PID1);ENSOCUG00000006681(ATP5PF);ENSOCUG00000012164(ATP5MC3);ENSOCUG00000024043(Atp5me);MSTRG.11929(ATP5F1A)
GO:0020027	hemoglobin metabolic process	3	9	0.00206612	0.0782952	ENSOCUG00000011353(INHA);ENSOCUG00000013603(ALAS2);ENSOCUG00000017459(EPB42)
GO:0035970	peptidyl-threonine dephosphorylation	3	9	0.00206612	0.0782952	ENSOCUG00000001540(DUSP5);ENSOCUG00000007999(DUSP1);ENSOCUG00000026526(PPM1E)
GO:0023051	regulation of signaling	72	1710	0.00212923	0.0799848	ENSOCUG00000000672(EPHA7);ENSOCUG00000000792(EPS8);ENSOCUG00000000832(ABHD6);ENSOCUG00000001407(MAGI2);ENSOCUG00000001540(DUSP5);ENSOCUG00000001781(PREX2);ENSOCUG00000001788(RASGRP1);ENSOCUG00000002492(CD36);ENSOCUG00000002557(Clstn2);ENSOCUG00000003380(FGFR4);ENSOCUG00000003905(CCN1);ENSOCUG00000004103(IRAK4);ENSOCUG00000004386(Nfat5);ENSOCUG00000004455(GUCY1A1);ENSOCUG00000004490(GUCY1A2);ENSOC…
GO:0019637	organophosphate metabolic process	27	490	0.00214825	0.0800037	ENSOCUG00000000412(UMPS);ENSOCUG00000000832(ABHD6);ENSOCUG00000001952(TIGAR);ENSOCUG00000002788(FMO1);ENSOCUG00000002882(ACAT1);ENSOCUG00000003063(ALDH5A1);ENSOCUG00000004070(ITPA);ENSOCUG00000004163(SLC25A33);ENSOCUG00000004455(GUCY1A1);ENSOCUG00000004490(GUCY1A2);ENSOCUG00000005116(PIK3R1);ENSOCUG00000005177(FMO2);ENSOCUG00000005271(PIGN);ENSOCUG00000006402(PID1);ENSOCUG00000006681(ATP5PF);ENSO…
GO:0043113	receptor clustering	4	19	0.00229955	0.0841869	ENSOCUG00000001407(MAGI2);ENSOCUG00000009050(RELN);ENSOCUG00000013015(IFT122);ENSOCUG00000016105(COLQ)
GO:0050919	negative chemotaxis	4	19	0.00229955	0.0841869	ENSOCUG00000000672(EPHA7);ENSOCUG00000011919(Sema3a);ENSOCUG00000015552(PLXNA4);ENSOCUG00000017302(Slit3)
GO:0048167	regulation of synaptic plasticity	8	77	0.00233397	0.0844606	ENSOCUG00000000832(ABHD6);ENSOCUG00000006723(Epha4);ENSOCUG00000009050(RELN);ENSOCUG00000011340(CDC20);ENSOCUG00000017865(CAMK2A);ENSOCUG00000017924(MME);ENSOCUG00000023825(SNCA);ENSOCUG00000025772(DLG4)
GO:0048646	anatomical structure formation involved in morphogenesis	33	644	0.00234613	0.0844606	ENSOCUG00000002492(CD36);ENSOCUG00000002752(S100A1);ENSOCUG00000003905(CCN1);ENSOCUG00000004147(SP1);ENSOCUG00000005107(HOPX);ENSOCUG00000007381(OPHN1);ENSOCUG00000008154(TMF1);ENSOCUG00000008220(KIF26B);ENSOCUG00000008579(VASH2);ENSOCUG00000009050(RELN);ENSOCUG00000009052(EYA1);ENSOCUG00000010104(FN1);ENSOCUG00000011387(ITGA2);ENSOCUG00000011548(Myog);ENSOCUG00000011610(VEGFA);ENSOCUG00000012045…
GO:1901698	response to nitrogen compound	21	350	0.00244478	0.0872847	ENSOCUG00000002492(CD36);ENSOCUG00000004163(SLC25A33);ENSOCUG00000005116(PIK3R1);ENSOCUG00000006402(PID1);ENSOCUG00000006723(Epha4);ENSOCUG00000007479(PDE3A);ENSOCUG00000008439(EGR1);ENSOCUG00000008666(RRAGB);ENSOCUG00000008948(Chmp5);ENSOCUG00000010741(ITPR2);ENSOCUG00000012333(GOT1);ENSOCUG00000012493(KLF15);ENSOCUG00000012881(COL1A1);ENSOCUG00000013232(COL4A1);ENSOCUG00000014455(ENPP1);ENSOCUG…
GO:0044281	small molecule metabolic process	42	883	0.00252153	0.0882739	ENSOCUG00000000412(UMPS);ENSOCUG00000000694(BDH2);ENSOCUG00000000788(GADL1);ENSOCUG00000001952(TIGAR);ENSOCUG00000002093(COQ7);ENSOCUG00000002788(FMO1);ENSOCUG00000002882(ACAT1);ENSOCUG00000003063(ALDH5A1);ENSOCUG00000003377(CYP27A1);ENSOCUG00000003380(FGFR4);ENSOCUG00000004070(ITPA);ENSOCUG00000004163(SLC25A33);ENSOCUG00000004455(GUCY1A1);ENSOCUG00000004490(GUCY1A2);ENSOCUG00000005177(FMO2);ENSO…
GO:0071229	cellular response to acid chemical	8	78	0.00253334	0.0882739	ENSOCUG00000006402(PID1);ENSOCUG00000007620(CYP26B1);ENSOCUG00000008666(RRAGB);ENSOCUG00000012881(COL1A1);ENSOCUG00000013232(COL4A1);ENSOCUG00000014223(Dgat2);ENSOCUG00000014988(Col3a1);ENSOCUG00000026867(LTK)
GO:0048511	rhythmic process	11	134	0.00263688	0.0882739	ENSOCUG00000006445(FZD4);ENSOCUG00000006639(ENOX1);ENSOCUG00000008439(EGR1);ENSOCUG00000009044(CIART);ENSOCUG00000010471(Foxo3);ENSOCUG00000013672(EGR2);ENSOCUG00000016362(ADAMTS1);ENSOCUG00000017302(Slit3);ENSOCUG00000026333(Per1);MSTRG.13825(--);MSTRG.4467(gag-pro-pol)
GO:0045595	regulation of cell differentiation	40	833	0.00270442	0.0882739	ENSOCUG00000000672(EPHA7);ENSOCUG00000001788(RASGRP1);ENSOCUG00000002492(CD36);ENSOCUG00000003400(Zfp36);ENSOCUG00000003905(CCN1);ENSOCUG00000005107(HOPX);ENSOCUG00000005116(PIK3R1);ENSOCUG00000006723(Epha4);ENSOCUG00000007479(PDE3A);ENSOCUG00000007620(CYP26B1);ENSOCUG00000009050(RELN);ENSOCUG00000009052(EYA1);ENSOCUG00000009395(CNTN1);ENSOCUG00000009813(KLF7);ENSOCUG00000010104(FN1);ENSOCUG00000…
GO:0010750	positive regulation of nitric oxide mediated signal transduction	2	3	0.00273246	0.0882739	ENSOCUG00000004455(GUCY1A1);ENSOCUG00000004490(GUCY1A2)
GO:0021636	trigeminal nerve morphogenesis	2	3	0.00273246	0.0882739	ENSOCUG00000011919(Sema3a);ENSOCUG00000015552(PLXNA4)
GO:0021637	trigeminal nerve structural organization	2	3	0.00273246	0.0882739	ENSOCUG00000011919(Sema3a);ENSOCUG00000015552(PLXNA4)
GO:0035634	response to stilbenoid	2	3	0.00273246	0.0882739	ENSOCUG00000002492(CD36);ENSOCUG00000011380(CIDEA)
GO:0038165	oncostatin-M-mediated signaling pathway	2	3	0.00273246	0.0882739	ENSOCUG00000003333(LIFR);ENSOCUG00000012643(OSMR)
GO:1902287	semaphorin-plexin signaling pathway involved in axon guidance	2	3	0.00273246	0.0882739	ENSOCUG00000011919(Sema3a);ENSOCUG00000015552(PLXNA4)
GO:0001655	urogenital system development	14	196	0.00273439	0.0882739	ENSOCUG00000000672(EPHA7);ENSOCUG00000001407(MAGI2);ENSOCUG00000005893(NFIA);ENSOCUG00000006723(Epha4);ENSOCUG00000008220(KIF26B);ENSOCUG00000009052(EYA1);ENSOCUG00000012493(KLF15);ENSOCUG00000013232(COL4A1);ENSOCUG00000014334(ITGA8);ENSOCUG00000016264(ENPEP);ENSOCUG00000016354(IL6R);ENSOCUG00000016362(ADAMTS1);ENSOCUG00000017924(MME);ENSOCUG00000027029(ARID5B)
GO:0008015	blood circulation	14	196	0.00273439	0.0882739	ENSOCUG00000001145(GRIP2);ENSOCUG00000002752(S100A1);ENSOCUG00000002872(MKKS);ENSOCUG00000004455(GUCY1A1);ENSOCUG00000005107(HOPX);ENSOCUG00000007479(PDE3A);ENSOCUG00000010829(MYL4);ENSOCUG00000011919(Sema3a);ENSOCUG00000014849(CACNB2);ENSOCUG00000016264(ENPEP);ENSOCUG00000016771(PTGS2);ENSOCUG00000017780(EDNRB);ENSOCUG00000022309(EMP2);ENSOCUG00000025160(TCAP)
GO:1901701	cellular response to oxygen-containing compound	24	425	0.00273812	0.0882739	ENSOCUG00000002492(CD36);ENSOCUG00000003400(Zfp36);ENSOCUG00000004163(SLC25A33);ENSOCUG00000004525(NDUFAF2);ENSOCUG00000005116(PIK3R1);ENSOCUG00000006402(PID1);ENSOCUG00000006723(Epha4);ENSOCUG00000007479(PDE3A);ENSOCUG00000007620(CYP26B1);ENSOCUG00000008666(RRAGB);ENSOCUG00000008948(Chmp5);ENSOCUG00000009813(KLF7);ENSOCUG00000010741(ITPR2);ENSOCUG00000011548(Myog);ENSOCUG00000012028(PIM1);ENSOCU…
GO:0008045	motor neuron axon guidance	4	20	0.00280611	0.0897954	ENSOCUG00000006723(Epha4);ENSOCUG00000011919(Sema3a);ENSOCUG00000013672(EGR2);ENSOCUG00000015552(PLXNA4)
GO:0010659	cardiac muscle cell apoptotic process	3	10	0.00288523	0.0903202	ENSOCUG00000001952(TIGAR);ENSOCUG00000017865(CAMK2A);ENSOCUG00000026867(LTK)
GO:0010665	regulation of cardiac muscle cell apoptotic process	3	10	0.00288523	0.0903202	ENSOCUG00000001952(TIGAR);ENSOCUG00000017865(CAMK2A);ENSOCUG00000026867(LTK)
GO:0038065	collagen-activated signaling pathway	3	10	0.00288523	0.0903202	ENSOCUG00000011387(ITGA2);ENSOCUG00000011443(DDR2);ENSOCUG00000013232(COL4A1)
GO:0048813	dendrite morphogenesis	7	63	0.00295852	0.0919484	ENSOCUG00000001781(PREX2);ENSOCUG00000006723(Epha4);ENSOCUG00000009050(RELN);ENSOCUG00000009813(KLF7);ENSOCUG00000011919(Sema3a);ENSOCUG00000017865(CAMK2A);ENSOCUG00000025772(DLG4)
GO:0071345	cellular response to cytokine stimulus	21	356	0.00299134	0.0919653	ENSOCUG00000000792(EPS8);ENSOCUG00000002872(MKKS);ENSOCUG00000003333(LIFR);ENSOCUG00000003400(Zfp36);ENSOCUG00000004103(IRAK4);ENSOCUG00000004386(Nfat5);ENSOCUG00000006402(PID1);ENSOCUG00000006445(FZD4);ENSOCUG00000006945(KRT8);ENSOCUG00000007999(DUSP1);ENSOCUG00000008439(EGR1);ENSOCUG00000010471(Foxo3);ENSOCUG00000011548(Myog);ENSOCUG00000012643(OSMR);ENSOCUG00000016354(IL6R);ENSOCUG00000017033(…
GO:0010646	regulation of cell communication	72	1733	0.00302098	0.0919653	ENSOCUG00000000672(EPHA7);ENSOCUG00000000792(EPS8);ENSOCUG00000000832(ABHD6);ENSOCUG00000001407(MAGI2);ENSOCUG00000001540(DUSP5);ENSOCUG00000001781(PREX2);ENSOCUG00000001788(RASGRP1);ENSOCUG00000001952(TIGAR);ENSOCUG00000002492(CD36);ENSOCUG00000002557(Clstn2);ENSOCUG00000003380(FGFR4);ENSOCUG00000003905(CCN1);ENSOCUG00000004103(IRAK4);ENSOCUG00000004386(Nfat5);ENSOCUG00000004455(GUCY1A1);ENSOCUG…
GO:0009142	nucleoside triphosphate biosynthetic process	5	33	0.00302293	0.0919653	ENSOCUG00000006402(PID1);ENSOCUG00000006681(ATP5PF);ENSOCUG00000012164(ATP5MC3);ENSOCUG00000024043(Atp5me);MSTRG.11929(ATP5F1A)
GO:0006898	receptor-mediated endocytosis	11	137	0.00313324	0.094147	ENSOCUG00000001407(MAGI2);ENSOCUG00000002492(CD36);ENSOCUG00000007381(OPHN1);ENSOCUG00000011610(VEGFA);ENSOCUG00000013625(PRSS12);ENSOCUG00000013954(CALCRL);ENSOCUG00000014455(ENPP1);ENSOCUG00000017033(TFRC);ENSOCUG00000017117(B2M);ENSOCUG00000017438(SELE);ENSOCUG00000023825(SNCA)
GO:0007167	enzyme linked receptor protein signaling pathway	25	454	0.00313823	0.094147	ENSOCUG00000000672(EPHA7);ENSOCUG00000001407(MAGI2);ENSOCUG00000003333(LIFR);ENSOCUG00000003380(FGFR4);ENSOCUG00000003905(CCN1);ENSOCUG00000005116(PIK3R1);ENSOCUG00000006402(PID1);ENSOCUG00000006445(FZD4);ENSOCUG00000006723(Epha4);ENSOCUG00000008439(EGR1);ENSOCUG00000011357(ITGA1);ENSOCUG00000011380(CIDEA);ENSOCUG00000011443(DDR2);ENSOCUG00000011610(VEGFA);ENSOCUG00000011739(RUNX2);ENSOCUG0000001…
GO:0007610	behavior	23	407	0.00330689	0.0985226	ENSOCUG00000000792(EPS8);ENSOCUG00000001781(PREX2);ENSOCUG00000002872(MKKS);ENSOCUG00000004089(MMP28);ENSOCUG00000004422(BTG2);ENSOCUG00000006445(FZD4);ENSOCUG00000006723(Epha4);ENSOCUG00000007052(PENK);ENSOCUG00000007999(DUSP1);ENSOCUG00000008439(EGR1);ENSOCUG00000009044(CIART);ENSOCUG00000009050(RELN);ENSOCUG00000011610(VEGFA);ENSOCUG00000011919(Sema3a);ENSOCUG00000013672(EGR2);ENSOCUG000000143…
GO:0051298	centrosome duplication	5	34	0.00345709	0.102292	ENSOCUG00000003601(VPS35L);ENSOCUG00000004986(Xpo1);ENSOCUG00000006424(CEP152);ENSOCUG00000008948(Chmp5);ENSOCUG00000014147(Chordc1)
GO:0007229	integrin-mediated signaling pathway	6	49	0.00357813	0.105153	ENSOCUG00000011357(ITGA1);ENSOCUG00000011387(ITGA2);ENSOCUG00000014334(ITGA8);ENSOCUG00000014850(ITGB6);ENSOCUG00000014988(Col3a1);ENSOCUG00000022309(EMP2)
GO:0007411	axon guidance	9	101	0.00366549	0.106993	ENSOCUG00000000672(EPHA7);ENSOCUG00000006723(Epha4);ENSOCUG00000009050(RELN);ENSOCUG00000009813(KLF7);ENSOCUG00000011919(Sema3a);ENSOCUG00000013672(EGR2);ENSOCUG00000015552(PLXNA4);ENSOCUG00000017281(B3GNT2);ENSOCUG00000017302(Slit3)
GO:0001822	kidney development	12	161	0.00382078	0.108087	ENSOCUG00000000672(EPHA7);ENSOCUG00000001407(MAGI2);ENSOCUG00000006723(Epha4);ENSOCUG00000008220(KIF26B);ENSOCUG00000009052(EYA1);ENSOCUG00000012493(KLF15);ENSOCUG00000014334(ITGA8);ENSOCUG00000016264(ENPEP);ENSOCUG00000016354(IL6R);ENSOCUG00000016362(ADAMTS1);ENSOCUG00000017924(MME);ENSOCUG00000027029(ARID5B)
GO:0006699	bile acid biosynthetic process	3	11	0.00387811	0.108087	ENSOCUG00000003377(CYP27A1);ENSOCUG00000003380(FGFR4);ENSOCUG00000016831(SLC27A2)
GO:0010662	regulation of striated muscle cell apoptotic process	3	11	0.00387811	0.108087	ENSOCUG00000001952(TIGAR);ENSOCUG00000017865(CAMK2A);ENSOCUG00000026867(LTK)
GO:0021783	preganglionic parasympathetic fiber development	3	11	0.00387811	0.108087	ENSOCUG00000011919(Sema3a);ENSOCUG00000013672(EGR2);ENSOCUG00000015552(PLXNA4)
GO:0048532	anatomical structure arrangement	3	11	0.00387811	0.108087	ENSOCUG00000011919(Sema3a);ENSOCUG00000013672(EGR2);ENSOCUG00000015552(PLXNA4)
GO:0048846	axon extension involved in axon guidance	3	11	0.00387811	0.108087	ENSOCUG00000011919(Sema3a);ENSOCUG00000015552(PLXNA4);ENSOCUG00000017302(Slit3)
GO:1902284	neuron projection extension involved in neuron projection guidance	3	11	0.00387811	0.108087	ENSOCUG00000011919(Sema3a);ENSOCUG00000015552(PLXNA4);ENSOCUG00000017302(Slit3)
GO:0040012	regulation of locomotion	26	487	0.00394973	0.108936	ENSOCUG00000000832(ABHD6);ENSOCUG00000001407(MAGI2);ENSOCUG00000002872(MKKS);ENSOCUG00000003905(CCN1);ENSOCUG00000004089(MMP28);ENSOCUG00000004147(SP1);ENSOCUG00000005116(PIK3R1);ENSOCUG00000007999(DUSP1);ENSOCUG00000009050(RELN);ENSOCUG00000010104(FN1);ENSOCUG00000010471(Foxo3);ENSOCUG00000011046(TTBK2);ENSOCUG00000011096(MGAT5);ENSOCUG00000011443(DDR2);ENSOCUG00000011610(VEGFA);ENSOCUG000000119…
GO:0008284	positive regulation of cell proliferation	23	413	0.00395901	0.108936	ENSOCUG00000003333(LIFR);ENSOCUG00000003380(FGFR4);ENSOCUG00000003905(CCN1);ENSOCUG00000004163(SLC25A33);ENSOCUG00000006402(PID1);ENSOCUG00000008579(VASH2);ENSOCUG00000009052(EYA1);ENSOCUG00000010104(FN1);ENSOCUG00000011078(CDK6);ENSOCUG00000011443(DDR2);ENSOCUG00000011610(VEGFA);ENSOCUG00000011739(RUNX2);ENSOCUG00000012028(PIM1);ENSOCUG00000012643(OSMR);ENSOCUG00000013954(CALCRL);ENSOCUG00000014…
GO:0060323	head morphogenesis	4	22	0.00403795	0.110405	ENSOCUG00000012881(COL1A1);ENSOCUG00000022080(CSRNP1);ENSOCUG00000027029(ARID5B);ENSOCUG00000029233(ASPH)
GO:0044237	cellular metabolic process	196	5654	0.00426539	0.113926	ENSOCUG00000000412(UMPS);ENSOCUG00000000578(PDP2);ENSOCUG00000000582(ARL2BP);ENSOCUG00000000672(EPHA7);ENSOCUG00000000694(BDH2);ENSOCUG00000000728(Gmnn);ENSOCUG00000000788(GADL1);ENSOCUG00000000831(DNASE1L3);ENSOCUG00000000832(ABHD6);ENSOCUG00000000984(ESRRG);ENSOCUG00000001407(MAGI2);ENSOCUG00000001540(DUSP5);ENSOCUG00000001596(B3GALT2);ENSOCUG00000001759(CDCA7);ENSOCUG00000001788(RASGRP1);ENSOC…
GO:0003013	circulatory system process	14	206	0.00428118	0.113926	ENSOCUG00000001145(GRIP2);ENSOCUG00000002752(S100A1);ENSOCUG00000002872(MKKS);ENSOCUG00000004455(GUCY1A1);ENSOCUG00000005107(HOPX);ENSOCUG00000007479(PDE3A);ENSOCUG00000010829(MYL4);ENSOCUG00000011919(Sema3a);ENSOCUG00000014849(CACNB2);ENSOCUG00000016264(ENPEP);ENSOCUG00000016771(PTGS2);ENSOCUG00000017780(EDNRB);ENSOCUG00000022309(EMP2);ENSOCUG00000025160(TCAP)
GO:0009605	response to external stimulus	46	1019	0.00432113	0.113926	ENSOCUG00000000672(EPHA7);ENSOCUG00000000831(DNASE1L3);ENSOCUG00000001952(TIGAR);ENSOCUG00000002492(CD36);ENSOCUG00000002872(MKKS);ENSOCUG00000003400(Zfp36);ENSOCUG00000004089(MMP28);ENSOCUG00000004455(GUCY1A1);ENSOCUG00000005107(HOPX);ENSOCUG00000006723(Epha4);ENSOCUG00000006945(KRT8);ENSOCUG00000007052(PENK);ENSOCUG00000007999(DUSP1);ENSOCUG00000008154(TMF1);ENSOCUG00000008666(RRAGB);ENSOCUG000…
GO:0071495	cellular response to endogenous stimulus	30	592	0.00432452	0.113926	ENSOCUG00000000984(ESRRG);ENSOCUG00000001952(TIGAR);ENSOCUG00000002492(CD36);ENSOCUG00000002872(MKKS);ENSOCUG00000003380(FGFR4);ENSOCUG00000003400(Zfp36);ENSOCUG00000003905(CCN1);ENSOCUG00000004163(SLC25A33);ENSOCUG00000005116(PIK3R1);ENSOCUG00000006402(PID1);ENSOCUG00000006723(Epha4);ENSOCUG00000007479(PDE3A);ENSOCUG00000008439(EGR1);ENSOCUG00000008666(RRAGB);ENSOCUG00000008948(Chmp5);ENSOCUG000…
GO:0044282	small molecule catabolic process	10	123	0.00435703	0.113926	ENSOCUG00000000694(BDH2);ENSOCUG00000001952(TIGAR);ENSOCUG00000002882(ACAT1);ENSOCUG00000003063(ALDH5A1);ENSOCUG00000003377(CYP27A1);ENSOCUG00000007620(CYP26B1);ENSOCUG00000012333(GOT1);ENSOCUG00000013310(AMT);ENSOCUG00000016831(SLC27A2);MSTRG.4780(GAPDH)
GO:0042451	purine nucleoside biosynthetic process	6	51	0.00437977	0.113926	ENSOCUG00000002882(ACAT1);ENSOCUG00000006402(PID1);ENSOCUG00000006681(ATP5PF);ENSOCUG00000012164(ATP5MC3);ENSOCUG00000024043(Atp5me);MSTRG.11929(ATP5F1A)
GO:0046129	purine ribonucleoside biosynthetic process	6	51	0.00437977	0.113926	ENSOCUG00000002882(ACAT1);ENSOCUG00000006402(PID1);ENSOCUG00000006681(ATP5PF);ENSOCUG00000012164(ATP5MC3);ENSOCUG00000024043(Atp5me);MSTRG.11929(ATP5F1A)
GO:0048585	negative regulation of response to stimulus	37	776	0.00438487	0.113926	ENSOCUG00000001407(MAGI2);ENSOCUG00000001540(DUSP5);ENSOCUG00000001952(TIGAR);ENSOCUG00000002872(MKKS);ENSOCUG00000003400(Zfp36);ENSOCUG00000004089(MMP28);ENSOCUG00000004525(NDUFAF2);ENSOCUG00000005809(FKTN);ENSOCUG00000006402(PID1);ENSOCUG00000006723(Epha4);ENSOCUG00000007421(DYRK3);ENSOCUG00000007479(PDE3A);ENSOCUG00000007620(CYP26B1);ENSOCUG00000007999(DUSP1);ENSOCUG00000008439(EGR1);ENSOCUG00…
GO:0010810	regulation of cell-substrate adhesion	9	104	0.0044548	0.113926	ENSOCUG00000002492(CD36);ENSOCUG00000003905(CCN1);ENSOCUG00000005116(PIK3R1);ENSOCUG00000006445(FZD4);ENSOCUG00000007249(VIT);ENSOCUG00000010104(FN1);ENSOCUG00000011078(CDK6);ENSOCUG00000012881(COL1A1);ENSOCUG00000022309(EMP2)
GO:0009127	purine nucleoside monophosphate biosynthetic process	5	36	0.00445681	0.113926	ENSOCUG00000006402(PID1);ENSOCUG00000006681(ATP5PF);ENSOCUG00000012164(ATP5MC3);ENSOCUG00000024043(Atp5me);MSTRG.11929(ATP5F1A)
GO:0009168	purine ribonucleoside monophosphate biosynthetic process	5	36	0.00445681	0.113926	ENSOCUG00000006402(PID1);ENSOCUG00000006681(ATP5PF);ENSOCUG00000012164(ATP5MC3);ENSOCUG00000024043(Atp5me);MSTRG.11929(ATP5F1A)
GO:0009653	anatomical structure morphogenesis	62	1472	0.00456019	0.115882	ENSOCUG00000000672(EPHA7);ENSOCUG00000000728(Gmnn);ENSOCUG00000000792(EPS8);ENSOCUG00000001781(PREX2);ENSOCUG00000002492(CD36);ENSOCUG00000002752(S100A1);ENSOCUG00000002872(MKKS);ENSOCUG00000003905(CCN1);ENSOCUG00000004147(SP1);ENSOCUG00000005107(HOPX);ENSOCUG00000006402(PID1);ENSOCUG00000006445(FZD4);ENSOCUG00000006723(Epha4);ENSOCUG00000007381(OPHN1);ENSOCUG00000007620(CYP26B1);ENSOCUG000000081…
GO:0044708	single-organism behavior	15	230	0.00463831	0.116591	ENSOCUG00000000792(EPS8);ENSOCUG00000001781(PREX2);ENSOCUG00000004422(BTG2);ENSOCUG00000006723(Epha4);ENSOCUG00000007052(PENK);ENSOCUG00000008439(EGR1);ENSOCUG00000009044(CIART);ENSOCUG00000009050(RELN);ENSOCUG00000014334(ITGA8);ENSOCUG00000014352(GATM);ENSOCUG00000015107(TANC1);ENSOCUG00000017924(MME);ENSOCUG00000023825(SNCA);ENSOCUG00000025772(DLG4);ENSOCUG00000026281(Pak6)
GO:0009152	purine ribonucleotide biosynthetic process	8	86	0.00464902	0.116591	ENSOCUG00000002882(ACAT1);ENSOCUG00000004455(GUCY1A1);ENSOCUG00000004490(GUCY1A2);ENSOCUG00000006402(PID1);ENSOCUG00000006681(ATP5PF);ENSOCUG00000012164(ATP5MC3);ENSOCUG00000024043(Atp5me);MSTRG.11929(ATP5F1A)
GO:0097485	neuron projection guidance	9	105	0.00474542	0.116591	ENSOCUG00000000672(EPHA7);ENSOCUG00000006723(Epha4);ENSOCUG00000009050(RELN);ENSOCUG00000009813(KLF7);ENSOCUG00000011919(Sema3a);ENSOCUG00000013672(EGR2);ENSOCUG00000015552(PLXNA4);ENSOCUG00000017281(B3GNT2);ENSOCUG00000017302(Slit3)
GO:2001222	regulation of neuron migration	4	23	0.00477222	0.116591	ENSOCUG00000009050(RELN);ENSOCUG00000011919(Sema3a);ENSOCUG00000014988(Col3a1);ENSOCUG00000017865(CAMK2A)
GO:0007263	nitric oxide mediated signal transduction	3	12	0.00505488	0.116591	ENSOCUG00000002492(CD36);ENSOCUG00000004455(GUCY1A1);ENSOCUG00000004490(GUCY1A2)
GO:0007413	axonal fasciculation	3	12	0.00505488	0.116591	ENSOCUG00000004978(Crtac1);ENSOCUG00000006723(Epha4);ENSOCUG00000011919(Sema3a)
GO:0010658	striated muscle cell apoptotic process	3	12	0.00505488	0.116591	ENSOCUG00000001952(TIGAR);ENSOCUG00000017865(CAMK2A);ENSOCUG00000026867(LTK)
GO:0015985	energy coupled proton transport, down electrochemical gradient	3	12	0.00505488	0.116591	ENSOCUG00000006681(ATP5PF);ENSOCUG00000012164(ATP5MC3);ENSOCUG00000024043(Atp5me)
GO:0015986	ATP synthesis coupled proton transport	3	12	0.00505488	0.116591	ENSOCUG00000006681(ATP5PF);ENSOCUG00000012164(ATP5MC3);ENSOCUG00000024043(Atp5me)
GO:0048486	parasympathetic nervous system development	3	12	0.00505488	0.116591	ENSOCUG00000011919(Sema3a);ENSOCUG00000013672(EGR2);ENSOCUG00000015552(PLXNA4)
GO:0061014	positive regulation of mRNA catabolic process	3	12	0.00505488	0.116591	ENSOCUG00000003400(Zfp36);ENSOCUG00000004422(BTG2);ENSOCUG00000029169(ZFP36L2)
GO:0007626	locomotory behavior	10	126	0.00516594	0.116591	ENSOCUG00000000792(EPS8);ENSOCUG00000001781(PREX2);ENSOCUG00000006445(FZD4);ENSOCUG00000006723(Epha4);ENSOCUG00000007052(PENK);ENSOCUG00000008439(EGR1);ENSOCUG00000009044(CIART);ENSOCUG00000023825(SNCA);ENSOCUG00000025772(DLG4);ENSOCUG00000026281(Pak6)
GO:0051345	positive regulation of hydrolase activity	18	302	0.00522396	0.116591	ENSOCUG00000001407(MAGI2);ENSOCUG00000001781(PREX2);ENSOCUG00000001788(RASGRP1);ENSOCUG00000003905(CCN1);ENSOCUG00000006723(Epha4);ENSOCUG00000007049(C6orf89);ENSOCUG00000007381(OPHN1);ENSOCUG00000010104(FN1);ENSOCUG00000010829(MYL4);ENSOCUG00000011357(ITGA1);ENSOCUG00000012937(PRKACB);ENSOCUG00000014289(MYC);ENSOCUG00000015113(MTSS2);ENSOCUG00000016056(SGSM2);ENSOCUG00000016535(RAP1GDS1);ENSOCUG…
GO:0006164	purine nucleotide biosynthetic process	8	88	0.0053449	0.116591	ENSOCUG00000002882(ACAT1);ENSOCUG00000004455(GUCY1A1);ENSOCUG00000004490(GUCY1A2);ENSOCUG00000006402(PID1);ENSOCUG00000006681(ATP5PF);ENSOCUG00000012164(ATP5MC3);ENSOCUG00000024043(Atp5me);MSTRG.11929(ATP5F1A)
GO:0000737	DNA catabolic process, endonucleolytic	2	4	0.00535462	0.116591	ENSOCUG00000000831(DNASE1L3);ENSOCUG00000011380(CIDEA)
GO:0006309	apoptotic DNA fragmentation	2	4	0.00535462	0.116591	ENSOCUG00000000831(DNASE1L3);ENSOCUG00000011380(CIDEA)
GO:0021785	branchiomotor neuron axon guidance	2	4	0.00535462	0.116591	ENSOCUG00000011919(Sema3a);ENSOCUG00000015552(PLXNA4)
GO:0038044	transforming growth factor-beta secretion	2	4	0.00535462	0.116591	ENSOCUG00000010104(FN1);ENSOCUG00000014850(ITGB6)
GO:0055089	fatty acid homeostasis	2	4	0.00535462	0.116591	ENSOCUG00000012333(GOT1);ENSOCUG00000014223(Dgat2)
GO:0060211	regulation of nuclear-transcribed mRNA poly(A) tail shortening	2	4	0.00535462	0.116591	ENSOCUG00000003400(Zfp36);ENSOCUG00000004422(BTG2)
GO:0060213	positive regulation of nuclear-transcribed mRNA poly(A) tail shortening	2	4	0.00535462	0.116591	ENSOCUG00000003400(Zfp36);ENSOCUG00000004422(BTG2)
GO:0060613	fat pad development	2	4	0.00535462	0.116591	ENSOCUG00000014223(Dgat2);ENSOCUG00000027029(ARID5B)
GO:0061304	retinal blood vessel morphogenesis	2	4	0.00535462	0.116591	ENSOCUG00000006445(FZD4);ENSOCUG00000013232(COL4A1)
GO:0080184	response to phenylpropanoid	2	4	0.00535462	0.116591	ENSOCUG00000002492(CD36);ENSOCUG00000011380(CIDEA)
GO:0090129	positive regulation of synapse maturation	2	4	0.00535462	0.116591	ENSOCUG00000009050(RELN);ENSOCUG00000011340(CDC20)
GO:1901166	neural crest cell migration involved in autonomic nervous system development	2	4	0.00535462	0.116591	ENSOCUG00000010104(FN1);ENSOCUG00000011919(Sema3a)
GO:1902285	semaphorin-plexin signaling pathway involved in neuron projection guidance	2	4	0.00535462	0.116591	ENSOCUG00000011919(Sema3a);ENSOCUG00000015552(PLXNA4)
GO:0008283	cell proliferation	42	921	0.00536066	0.116591	ENSOCUG00000001407(MAGI2);ENSOCUG00000001759(CDCA7);ENSOCUG00000003333(LIFR);ENSOCUG00000003380(FGFR4);ENSOCUG00000003905(CCN1);ENSOCUG00000004163(SLC25A33);ENSOCUG00000004422(BTG2);ENSOCUG00000005809(FKTN);ENSOCUG00000006402(PID1);ENSOCUG00000007049(C6orf89);ENSOCUG00000007999(DUSP1);ENSOCUG00000008117(CD274);ENSOCUG00000008579(VASH2);ENSOCUG00000009052(EYA1);ENSOCUG00000010104(FN1);ENSOCUG00000…
GO:0001101	response to acid chemical	9	107	0.00537076	0.116591	ENSOCUG00000002492(CD36);ENSOCUG00000006402(PID1);ENSOCUG00000007620(CYP26B1);ENSOCUG00000008666(RRAGB);ENSOCUG00000012881(COL1A1);ENSOCUG00000013232(COL4A1);ENSOCUG00000014223(Dgat2);ENSOCUG00000014988(Col3a1);ENSOCUG00000026867(LTK)
GO:0072593	reactive oxygen species metabolic process	10	127	0.00546026	0.117942	ENSOCUG00000001952(TIGAR);ENSOCUG00000002492(CD36);ENSOCUG00000003905(CCN1);ENSOCUG00000004163(SLC25A33);ENSOCUG00000004525(NDUFAF2);ENSOCUG00000006402(PID1);ENSOCUG00000010471(Foxo3);ENSOCUG00000011814(SESN1);ENSOCUG00000013769(SH3PXD2A);ENSOCUG00000023825(SNCA)
GO:0051057	positive regulation of small GTPase mediated signal transduction	4	24	0.00559112	0.120167	ENSOCUG00000001788(RASGRP1);ENSOCUG00000009050(RELN);ENSOCUG00000014988(Col3a1);ENSOCUG00000016565(NOTCH2)
GO:0071704	organic substance metabolic process	205	5986	0.00579154	0.123859	ENSOCUG00000000412(UMPS);ENSOCUG00000000578(PDP2);ENSOCUG00000000582(ARL2BP);ENSOCUG00000000672(EPHA7);ENSOCUG00000000694(BDH2);ENSOCUG00000000721(PAMR1);ENSOCUG00000000728(Gmnn);ENSOCUG00000000788(GADL1);ENSOCUG00000000831(DNASE1L3);ENSOCUG00000000832(ABHD6);ENSOCUG00000000984(ESRRG);ENSOCUG00000001235(ADAM19);ENSOCUG00000001246(TMCC2);ENSOCUG00000001407(MAGI2);ENSOCUG00000001540(DUSP5);ENSOCUG0…
GO:2000145	regulation of cell motility	24	452	0.0059197	0.1254	ENSOCUG00000000832(ABHD6);ENSOCUG00000001407(MAGI2);ENSOCUG00000002872(MKKS);ENSOCUG00000003905(CCN1);ENSOCUG00000004089(MMP28);ENSOCUG00000004147(SP1);ENSOCUG00000005116(PIK3R1);ENSOCUG00000007999(DUSP1);ENSOCUG00000009050(RELN);ENSOCUG00000010104(FN1);ENSOCUG00000010471(Foxo3);ENSOCUG00000011046(TTBK2);ENSOCUG00000011096(MGAT5);ENSOCUG00000011443(DDR2);ENSOCUG00000011610(VEGFA);ENSOCUG000000119…
GO:0009719	response to endogenous stimulus	33	684	0.00592166	0.1254	ENSOCUG00000000984(ESRRG);ENSOCUG00000001952(TIGAR);ENSOCUG00000002492(CD36);ENSOCUG00000002872(MKKS);ENSOCUG00000003380(FGFR4);ENSOCUG00000003400(Zfp36);ENSOCUG00000003905(CCN1);ENSOCUG00000004163(SLC25A33);ENSOCUG00000005116(PIK3R1);ENSOCUG00000006402(PID1);ENSOCUG00000006723(Epha4);ENSOCUG00000007479(PDE3A);ENSOCUG00000008439(EGR1);ENSOCUG00000008666(RRAGB);ENSOCUG00000008948(Chmp5);ENSOCUG000…
GO:0043112	receptor metabolic process	8	90	0.00611767	0.128388	ENSOCUG00000001407(MAGI2);ENSOCUG00000002492(CD36);ENSOCUG00000008948(Chmp5);ENSOCUG00000011610(VEGFA);ENSOCUG00000013954(CALCRL);ENSOCUG00000017033(TFRC);ENSOCUG00000017438(SELE);ENSOCUG00000023825(SNCA)
GO:0002521	leukocyte differentiation	16	260	0.00612221	0.128388	ENSOCUG00000001788(RASGRP1);ENSOCUG00000005116(PIK3R1);ENSOCUG00000007620(CYP26B1);ENSOCUG00000008439(EGR1);ENSOCUG00000008730(LRRK1);ENSOCUG00000011078(CDK6);ENSOCUG00000011610(VEGFA);ENSOCUG00000011739(RUNX2);ENSOCUG00000013769(SH3PXD2A);ENSOCUG00000014289(MYC);ENSOCUG00000016565(NOTCH2);ENSOCUG00000017033(TFRC);ENSOCUG00000017117(B2M);ENSOCUG00000017463(GAB2);ENSOCUG00000021506(FOS);ENSOCUG000…
GO:0006929	substrate-dependent cell migration	3	13	0.00642425	0.134071	ENSOCUG00000010104(FN1);ENSOCUG00000011387(ITGA2);ENSOCUG00000011919(Sema3a)
GO:0000768	syncytium formation by plasma membrane fusion	4	25	0.00649872	0.134328	ENSOCUG00000008579(VASH2);ENSOCUG00000011548(Myog);ENSOCUG00000013769(SH3PXD2A);ENSOCUG00000015107(TANC1)
GO:0006949	syncytium formation	4	25	0.00649872	0.134328	ENSOCUG00000008579(VASH2);ENSOCUG00000011548(Myog);ENSOCUG00000013769(SH3PXD2A);ENSOCUG00000015107(TANC1)
GO:0007169	transmembrane receptor protein tyrosine kinase signaling pathway	17	286	0.00673142	0.138475	ENSOCUG00000000672(EPHA7);ENSOCUG00000003380(FGFR4);ENSOCUG00000005116(PIK3R1);ENSOCUG00000006402(PID1);ENSOCUG00000006445(FZD4);ENSOCUG00000006723(Epha4);ENSOCUG00000011357(ITGA1);ENSOCUG00000011443(DDR2);ENSOCUG00000011610(VEGFA);ENSOCUG00000011739(RUNX2);ENSOCUG00000013232(COL4A1);ENSOCUG00000014455(ENPP1);ENSOCUG00000017463(GAB2);ENSOCUG00000022080(CSRNP1);ENSOCUG00000023825(SNCA);ENSOCUG0000…
GO:1901137	carbohydrate derivative biosynthetic process	19	334	0.00681838	0.139599	ENSOCUG00000000412(UMPS);ENSOCUG00000001596(B3GALT2);ENSOCUG00000002882(ACAT1);ENSOCUG00000003372(ART3);ENSOCUG00000004320(TMTC3);ENSOCUG00000004455(GUCY1A1);ENSOCUG00000004490(GUCY1A2);ENSOCUG00000005271(PIGN);ENSOCUG00000005809(FKTN);ENSOCUG00000006402(PID1);ENSOCUG00000006681(ATP5PF);ENSOCUG00000011096(MGAT5);ENSOCUG00000012164(ATP5MC3);ENSOCUG00000014539(POGLUT3);ENSOCUG00000017281(B3GNT2);EN…
GO:0010811	positive regulation of cell-substrate adhesion	6	56	0.00695562	0.141737	ENSOCUG00000002492(CD36);ENSOCUG00000003905(CCN1);ENSOCUG00000007249(VIT);ENSOCUG00000010104(FN1);ENSOCUG00000011078(CDK6);ENSOCUG00000022309(EMP2)
GO:0051246	regulation of protein metabolic process	57	1359	0.00721897	0.146227	ENSOCUG00000000672(EPHA7);ENSOCUG00000001407(MAGI2);ENSOCUG00000001540(DUSP5);ENSOCUG00000001788(RASGRP1);ENSOCUG00000002492(CD36);ENSOCUG00000003380(FGFR4);ENSOCUG00000003400(Zfp36);ENSOCUG00000003905(CCN1);ENSOCUG00000004320(TMTC3);ENSOCUG00000004422(BTG2);ENSOCUG00000004986(Xpo1);ENSOCUG00000005809(FKTN);ENSOCUG00000006402(PID1);ENSOCUG00000006445(FZD4);ENSOCUG00000006723(Epha4);ENSOCUG0000000…
GO:0008217	regulation of blood pressure	7	74	0.00724366	0.146227	ENSOCUG00000001145(GRIP2);ENSOCUG00000002872(MKKS);ENSOCUG00000004455(GUCY1A1);ENSOCUG00000016264(ENPEP);ENSOCUG00000016771(PTGS2);ENSOCUG00000017780(EDNRB);ENSOCUG00000022309(EMP2)
GO:0006468	protein phosphorylation	44	993	0.00729231	0.146525	ENSOCUG00000000672(EPHA7);ENSOCUG00000001540(DUSP5);ENSOCUG00000001788(RASGRP1);ENSOCUG00000002315(LIMK2);ENSOCUG00000002492(CD36);ENSOCUG00000003380(FGFR4);ENSOCUG00000003400(Zfp36);ENSOCUG00000003905(CCN1);ENSOCUG00000004103(IRAK4);ENSOCUG00000005116(PIK3R1);ENSOCUG00000005809(FKTN);ENSOCUG00000006402(PID1);ENSOCUG00000006445(FZD4);ENSOCUG00000006723(Epha4);ENSOCUG00000007421(DYRK3);ENSOCUG0000…
GO:0051186	cofactor metabolic process	12	175	0.00737822	0.147564	ENSOCUG00000001952(TIGAR);ENSOCUG00000002093(COQ7);ENSOCUG00000002788(FMO1);ENSOCUG00000002882(ACAT1);ENSOCUG00000005177(FMO2);ENSOCUG00000006009(ACOT2);ENSOCUG00000007360(Pts);ENSOCUG00000013603(ALAS2);ENSOCUG00000014223(Dgat2);ENSOCUG00000017305(COQ8A);ENSOCUG00000023825(SNCA);MSTRG.11658(Cox14)
GO:0048146	positive regulation of fibroblast proliferation	4	26	0.0074989	0.1481	ENSOCUG00000010104(FN1);ENSOCUG00000011078(CDK6);ENSOCUG00000011443(DDR2);ENSOCUG00000014289(MYC)
GO:0010604	positive regulation of macromolecule metabolic process	66	1622	0.00751736	0.1481	ENSOCUG00000000582(ARL2BP);ENSOCUG00000000672(EPHA7);ENSOCUG00000000984(ESRRG);ENSOCUG00000001235(ADAM19);ENSOCUG00000001407(MAGI2);ENSOCUG00000001788(RASGRP1);ENSOCUG00000001952(TIGAR);ENSOCUG00000002492(CD36);ENSOCUG00000003380(FGFR4);ENSOCUG00000003400(Zfp36);ENSOCUG00000003905(CCN1);ENSOCUG00000004147(SP1);ENSOCUG00000004320(TMTC3);ENSOCUG00000004386(Nfat5);ENSOCUG00000004422(BTG2);ENSOCUG000…
GO:0006732	coenzyme metabolic process	11	154	0.00753815	0.1481	ENSOCUG00000001952(TIGAR);ENSOCUG00000002093(COQ7);ENSOCUG00000002788(FMO1);ENSOCUG00000002882(ACAT1);ENSOCUG00000005177(FMO2);ENSOCUG00000006009(ACOT2);ENSOCUG00000007360(Pts);ENSOCUG00000014223(Dgat2);ENSOCUG00000017305(COQ8A);ENSOCUG00000023825(SNCA);MSTRG.11658(Cox14)
GO:0030097	hemopoiesis	22	411	0.00754211	0.1481	ENSOCUG00000001788(RASGRP1);ENSOCUG00000003400(Zfp36);ENSOCUG00000005116(PIK3R1);ENSOCUG00000007421(DYRK3);ENSOCUG00000007620(CYP26B1);ENSOCUG00000008439(EGR1);ENSOCUG00000008730(LRRK1);ENSOCUG00000010471(Foxo3);ENSOCUG00000011078(CDK6);ENSOCUG00000011610(VEGFA);ENSOCUG00000011739(RUNX2);ENSOCUG00000012028(PIM1);ENSOCUG00000013603(ALAS2);ENSOCUG00000013769(SH3PXD2A);ENSOCUG00000014289(MYC);ENSOCU…
GO:0051270	regulation of cellular component movement	25	487	0.00761557	0.148865	ENSOCUG00000000832(ABHD6);ENSOCUG00000001407(MAGI2);ENSOCUG00000002872(MKKS);ENSOCUG00000003905(CCN1);ENSOCUG00000004089(MMP28);ENSOCUG00000004147(SP1);ENSOCUG00000005116(PIK3R1);ENSOCUG00000007999(DUSP1);ENSOCUG00000009050(RELN);ENSOCUG00000010104(FN1);ENSOCUG00000010471(Foxo3);ENSOCUG00000011046(TTBK2);ENSOCUG00000011096(MGAT5);ENSOCUG00000011443(DDR2);ENSOCUG00000011610(VEGFA);ENSOCUG000000119…
GO:0048534	hematopoietic or lymphoid organ development	23	437	0.00774206	0.150425	ENSOCUG00000001788(RASGRP1);ENSOCUG00000003400(Zfp36);ENSOCUG00000005116(PIK3R1);ENSOCUG00000007421(DYRK3);ENSOCUG00000007620(CYP26B1);ENSOCUG00000008439(EGR1);ENSOCUG00000008730(LRRK1);ENSOCUG00000010471(Foxo3);ENSOCUG00000011078(CDK6);ENSOCUG00000011610(VEGFA);ENSOCUG00000011739(RUNX2);ENSOCUG00000012028(PIM1);ENSOCUG00000013603(ALAS2);ENSOCUG00000013769(SH3PXD2A);ENSOCUG00000014289(MYC);ENSOCU…
GO:0009893	positive regulation of metabolic process	75	1889	0.00776498	0.150425	ENSOCUG00000000582(ARL2BP);ENSOCUG00000000672(EPHA7);ENSOCUG00000000832(ABHD6);ENSOCUG00000000984(ESRRG);ENSOCUG00000001235(ADAM19);ENSOCUG00000001407(MAGI2);ENSOCUG00000001781(PREX2);ENSOCUG00000001788(RASGRP1);ENSOCUG00000001952(TIGAR);ENSOCUG00000002492(CD36);ENSOCUG00000002752(S100A1);ENSOCUG00000003380(FGFR4);ENSOCUG00000003400(Zfp36);ENSOCUG00000003905(CCN1);ENSOCUG00000004147(SP1);ENSOCUG0…
GO:0071417	cellular response to organonitrogen compound	14	221	0.00786571	0.151457	ENSOCUG00000002492(CD36);ENSOCUG00000004163(SLC25A33);ENSOCUG00000005116(PIK3R1);ENSOCUG00000006402(PID1);ENSOCUG00000006723(Epha4);ENSOCUG00000007479(PDE3A);ENSOCUG00000008666(RRAGB);ENSOCUG00000008948(Chmp5);ENSOCUG00000010741(ITPR2);ENSOCUG00000012333(GOT1);ENSOCUG00000012881(COL1A1);ENSOCUG00000013232(COL4A1);ENSOCUG00000014455(ENPP1);ENSOCUG00000014988(Col3a1)
GO:0009888	tissue development	44	998	0.00795303	0.151457	ENSOCUG00000000672(EPHA7);ENSOCUG00000000694(BDH2);ENSOCUG00000001407(MAGI2);ENSOCUG00000001952(TIGAR);ENSOCUG00000002872(MKKS);ENSOCUG00000003905(CCN1);ENSOCUG00000004422(BTG2);ENSOCUG00000005107(HOPX);ENSOCUG00000006723(Epha4);ENSOCUG00000007381(OPHN1);ENSOCUG00000007620(CYP26B1);ENSOCUG00000008220(KIF26B);ENSOCUG00000008439(EGR1);ENSOCUG00000009052(EYA1);ENSOCUG00000009813(KLF7);ENSOCUG0000001…
GO:0002931	response to ischemia	3	14	0.00799358	0.151457	ENSOCUG00000001952(TIGAR);ENSOCUG00000008439(EGR1);ENSOCUG00000017865(CAMK2A)
GO:0007622	rhythmic behavior	3	14	0.00799358	0.151457	ENSOCUG00000008439(EGR1);ENSOCUG00000009044(CIART);ENSOCUG00000013672(EGR2)
GO:0014829	vascular smooth muscle contraction	3	14	0.00799358	0.151457	ENSOCUG00000001145(GRIP2);ENSOCUG00000002872(MKKS);ENSOCUG00000017780(EDNRB)
GO:0046777	protein autophosphorylation	9	114	0.00807341	0.152302	ENSOCUG00000000672(EPHA7);ENSOCUG00000003380(FGFR4);ENSOCUG00000006723(Epha4);ENSOCUG00000009715(NEK2);ENSOCUG00000011443(DDR2);ENSOCUG00000011610(VEGFA);ENSOCUG00000012028(PIM1);ENSOCUG00000014455(ENPP1);ENSOCUG00000017865(CAMK2A)
GO:0090407	organophosphate biosynthetic process	14	222	0.0081707	0.153467	ENSOCUG00000000412(UMPS);ENSOCUG00000002882(ACAT1);ENSOCUG00000004455(GUCY1A1);ENSOCUG00000004490(GUCY1A2);ENSOCUG00000005271(PIGN);ENSOCUG00000006402(PID1);ENSOCUG00000006681(ATP5PF);ENSOCUG00000010965(SGMS1);ENSOCUG00000012164(ATP5MC3);ENSOCUG00000014608(FABP3);ENSOCUG00000015811(PIP5K1B);ENSOCUG00000023825(SNCA);ENSOCUG00000024043(Atp5me);MSTRG.11929(ATP5F1A)
GO:0018193	peptidyl-amino acid modification	29	594	0.00827657	0.154783	ENSOCUG00000000672(EPHA7);ENSOCUG00000002492(CD36);ENSOCUG00000003380(FGFR4);ENSOCUG00000006723(Epha4);ENSOCUG00000008439(EGR1);ENSOCUG00000008715(PIN4);ENSOCUG00000008730(LRRK1);ENSOCUG00000009050(RELN);ENSOCUG00000009052(EYA1);ENSOCUG00000011046(TTBK2);ENSOCUG00000011096(MGAT5);ENSOCUG00000011443(DDR2);ENSOCUG00000011552(Yeats4);ENSOCUG00000011610(VEGFA);ENSOCUG00000012493(KLF15);ENSOCUG0000001…
GO:0072522	purine-containing compound biosynthetic process	8	95	0.0084202	0.15679	ENSOCUG00000002882(ACAT1);ENSOCUG00000004455(GUCY1A1);ENSOCUG00000004490(GUCY1A2);ENSOCUG00000006402(PID1);ENSOCUG00000006681(ATP5PF);ENSOCUG00000012164(ATP5MC3);ENSOCUG00000024043(Atp5me);MSTRG.11929(ATP5F1A)
GO:0006119	oxidative phosphorylation	4	27	0.00859537	0.158684	ENSOCUG00000004163(SLC25A33);ENSOCUG00000008113(UQCRB);ENSOCUG00000023825(SNCA);ENSOCUG00000029107(MT-ND4L)
GO:0035307	positive regulation of protein dephosphorylation	4	27	0.00859537	0.158684	ENSOCUG00000001407(MAGI2);ENSOCUG00000011357(ITGA1);ENSOCUG00000012937(PRKACB);ENSOCUG00000027817(Ppp1r16b)
GO:0021700	developmental maturation	10	136	0.00873868	0.158728	ENSOCUG00000005893(NFIA);ENSOCUG00000007479(PDE3A);ENSOCUG00000009050(RELN);ENSOCUG00000010471(Foxo3);ENSOCUG00000011340(CDC20);ENSOCUG00000011739(RUNX2);ENSOCUG00000015652(RECK);ENSOCUG00000017780(EDNRB);ENSOCUG00000025772(DLG4);ENSOCUG00000027292(IQCF1)
GO:0044539	long-chain fatty acid import	2	5	0.00874471	0.158728	ENSOCUG00000002492(CD36);ENSOCUG00000016831(SLC27A2)
GO:0045656	negative regulation of monocyte differentiation	2	5	0.00874471	0.158728	ENSOCUG00000011078(CDK6);ENSOCUG00000014289(MYC)
GO:0070120	ciliary neurotrophic factor-mediated signaling pathway	2	5	0.00874471	0.158728	ENSOCUG00000003333(LIFR);ENSOCUG00000016354(IL6R)
GO:0051336	regulation of hydrolase activity	27	545	0.0089006	0.160881	ENSOCUG00000000672(EPHA7);ENSOCUG00000001407(MAGI2);ENSOCUG00000001781(PREX2);ENSOCUG00000001788(RASGRP1);ENSOCUG00000002171(TRAPPC6B);ENSOCUG00000002872(MKKS);ENSOCUG00000003905(CCN1);ENSOCUG00000006723(Epha4);ENSOCUG00000007049(C6orf89);ENSOCUG00000007381(OPHN1);ENSOCUG00000010104(FN1);ENSOCUG00000010829(MYL4);ENSOCUG00000011096(MGAT5);ENSOCUG00000011357(ITGA1);ENSOCUG00000012349(COL7A1);ENSOCU…
GO:0050709	negative regulation of protein secretion	6	59	0.00894708	0.161047	ENSOCUG00000004525(NDUFAF2);ENSOCUG00000009813(KLF7);ENSOCUG00000010104(FN1);ENSOCUG00000011380(CIDEA);ENSOCUG00000017370(FRMD4A);ENSOCUG00000029313(BANK1)
GO:0048523	negative regulation of cellular process	88	2290	0.00899257	0.161195	ENSOCUG00000000672(EPHA7);ENSOCUG00000000728(Gmnn);ENSOCUG00000000792(EPS8);ENSOCUG00000000832(ABHD6);ENSOCUG00000001407(MAGI2);ENSOCUG00000001540(DUSP5);ENSOCUG00000001952(TIGAR);ENSOCUG00000002492(CD36);ENSOCUG00000002872(MKKS);ENSOCUG00000003400(Zfp36);ENSOCUG00000003698(KLF3);ENSOCUG00000003905(CCN1);ENSOCUG00000004089(MMP28);ENSOCUG00000004163(SLC25A33);ENSOCUG00000004422(BTG2);ENSOCUG000000…
GO:0032268	regulation of cellular protein metabolic process	53	1260	0.00910334	0.162506	ENSOCUG00000000672(EPHA7);ENSOCUG00000001407(MAGI2);ENSOCUG00000001540(DUSP5);ENSOCUG00000001788(RASGRP1);ENSOCUG00000002492(CD36);ENSOCUG00000003380(FGFR4);ENSOCUG00000003400(Zfp36);ENSOCUG00000003905(CCN1);ENSOCUG00000004320(TMTC3);ENSOCUG00000004422(BTG2);ENSOCUG00000005809(FKTN);ENSOCUG00000006402(PID1);ENSOCUG00000006445(FZD4);ENSOCUG00000006723(Epha4);ENSOCUG00000007049(C6orf89);ENSOCUG0000…
GO:0050804	modulation of synaptic transmission	12	180	0.00914525	0.162559	ENSOCUG00000000832(ABHD6);ENSOCUG00000002557(Clstn2);ENSOCUG00000006723(Epha4);ENSOCUG00000007381(OPHN1);ENSOCUG00000008118(LYPD6);ENSOCUG00000009050(RELN);ENSOCUG00000011340(CDC20);ENSOCUG00000016738(Grin3a);ENSOCUG00000017865(CAMK2A);ENSOCUG00000017924(MME);ENSOCUG00000023825(SNCA);ENSOCUG00000025772(DLG4)
GO:0002520	immune system development	24	469	0.00918157	0.162559	ENSOCUG00000001788(RASGRP1);ENSOCUG00000003400(Zfp36);ENSOCUG00000005116(PIK3R1);ENSOCUG00000007421(DYRK3);ENSOCUG00000007620(CYP26B1);ENSOCUG00000008117(CD274);ENSOCUG00000008439(EGR1);ENSOCUG00000008730(LRRK1);ENSOCUG00000010471(Foxo3);ENSOCUG00000011078(CDK6);ENSOCUG00000011610(VEGFA);ENSOCUG00000011739(RUNX2);ENSOCUG00000012028(PIM1);ENSOCUG00000013603(ALAS2);ENSOCUG00000013769(SH3PXD2A);ENSO…
GO:0019220	regulation of phosphate metabolic process	38	842	0.00942405	0.164591	ENSOCUG00000000672(EPHA7);ENSOCUG00000001407(MAGI2);ENSOCUG00000001540(DUSP5);ENSOCUG00000001788(RASGRP1);ENSOCUG00000001952(TIGAR);ENSOCUG00000002492(CD36);ENSOCUG00000003380(FGFR4);ENSOCUG00000003905(CCN1);ENSOCUG00000004163(SLC25A33);ENSOCUG00000005116(PIK3R1);ENSOCUG00000005809(FKTN);ENSOCUG00000006402(PID1);ENSOCUG00000006445(FZD4);ENSOCUG00000006723(Epha4);ENSOCUG00000007999(DUSP1);ENSOCUG0…
GO:0009966	regulation of signal transduction	62	1522	0.00944559	0.164591	ENSOCUG00000000672(EPHA7);ENSOCUG00000000792(EPS8);ENSOCUG00000000832(ABHD6);ENSOCUG00000001407(MAGI2);ENSOCUG00000001540(DUSP5);ENSOCUG00000001781(PREX2);ENSOCUG00000001788(RASGRP1);ENSOCUG00000002492(CD36);ENSOCUG00000003380(FGFR4);ENSOCUG00000003905(CCN1);ENSOCUG00000004103(IRAK4);ENSOCUG00000004386(Nfat5);ENSOCUG00000004455(GUCY1A1);ENSOCUG00000004490(GUCY1A2);ENSOCUG00000005116(PIK3R1);ENSOC…
GO:0048468	cell development	47	1093	0.00956151	0.164591	ENSOCUG00000000672(EPHA7);ENSOCUG00000000831(DNASE1L3);ENSOCUG00000001407(MAGI2);ENSOCUG00000001781(PREX2);ENSOCUG00000001952(TIGAR);ENSOCUG00000002872(MKKS);ENSOCUG00000003905(CCN1);ENSOCUG00000004422(BTG2);ENSOCUG00000004978(Crtac1);ENSOCUG00000006445(FZD4);ENSOCUG00000006723(Epha4);ENSOCUG00000007381(OPHN1);ENSOCUG00000007479(PDE3A);ENSOCUG00000008154(TMF1);ENSOCUG00000008730(LRRK1);ENSOCUG000…
GO:0043666	regulation of phosphoprotein phosphatase activity	5	43	0.00956992	0.164591	ENSOCUG00000001407(MAGI2);ENSOCUG00000011096(MGAT5);ENSOCUG00000011357(ITGA1);ENSOCUG00000012937(PRKACB);ENSOCUG00000027817(Ppp1r16b)
GO:0030155	regulation of cell adhesion	20	370	0.00958814	0.164591	ENSOCUG00000000672(EPHA7);ENSOCUG00000001235(ADAM19);ENSOCUG00000001788(RASGRP1);ENSOCUG00000002492(CD36);ENSOCUG00000003905(CCN1);ENSOCUG00000004386(Nfat5);ENSOCUG00000005116(PIK3R1);ENSOCUG00000006445(FZD4);ENSOCUG00000007249(VIT);ENSOCUG00000007620(CYP26B1);ENSOCUG00000007999(DUSP1);ENSOCUG00000008117(CD274);ENSOCUG00000008220(KIF26B);ENSOCUG00000010104(FN1);ENSOCUG00000011078(CDK6);ENSOCUG000…
GO:0006739	NADP metabolic process	3	15	0.00976901	0.164591	ENSOCUG00000001952(TIGAR);ENSOCUG00000002788(FMO1);ENSOCUG00000005177(FMO2)
GO:0034381	plasma lipoprotein particle clearance	3	15	0.00976901	0.164591	ENSOCUG00000002492(CD36);ENSOCUG00000007928(APOM);ENSOCUG00000014223(Dgat2)
GO:0061013	regulation of mRNA catabolic process	3	15	0.00976901	0.164591	ENSOCUG00000003400(Zfp36);ENSOCUG00000004422(BTG2);ENSOCUG00000029169(ZFP36L2)
GO:1900271	regulation of long-term synaptic potentiation	3	15	0.00976901	0.164591	ENSOCUG00000006723(Epha4);ENSOCUG00000009050(RELN);ENSOCUG00000017924(MME)
GO:0051174	regulation of phosphorus metabolic process	38	844	0.00977465	0.164591	ENSOCUG00000000672(EPHA7);ENSOCUG00000001407(MAGI2);ENSOCUG00000001540(DUSP5);ENSOCUG00000001788(RASGRP1);ENSOCUG00000001952(TIGAR);ENSOCUG00000002492(CD36);ENSOCUG00000003380(FGFR4);ENSOCUG00000003905(CCN1);ENSOCUG00000004163(SLC25A33);ENSOCUG00000005116(PIK3R1);ENSOCUG00000005809(FKTN);ENSOCUG00000006402(PID1);ENSOCUG00000006445(FZD4);ENSOCUG00000006723(Epha4);ENSOCUG00000007999(DUSP1);ENSOCUG0…
GO:0035306	positive regulation of dephosphorylation	4	28	0.00979161	0.164591	ENSOCUG00000001407(MAGI2);ENSOCUG00000011357(ITGA1);ENSOCUG00000012937(PRKACB);ENSOCUG00000027817(Ppp1r16b)
GO:0046605	regulation of centrosome cycle	4	28	0.00979161	0.164591	ENSOCUG00000004986(Xpo1);ENSOCUG00000008948(Chmp5);ENSOCUG00000009715(NEK2);ENSOCUG00000014147(Chordc1)
GO:0048260	positive regulation of receptor-mediated endocytosis	4	28	0.00979161	0.164591	ENSOCUG00000001407(MAGI2);ENSOCUG00000011610(VEGFA);ENSOCUG00000017117(B2M);ENSOCUG00000017438(SELE)
GO:0048870	cell motility	35	763	0.00992874	0.165607	ENSOCUG00000000792(EPS8);ENSOCUG00000000832(ABHD6);ENSOCUG00000001407(MAGI2);ENSOCUG00000002872(MKKS);ENSOCUG00000003380(FGFR4);ENSOCUG00000003905(CCN1);ENSOCUG00000004089(MMP28);ENSOCUG00000004103(IRAK4);ENSOCUG00000004147(SP1);ENSOCUG00000005116(PIK3R1);ENSOCUG00000007999(DUSP1);ENSOCUG00000008154(TMF1);ENSOCUG00000009050(RELN);ENSOCUG00000010009(EPX);ENSOCUG00000010104(FN1);ENSOCUG00000010471(…
GO:0051674	localization of cell	35	763	0.00992874	0.165607	ENSOCUG00000000792(EPS8);ENSOCUG00000000832(ABHD6);ENSOCUG00000001407(MAGI2);ENSOCUG00000002872(MKKS);ENSOCUG00000003380(FGFR4);ENSOCUG00000003905(CCN1);ENSOCUG00000004089(MMP28);ENSOCUG00000004103(IRAK4);ENSOCUG00000004147(SP1);ENSOCUG00000005116(PIK3R1);ENSOCUG00000007999(DUSP1);ENSOCUG00000008154(TMF1);ENSOCUG00000009050(RELN);ENSOCUG00000010009(EPX);ENSOCUG00000010104(FN1);ENSOCUG00000010471(…
GO:1903531	negative regulation of secretion by cell	7	79	0.0102604	0.17048	ENSOCUG00000004525(NDUFAF2);ENSOCUG00000009813(KLF7);ENSOCUG00000010104(FN1);ENSOCUG00000011380(CIDEA);ENSOCUG00000017370(FRMD4A);ENSOCUG00000023825(SNCA);ENSOCUG00000029313(BANK1)
GO:0071248	cellular response to metal ion	6	61	0.0104826	0.173505	ENSOCUG00000001952(TIGAR);ENSOCUG00000011548(Myog);ENSOCUG00000017117(B2M);ENSOCUG00000021506(FOS);ENSOCUG00000023825(SNCA);ENSOCUG00000025772(DLG4)
GO:0045785	positive regulation of cell adhesion	13	206	0.0105561	0.174055	ENSOCUG00000001235(ADAM19);ENSOCUG00000001788(RASGRP1);ENSOCUG00000002492(CD36);ENSOCUG00000003905(CCN1);ENSOCUG00000004386(Nfat5);ENSOCUG00000007249(VIT);ENSOCUG00000008117(CD274);ENSOCUG00000008220(KIF26B);ENSOCUG00000010104(FN1);ENSOCUG00000011078(CDK6);ENSOCUG00000011610(VEGFA);ENSOCUG00000017033(TFRC);ENSOCUG00000022309(EMP2)
GO:0043085	positive regulation of catalytic activity	29	606	0.0107451	0.176497	ENSOCUG00000001407(MAGI2);ENSOCUG00000001781(PREX2);ENSOCUG00000001788(RASGRP1);ENSOCUG00000001952(TIGAR);ENSOCUG00000002752(S100A1);ENSOCUG00000003380(FGFR4);ENSOCUG00000003905(CCN1);ENSOCUG00000006445(FZD4);ENSOCUG00000006723(Epha4);ENSOCUG00000007049(C6orf89);ENSOCUG00000007381(OPHN1);ENSOCUG00000009050(RELN);ENSOCUG00000009715(NEK2);ENSOCUG00000010104(FN1);ENSOCUG00000010829(MYL4);ENSOCUG0000…
GO:1901652	response to peptide	11	162	0.010826	0.177153	ENSOCUG00000002492(CD36);ENSOCUG00000004163(SLC25A33);ENSOCUG00000005116(PIK3R1);ENSOCUG00000006402(PID1);ENSOCUG00000006723(Epha4);ENSOCUG00000008439(EGR1);ENSOCUG00000008948(Chmp5);ENSOCUG00000012333(GOT1);ENSOCUG00000012493(KLF15);ENSOCUG00000014455(ENPP1);MSTRG.1349(SLC29A2)
GO:0048519	negative regulation of biological process	93	2462	0.0113129	0.183813	ENSOCUG00000000672(EPHA7);ENSOCUG00000000728(Gmnn);ENSOCUG00000000792(EPS8);ENSOCUG00000000832(ABHD6);ENSOCUG00000001407(MAGI2);ENSOCUG00000001540(DUSP5);ENSOCUG00000001952(TIGAR);ENSOCUG00000002492(CD36);ENSOCUG00000002872(MKKS);ENSOCUG00000003400(Zfp36);ENSOCUG00000003698(KLF3);ENSOCUG00000003905(CCN1);ENSOCUG00000004089(MMP28);ENSOCUG00000004163(SLC25A33);ENSOCUG00000004422(BTG2);ENSOCUG000000…
GO:0032868	response to insulin	8	100	0.0113181	0.183813	ENSOCUG00000004163(SLC25A33);ENSOCUG00000005116(PIK3R1);ENSOCUG00000006402(PID1);ENSOCUG00000008439(EGR1);ENSOCUG00000012333(GOT1);ENSOCUG00000012493(KLF15);ENSOCUG00000014455(ENPP1);MSTRG.1349(SLC29A2)
GO:0042698	ovulation cycle	5	45	0.0115621	0.184	ENSOCUG00000006445(FZD4);ENSOCUG00000008439(EGR1);ENSOCUG00000010471(Foxo3);ENSOCUG00000016362(ADAMTS1);ENSOCUG00000017302(Slit3)
GO:0031175	neuron projection development	21	402	0.0115846	0.184	ENSOCUG00000000672(EPHA7);ENSOCUG00000001781(PREX2);ENSOCUG00000004422(BTG2);ENSOCUG00000004978(Crtac1);ENSOCUG00000006723(Epha4);ENSOCUG00000007381(OPHN1);ENSOCUG00000009050(RELN);ENSOCUG00000009395(CNTN1);ENSOCUG00000009813(KLF7);ENSOCUG00000010104(FN1);ENSOCUG00000011919(Sema3a);ENSOCUG00000013672(EGR2);ENSOCUG00000015037(UGT8);ENSOCUG00000015552(PLXNA4);ENSOCUG00000016738(Grin3a);ENSOCUG00000…
GO:0016054	organic acid catabolic process	7	81	0.0116921	0.184	ENSOCUG00000000694(BDH2);ENSOCUG00000002882(ACAT1);ENSOCUG00000003063(ALDH5A1);ENSOCUG00000007620(CYP26B1);ENSOCUG00000012333(GOT1);ENSOCUG00000013310(AMT);ENSOCUG00000016831(SLC27A2)
GO:0034612	response to tumor necrosis factor	7	81	0.0116921	0.184	ENSOCUG00000003400(Zfp36);ENSOCUG00000006402(PID1);ENSOCUG00000006945(KRT8);ENSOCUG00000010471(Foxo3);ENSOCUG00000011548(Myog);ENSOCUG00000029169(ZFP36L2);MSTRG.11658(Cox14)
GO:0046395	carboxylic acid catabolic process	7	81	0.0116921	0.184	ENSOCUG00000000694(BDH2);ENSOCUG00000002882(ACAT1);ENSOCUG00000003063(ALDH5A1);ENSOCUG00000007620(CYP26B1);ENSOCUG00000012333(GOT1);ENSOCUG00000013310(AMT);ENSOCUG00000016831(SLC27A2)
GO:0001941	postsynaptic membrane organization	3	16	0.0117555	0.184	ENSOCUG00000001407(MAGI2);ENSOCUG00000009050(RELN);ENSOCUG00000016105(COLQ)
GO:0008038	neuron recognition	3	16	0.0117555	0.184	ENSOCUG00000004978(Crtac1);ENSOCUG00000006723(Epha4);ENSOCUG00000011919(Sema3a)
GO:0010922	positive regulation of phosphatase activity	3	16	0.0117555	0.184	ENSOCUG00000001407(MAGI2);ENSOCUG00000011357(ITGA1);ENSOCUG00000012937(PRKACB)
GO:0048333	mesodermal cell differentiation	3	16	0.0117555	0.184	ENSOCUG00000009052(EYA1);ENSOCUG00000011387(ITGA2);ENSOCUG00000014334(ITGA8)
GO:0060074	synapse maturation	3	16	0.0117555	0.184	ENSOCUG00000005893(NFIA);ENSOCUG00000009050(RELN);ENSOCUG00000011340(CDC20)
GO:0016358	dendrite development	8	101	0.0119764	0.186781	ENSOCUG00000001781(PREX2);ENSOCUG00000006723(Epha4);ENSOCUG00000009050(RELN);ENSOCUG00000009813(KLF7);ENSOCUG00000011919(Sema3a);ENSOCUG00000016738(Grin3a);ENSOCUG00000017865(CAMK2A);ENSOCUG00000025772(DLG4)
GO:0051248	negative regulation of protein metabolic process	28	585	0.0120731	0.187065	ENSOCUG00000001540(DUSP5);ENSOCUG00000003400(Zfp36);ENSOCUG00000004422(BTG2);ENSOCUG00000005809(FKTN);ENSOCUG00000006402(PID1);ENSOCUG00000006723(Epha4);ENSOCUG00000007381(OPHN1);ENSOCUG00000007928(APOM);ENSOCUG00000007999(DUSP1);ENSOCUG00000008730(LRRK1);ENSOCUG00000011096(MGAT5);ENSOCUG00000011350(SPON1);ENSOCUG00000012232(KIRREL1);ENSOCUG00000012349(COL7A1);ENSOCUG00000012493(KLF15);ENSOCUG000…
GO:0030334	regulation of cell migration	22	429	0.0120813	0.187065	ENSOCUG00000000832(ABHD6);ENSOCUG00000001407(MAGI2);ENSOCUG00000003905(CCN1);ENSOCUG00000004089(MMP28);ENSOCUG00000004147(SP1);ENSOCUG00000005116(PIK3R1);ENSOCUG00000007999(DUSP1);ENSOCUG00000009050(RELN);ENSOCUG00000010104(FN1);ENSOCUG00000010471(Foxo3);ENSOCUG00000011046(TTBK2);ENSOCUG00000011096(MGAT5);ENSOCUG00000011443(DDR2);ENSOCUG00000011610(VEGFA);ENSOCUG00000011919(Sema3a);ENSOCUG0000001…
GO:0014065	phosphatidylinositol 3-kinase signaling	6	63	0.0121964	0.188172	ENSOCUG00000001781(PREX2);ENSOCUG00000001788(RASGRP1);ENSOCUG00000005116(PIK3R1);ENSOCUG00000009050(RELN);ENSOCUG00000026867(LTK);ENSOCUG00000027817(Ppp1r16b)
GO:0009165	nucleotide biosynthetic process	9	122	0.0123107	0.18859	ENSOCUG00000000412(UMPS);ENSOCUG00000002882(ACAT1);ENSOCUG00000004455(GUCY1A1);ENSOCUG00000004490(GUCY1A2);ENSOCUG00000006402(PID1);ENSOCUG00000006681(ATP5PF);ENSOCUG00000012164(ATP5MC3);ENSOCUG00000024043(Atp5me);MSTRG.11929(ATP5F1A)
GO:1901293	nucleoside phosphate biosynthetic process	9	122	0.0123107	0.18859	ENSOCUG00000000412(UMPS);ENSOCUG00000002882(ACAT1);ENSOCUG00000004455(GUCY1A1);ENSOCUG00000004490(GUCY1A2);ENSOCUG00000006402(PID1);ENSOCUG00000006681(ATP5PF);ENSOCUG00000012164(ATP5MC3);ENSOCUG00000024043(Atp5me);MSTRG.11929(ATP5F1A)
GO:0097061	dendritic spine organization	4	30	0.0124963	0.190164	ENSOCUG00000006723(Epha4);ENSOCUG00000009050(RELN);ENSOCUG00000015107(TANC1);ENSOCUG00000025772(DLG4)
GO:0006672	ceramide metabolic process	5	46	0.0126566	0.190164	ENSOCUG00000001596(B3GALT2);ENSOCUG00000003063(ALDH5A1);ENSOCUG00000003905(CCN1);ENSOCUG00000010965(SGMS1);ENSOCUG00000012531(NEU3)
GO:0009143	nucleoside triphosphate catabolic process	2	6	0.0128537	0.190164	ENSOCUG00000004070(ITPA);ENSOCUG00000014455(ENPP1)
GO:0009404	toxin metabolic process	2	6	0.0128537	0.190164	ENSOCUG00000002788(FMO1);ENSOCUG00000005177(FMO2)
GO:0014820	tonic smooth muscle contraction	2	6	0.0128537	0.190164	ENSOCUG00000001145(GRIP2);ENSOCUG00000002872(MKKS)
GO:0014824	artery smooth muscle contraction	2	6	0.0128537	0.190164	ENSOCUG00000001145(GRIP2);ENSOCUG00000002872(MKKS)
GO:0014889	muscle atrophy	2	6	0.0128537	0.190164	ENSOCUG00000011548(Myog);ENSOCUG00000014352(GATM)
GO:0021800	cerebral cortex tangential migration	2	6	0.0128537	0.190164	ENSOCUG00000009050(RELN);ENSOCUG00000011919(Sema3a)
GO:0042541	hemoglobin biosynthetic process	2	6	0.0128537	0.190164	ENSOCUG00000011353(INHA);ENSOCUG00000013603(ALAS2)
GO:0071600	otic vesicle morphogenesis	2	6	0.0128537	0.190164	ENSOCUG00000009052(EYA1);ENSOCUG00000025160(TCAP)
GO:0010648	negative regulation of cell communication	30	642	0.0130323	0.191668	ENSOCUG00000000832(ABHD6);ENSOCUG00000001407(MAGI2);ENSOCUG00000001540(DUSP5);ENSOCUG00000001952(TIGAR);ENSOCUG00000004525(NDUFAF2);ENSOCUG00000005809(FKTN);ENSOCUG00000006402(PID1);ENSOCUG00000007421(DYRK3);ENSOCUG00000007479(PDE3A);ENSOCUG00000007620(CYP26B1);ENSOCUG00000007999(DUSP1);ENSOCUG00000008439(EGR1);ENSOCUG00000009052(EYA1);ENSOCUG00000009813(KLF7);ENSOCUG00000010471(Foxo3);ENSOCUG000…
GO:0007098	centrosome cycle	6	64	0.0131232	0.191668	ENSOCUG00000003601(VPS35L);ENSOCUG00000004986(Xpo1);ENSOCUG00000006424(CEP152);ENSOCUG00000008948(Chmp5);ENSOCUG00000009715(NEK2);ENSOCUG00000014147(Chordc1)
GO:1902600	hydrogen ion transmembrane transport	6	64	0.0131232	0.191668	ENSOCUG00000006681(ATP5PF);ENSOCUG00000012164(ATP5MC3);ENSOCUG00000017085(COX5B);ENSOCUG00000024043(Atp5me);ENSOCUG00000027189(COX7A2L);MSTRG.11929(ATP5F1A)
GO:0044093	positive regulation of molecular function	35	778	0.0131328	0.191668	ENSOCUG00000000728(Gmnn);ENSOCUG00000001407(MAGI2);ENSOCUG00000001781(PREX2);ENSOCUG00000001788(RASGRP1);ENSOCUG00000001952(TIGAR);ENSOCUG00000002492(CD36);ENSOCUG00000002752(S100A1);ENSOCUG00000003380(FGFR4);ENSOCUG00000003905(CCN1);ENSOCUG00000006445(FZD4);ENSOCUG00000006723(Epha4);ENSOCUG00000007049(C6orf89);ENSOCUG00000007381(OPHN1);ENSOCUG00000009050(RELN);ENSOCUG00000009715(NEK2);ENSOCUG000…
GO:0055072	iron ion homeostasis	5	47	0.0138192	0.200528	ENSOCUG00000013603(ALAS2);ENSOCUG00000014289(MYC);ENSOCUG00000017033(TFRC);ENSOCUG00000017117(B2M);ENSOCUG00000017459(EPB42)
GO:0016477	cell migration	32	699	0.0138327	0.200528	ENSOCUG00000000792(EPS8);ENSOCUG00000000832(ABHD6);ENSOCUG00000001407(MAGI2);ENSOCUG00000003380(FGFR4);ENSOCUG00000003905(CCN1);ENSOCUG00000004089(MMP28);ENSOCUG00000004103(IRAK4);ENSOCUG00000004147(SP1);ENSOCUG00000005116(PIK3R1);ENSOCUG00000007999(DUSP1);ENSOCUG00000009050(RELN);ENSOCUG00000010009(EPX);ENSOCUG00000010104(FN1);ENSOCUG00000010471(Foxo3);ENSOCUG00000011046(TTBK2);ENSOCUG0000001109…
GO:0002092	positive regulation of receptor internalization	3	17	0.0139571	0.200982	ENSOCUG00000001407(MAGI2);ENSOCUG00000011610(VEGFA);ENSOCUG00000017438(SELE)
GO:0045879	negative regulation of smoothened signaling pathway	3	17	0.0139571	0.200982	ENSOCUG00000011739(RUNX2);ENSOCUG00000012937(PRKACB);ENSOCUG00000013015(IFT122)
GO:0090307	mitotic spindle assembly	4	31	0.0140106	0.201082	ENSOCUG00000008948(Chmp5);ENSOCUG00000009715(NEK2);ENSOCUG00000011340(CDC20);ENSOCUG00000017111(KIF4A)
GO:0018108	peptidyl-tyrosine phosphorylation	12	191	0.0141852	0.202244	ENSOCUG00000000672(EPHA7);ENSOCUG00000002492(CD36);ENSOCUG00000003380(FGFR4);ENSOCUG00000006723(Epha4);ENSOCUG00000008730(LRRK1);ENSOCUG00000009050(RELN);ENSOCUG00000011443(DDR2);ENSOCUG00000011610(VEGFA);ENSOCUG00000016354(IL6R);ENSOCUG00000017885(Musk);ENSOCUG00000026867(LTK);ENSOCUG00000029313(BANK1)
GO:0018212	peptidyl-tyrosine modification	12	191	0.0141852	0.202244	ENSOCUG00000000672(EPHA7);ENSOCUG00000002492(CD36);ENSOCUG00000003380(FGFR4);ENSOCUG00000006723(Epha4);ENSOCUG00000008730(LRRK1);ENSOCUG00000009050(RELN);ENSOCUG00000011443(DDR2);ENSOCUG00000011610(VEGFA);ENSOCUG00000016354(IL6R);ENSOCUG00000017885(Musk);ENSOCUG00000026867(LTK);ENSOCUG00000029313(BANK1)
GO:0050790	regulation of catalytic activity	44	1034	0.0143574	0.204026	ENSOCUG00000000672(EPHA7);ENSOCUG00000001407(MAGI2);ENSOCUG00000001540(DUSP5);ENSOCUG00000001781(PREX2);ENSOCUG00000001788(RASGRP1);ENSOCUG00000001952(TIGAR);ENSOCUG00000002171(TRAPPC6B);ENSOCUG00000002752(S100A1);ENSOCUG00000002872(MKKS);ENSOCUG00000003380(FGFR4);ENSOCUG00000003400(Zfp36);ENSOCUG00000003905(CCN1);ENSOCUG00000005116(PIK3R1);ENSOCUG00000006445(FZD4);ENSOCUG00000006723(Epha4);ENSOC…
GO:0051240	positive regulation of multicellular organismal process	36	812	0.0147463	0.208866	ENSOCUG00000001788(RASGRP1);ENSOCUG00000002492(CD36);ENSOCUG00000002557(Clstn2);ENSOCUG00000002752(S100A1);ENSOCUG00000002872(MKKS);ENSOCUG00000003905(CCN1);ENSOCUG00000004147(SP1);ENSOCUG00000005116(PIK3R1);ENSOCUG00000007479(PDE3A);ENSOCUG00000007620(CYP26B1);ENSOCUG00000008117(CD274);ENSOCUG00000008154(TMF1);ENSOCUG00000008439(EGR1);ENSOCUG00000008579(VASH2);ENSOCUG00000009050(RELN);ENSOCUG000…
GO:1901699	cellular response to nitrogen compound	15	263	0.0150025	0.2118	ENSOCUG00000002492(CD36);ENSOCUG00000004163(SLC25A33);ENSOCUG00000005116(PIK3R1);ENSOCUG00000006402(PID1);ENSOCUG00000006723(Epha4);ENSOCUG00000007479(PDE3A);ENSOCUG00000008666(RRAGB);ENSOCUG00000008948(Chmp5);ENSOCUG00000010741(ITPR2);ENSOCUG00000012333(GOT1);ENSOCUG00000012881(COL1A1);ENSOCUG00000013232(COL4A1);ENSOCUG00000014455(ENPP1);ENSOCUG00000014988(Col3a1);ENSOCUG00000022216(COLEC12)
GO:0009118	regulation of nucleoside metabolic process	4	32	0.0156365	0.217253	ENSOCUG00000001952(TIGAR);ENSOCUG00000004163(SLC25A33);ENSOCUG00000006402(PID1);MSTRG.11658(Cox14)
GO:0060291	long-term synaptic potentiation	4	32	0.0156365	0.217253	ENSOCUG00000006723(Epha4);ENSOCUG00000009050(RELN);ENSOCUG00000017924(MME);ENSOCUG00000023825(SNCA)
GO:0097006	regulation of plasma lipoprotein particle levels	4	32	0.0156365	0.217253	ENSOCUG00000002492(CD36);ENSOCUG00000007928(APOM);ENSOCUG00000013137(CETP);ENSOCUG00000014223(Dgat2)
GO:1903578	regulation of ATP metabolic process	4	32	0.0156365	0.217253	ENSOCUG00000001952(TIGAR);ENSOCUG00000004163(SLC25A33);ENSOCUG00000006402(PID1);MSTRG.11658(Cox14)
GO:0030336	negative regulation of cell migration	9	127	0.0156905	0.217253	ENSOCUG00000000832(ABHD6);ENSOCUG00000001407(MAGI2);ENSOCUG00000004089(MMP28);ENSOCUG00000007999(DUSP1);ENSOCUG00000010471(Foxo3);ENSOCUG00000011919(Sema3a);ENSOCUG00000014988(Col3a1);ENSOCUG00000015652(RECK);ENSOCUG00000017725(TMEFF2)
GO:1901565	organonitrogen compound catabolic process	9	127	0.0156905	0.217253	ENSOCUG00000001952(TIGAR);ENSOCUG00000002882(ACAT1);ENSOCUG00000003063(ALDH5A1);ENSOCUG00000004070(ITPA);ENSOCUG00000008024(Smox);ENSOCUG00000012333(GOT1);ENSOCUG00000012403(GDA);ENSOCUG00000012531(NEU3);ENSOCUG00000013310(AMT)
GO:0048878	chemical homeostasis	24	492	0.0157908	0.217944	ENSOCUG00000002492(CD36);ENSOCUG00000004525(NDUFAF2);ENSOCUG00000005116(PIK3R1);ENSOCUG00000007620(CYP26B1);ENSOCUG00000009813(KLF7);ENSOCUG00000010471(Foxo3);ENSOCUG00000010741(ITPR2);ENSOCUG00000012333(GOT1);ENSOCUG00000012493(KLF15);ENSOCUG00000013137(CETP);ENSOCUG00000013603(ALAS2);ENSOCUG00000014223(Dgat2);ENSOCUG00000014289(MYC);ENSOCUG00000014455(ENPP1);ENSOCUG00000014608(FABP3);ENSOCUG000…
GO:0023057	negative regulation of signaling	29	625	0.0158601	0.218202	ENSOCUG00000000832(ABHD6);ENSOCUG00000001407(MAGI2);ENSOCUG00000001540(DUSP5);ENSOCUG00000004525(NDUFAF2);ENSOCUG00000005809(FKTN);ENSOCUG00000006402(PID1);ENSOCUG00000007421(DYRK3);ENSOCUG00000007479(PDE3A);ENSOCUG00000007620(CYP26B1);ENSOCUG00000007999(DUSP1);ENSOCUG00000008439(EGR1);ENSOCUG00000009052(EYA1);ENSOCUG00000009813(KLF7);ENSOCUG00000010471(Foxo3);ENSOCUG00000011357(ITGA1);ENSOCUG000…
GO:0007528	neuromuscular junction development	3	18	0.0163765	0.223175	ENSOCUG00000013232(COL4A1);ENSOCUG00000016105(COLQ);ENSOCUG00000017885(Musk)
GO:0008206	bile acid metabolic process	3	18	0.0163765	0.223175	ENSOCUG00000003377(CYP27A1);ENSOCUG00000003380(FGFR4);ENSOCUG00000016831(SLC27A2)
GO:0042773	ATP synthesis coupled electron transport	3	18	0.0163765	0.223175	ENSOCUG00000008113(UQCRB);ENSOCUG00000023825(SNCA);ENSOCUG00000029107(MT-ND4L)
GO:0060255	regulation of macromolecule metabolic process	106	2899	0.0166024	0.225541	ENSOCUG00000000582(ARL2BP);ENSOCUG00000000672(EPHA7);ENSOCUG00000000728(Gmnn);ENSOCUG00000000984(ESRRG);ENSOCUG00000001235(ADAM19);ENSOCUG00000001407(MAGI2);ENSOCUG00000001540(DUSP5);ENSOCUG00000001759(CDCA7);ENSOCUG00000001788(RASGRP1);ENSOCUG00000001952(TIGAR);ENSOCUG00000002492(CD36);ENSOCUG00000002872(MKKS);ENSOCUG00000003380(FGFR4);ENSOCUG00000003400(Zfp36);ENSOCUG00000003698(KLF3);ENSOCUG00…
GO:0051048	negative regulation of secretion	7	87	0.0168499	0.228187	ENSOCUG00000004525(NDUFAF2);ENSOCUG00000009813(KLF7);ENSOCUG00000010104(FN1);ENSOCUG00000011380(CIDEA);ENSOCUG00000017370(FRMD4A);ENSOCUG00000023825(SNCA);ENSOCUG00000029313(BANK1)
GO:1901361	organic cyclic compound catabolic process	11	173	0.0170183	0.228627	ENSOCUG00000000831(DNASE1L3);ENSOCUG00000001952(TIGAR);ENSOCUG00000003377(CYP27A1);ENSOCUG00000003400(Zfp36);ENSOCUG00000004070(ITPA);ENSOCUG00000004422(BTG2);ENSOCUG00000011380(CIDEA);ENSOCUG00000012403(GDA);ENSOCUG00000014455(ENPP1);ENSOCUG00000029169(ZFP36L2);MSTRG.11658(Cox14)
GO:0051297	centrosome organization	6	68	0.0173245	0.228627	ENSOCUG00000003601(VPS35L);ENSOCUG00000004986(Xpo1);ENSOCUG00000006424(CEP152);ENSOCUG00000008948(Chmp5);ENSOCUG00000009715(NEK2);ENSOCUG00000014147(Chordc1)
GO:0048008	platelet-derived growth factor receptor signaling pathway	4	33	0.0173763	0.228627	ENSOCUG00000011610(VEGFA);ENSOCUG00000022080(CSRNP1);ENSOCUG00000023825(SNCA);ENSOCUG00000027029(ARID5B)
GO:0050801	ion homeostasis	18	342	0.0174361	0.228627	ENSOCUG00000002492(CD36);ENSOCUG00000010741(ITPR2);ENSOCUG00000012333(GOT1);ENSOCUG00000013137(CETP);ENSOCUG00000013603(ALAS2);ENSOCUG00000014223(Dgat2);ENSOCUG00000014289(MYC);ENSOCUG00000014455(ENPP1);ENSOCUG00000014608(FABP3);ENSOCUG00000014849(CACNB2);ENSOCUG00000016535(RAP1GDS1);ENSOCUG00000017033(TFRC);ENSOCUG00000017105(CHRNA9);ENSOCUG00000017117(B2M);ENSOCUG00000017459(EPB42);ENSOCUG00000…
GO:0000289	nuclear-transcribed mRNA poly(A) tail shortening	2	7	0.0176347	0.228627	ENSOCUG00000003400(Zfp36);ENSOCUG00000004422(BTG2)
GO:0001542	ovulation from ovarian follicle	2	7	0.0176347	0.228627	ENSOCUG00000010471(Foxo3);ENSOCUG00000016362(ADAMTS1)
GO:0006007	glucose catabolic process	2	7	0.0176347	0.228627	ENSOCUG00000001952(TIGAR);MSTRG.4780(GAPDH)
GO:0006681	galactosylceramide metabolic process	2	7	0.0176347	0.228627	ENSOCUG00000001596(B3GALT2);ENSOCUG00000003063(ALDH5A1)
GO:0010715	regulation of extracellular matrix disassembly	2	7	0.0176347	0.228627	ENSOCUG00000003380(FGFR4);ENSOCUG00000011443(DDR2)
GO:0045475	locomotor rhythm	2	7	0.0176347	0.228627	ENSOCUG00000008439(EGR1);ENSOCUG00000009044(CIART)
GO:0048841	regulation of axon extension involved in axon guidance	2	7	0.0176347	0.228627	ENSOCUG00000011919(Sema3a);ENSOCUG00000015552(PLXNA4)
GO:0090128	regulation of synapse maturation	2	7	0.0176347	0.228627	ENSOCUG00000009050(RELN);ENSOCUG00000011340(CDC20)
GO:1900273	positive regulation of long-term synaptic potentiation	2	7	0.0176347	0.228627	ENSOCUG00000009050(RELN);ENSOCUG00000017924(MME)
GO:0005975	carbohydrate metabolic process	21	419	0.0177083	0.228627	ENSOCUG00000001596(B3GALT2);ENSOCUG00000001952(TIGAR);ENSOCUG00000003063(ALDH5A1);ENSOCUG00000003372(ART3);ENSOCUG00000004320(TMTC3);ENSOCUG00000005809(FKTN);ENSOCUG00000006166(Mdh1);ENSOCUG00000010557(MANBA);ENSOCUG00000011096(MGAT5);ENSOCUG00000012333(GOT1);ENSOCUG00000012531(NEU3);ENSOCUG00000014455(ENPP1);ENSOCUG00000014539(POGLUT3);ENSOCUG00000017281(B3GNT2);ENSOCUG00000017424(ATF3);ENSOCUG0…
GO:0007399	nervous system development	43	1021	0.0181751	0.228627	ENSOCUG00000000672(EPHA7);ENSOCUG00000001407(MAGI2);ENSOCUG00000001781(PREX2);ENSOCUG00000002557(Clstn2);ENSOCUG00000002872(MKKS);ENSOCUG00000003063(ALDH5A1);ENSOCUG00000004422(BTG2);ENSOCUG00000004978(Crtac1);ENSOCUG00000005893(NFIA);ENSOCUG00000006445(FZD4);ENSOCUG00000006723(Epha4);ENSOCUG00000007249(VIT);ENSOCUG00000007381(OPHN1);ENSOCUG00000009050(RELN);ENSOCUG00000009052(EYA1);ENSOCUG000000…
GO:1903706	regulation of hemopoiesis	12	198	0.0183501	0.228627	ENSOCUG00000001788(RASGRP1);ENSOCUG00000003400(Zfp36);ENSOCUG00000005116(PIK3R1);ENSOCUG00000007620(CYP26B1);ENSOCUG00000010471(Foxo3);ENSOCUG00000011078(CDK6);ENSOCUG00000012028(PIM1);ENSOCUG00000014289(MYC);ENSOCUG00000016565(NOTCH2);ENSOCUG00000017117(B2M);ENSOCUG00000021506(FOS);ENSOCUG00000029169(ZFP36L2)
GO:0050808	synapse organization	10	153	0.0188106	0.228627	ENSOCUG00000000672(EPHA7);ENSOCUG00000001407(MAGI2);ENSOCUG00000002557(Clstn2);ENSOCUG00000005893(NFIA);ENSOCUG00000009050(RELN);ENSOCUG00000011340(CDC20);ENSOCUG00000013232(COL4A1);ENSOCUG00000016105(COLQ);ENSOCUG00000017885(Musk);ENSOCUG00000023825(SNCA)
GO:0046579	positive regulation of Ras protein signal transduction	3	19	0.019016	0.228627	ENSOCUG00000001788(RASGRP1);ENSOCUG00000014988(Col3a1);ENSOCUG00000016565(NOTCH2)
GO:0060612	adipose tissue development	3	19	0.019016	0.228627	ENSOCUG00000009813(KLF7);ENSOCUG00000014223(Dgat2);ENSOCUG00000027029(ARID5B)
GO:0072523	purine-containing compound catabolic process	3	19	0.019016	0.228627	ENSOCUG00000001952(TIGAR);ENSOCUG00000004070(ITPA);ENSOCUG00000012403(GDA)
GO:1903432	regulation of TORC1 signaling	3	19	0.019016	0.228627	ENSOCUG00000007421(DYRK3);ENSOCUG00000008666(RRAGB);ENSOCUG00000011814(SESN1)
GO:0006576	cellular biogenic amine metabolic process	5	51	0.0191835	0.228627	ENSOCUG00000008024(Smox);ENSOCUG00000010965(SGMS1);ENSOCUG00000013137(CETP);ENSOCUG00000014608(FABP3);ENSOCUG00000015196(AZIN1)
GO:0032835	glomerulus development	4	34	0.0192321	0.228627	ENSOCUG00000001407(MAGI2);ENSOCUG00000012493(KLF15);ENSOCUG00000016264(ENPEP);ENSOCUG00000016354(IL6R)
GO:0006464	cellular protein modification process	79	2086	0.0194036	0.228627	ENSOCUG00000000578(PDP2);ENSOCUG00000000672(EPHA7);ENSOCUG00000001407(MAGI2);ENSOCUG00000001540(DUSP5);ENSOCUG00000001596(B3GALT2);ENSOCUG00000001788(RASGRP1);ENSOCUG00000002315(LIMK2);ENSOCUG00000002492(CD36);ENSOCUG00000003372(ART3);ENSOCUG00000003380(FGFR4);ENSOCUG00000003400(Zfp36);ENSOCUG00000003905(CCN1);ENSOCUG00000004103(IRAK4);ENSOCUG00000004320(TMTC3);ENSOCUG00000004422(BTG2);ENSOCUG000…
GO:0036211	protein modification process	79	2086	0.0194036	0.228627	ENSOCUG00000000578(PDP2);ENSOCUG00000000672(EPHA7);ENSOCUG00000001407(MAGI2);ENSOCUG00000001540(DUSP5);ENSOCUG00000001596(B3GALT2);ENSOCUG00000001788(RASGRP1);ENSOCUG00000002315(LIMK2);ENSOCUG00000002492(CD36);ENSOCUG00000003372(ART3);ENSOCUG00000003380(FGFR4);ENSOCUG00000003400(Zfp36);ENSOCUG00000003905(CCN1);ENSOCUG00000004103(IRAK4);ENSOCUG00000004320(TMTC3);ENSOCUG00000004422(BTG2);ENSOCUG000…
GO:0045807	positive regulation of endocytosis	6	70	0.0197372	0.228627	ENSOCUG00000001407(MAGI2);ENSOCUG00000002492(CD36);ENSOCUG00000011610(VEGFA);ENSOCUG00000017117(B2M);ENSOCUG00000017438(SELE);ENSOCUG00000023825(SNCA)
GO:0071241	cellular response to inorganic substance	6	70	0.0197372	0.228627	ENSOCUG00000001952(TIGAR);ENSOCUG00000011548(Myog);ENSOCUG00000017117(B2M);ENSOCUG00000021506(FOS);ENSOCUG00000023825(SNCA);ENSOCUG00000025772(DLG4)
GO:0051179	localization	112	3104	0.0197376	0.228627	ENSOCUG00000000568(HBB1);ENSOCUG00000000792(EPS8);ENSOCUG00000000832(ABHD6);ENSOCUG00000001407(MAGI2);ENSOCUG00000001788(RASGRP1);ENSOCUG00000002171(TRAPPC6B);ENSOCUG00000002492(CD36);ENSOCUG00000002872(MKKS);ENSOCUG00000003380(FGFR4);ENSOCUG00000003905(CCN1);ENSOCUG00000004089(MMP28);ENSOCUG00000004103(IRAK4);ENSOCUG00000004147(SP1);ENSOCUG00000004163(SLC25A33);ENSOCUG00000004499(SLC4A1);ENSOCUG…
GO:0007519	skeletal muscle tissue development	7	90	0.0199553	0.228627	ENSOCUG00000004422(BTG2);ENSOCUG00000007620(CYP26B1);ENSOCUG00000008439(EGR1);ENSOCUG00000011548(Myog);ENSOCUG00000013672(EGR2);ENSOCUG00000017424(ATF3);ENSOCUG00000021506(FOS)
GO:0031325	positive regulation of cellular metabolic process	63	1610	0.0201592	0.228627	ENSOCUG00000000582(ARL2BP);ENSOCUG00000000672(EPHA7);ENSOCUG00000000984(ESRRG);ENSOCUG00000001407(MAGI2);ENSOCUG00000001788(RASGRP1);ENSOCUG00000001952(TIGAR);ENSOCUG00000002492(CD36);ENSOCUG00000003380(FGFR4);ENSOCUG00000003400(Zfp36);ENSOCUG00000003905(CCN1);ENSOCUG00000004147(SP1);ENSOCUG00000004320(TMTC3);ENSOCUG00000004386(Nfat5);ENSOCUG00000004422(BTG2);ENSOCUG00000005116(PIK3R1);ENSOCUG000…
GO:0045637	regulation of myeloid cell differentiation	8	111	0.0201911	0.228627	ENSOCUG00000003400(Zfp36);ENSOCUG00000005116(PIK3R1);ENSOCUG00000010471(Foxo3);ENSOCUG00000011078(CDK6);ENSOCUG00000014289(MYC);ENSOCUG00000016565(NOTCH2);ENSOCUG00000017117(B2M);ENSOCUG00000021506(FOS)
GO:0060078	regulation of postsynaptic membrane potential	5	52	0.0207108	0.228627	ENSOCUG00000009050(RELN);ENSOCUG00000011584(GABRG3);ENSOCUG00000016738(Grin3a);ENSOCUG00000017105(CHRNA9);ENSOCUG00000023825(SNCA)
GO:0031023	microtubule organizing center organization	6	71	0.0210252	0.228627	ENSOCUG00000003601(VPS35L);ENSOCUG00000004986(Xpo1);ENSOCUG00000006424(CEP152);ENSOCUG00000008948(Chmp5);ENSOCUG00000009715(NEK2);ENSOCUG00000014147(Chordc1)
GO:0071230	cellular response to amino acid stimulus	4	35	0.0212061	0.228627	ENSOCUG00000008666(RRAGB);ENSOCUG00000012881(COL1A1);ENSOCUG00000013232(COL4A1);ENSOCUG00000014988(Col3a1)
GO:0006811	ion transport	36	835	0.0217318	0.228627	ENSOCUG00000002492(CD36);ENSOCUG00000004499(SLC4A1);ENSOCUG00000005809(FKTN);ENSOCUG00000006681(ATP5PF);ENSOCUG00000007887(ABCC5);ENSOCUG00000009050(RELN);ENSOCUG00000009395(CNTN1);ENSOCUG00000010565(TPCN2);ENSOCUG00000010741(ITPR2);ENSOCUG00000011584(GABRG3);ENSOCUG00000011686(SLC38A3);ENSOCUG00000012164(ATP5MC3);ENSOCUG00000013137(CETP);ENSOCUG00000013954(CALCRL);ENSOCUG00000014455(ENPP1);ENSOC…
GO:0021602	cranial nerve morphogenesis	3	20	0.0218765	0.228627	ENSOCUG00000011919(Sema3a);ENSOCUG00000013672(EGR2);ENSOCUG00000015552(PLXNA4)
GO:0042181	ketone biosynthetic process	3	20	0.0218765	0.228627	ENSOCUG00000002093(COQ7);ENSOCUG00000008439(EGR1);ENSOCUG00000017305(COQ8A)
GO:0045471	response to ethanol	3	20	0.0218765	0.228627	ENSOCUG00000000792(EPS8);ENSOCUG00000010741(ITPR2);ENSOCUG00000016738(Grin3a)
GO:0050922	negative regulation of chemotaxis	3	20	0.0218765	0.228627	ENSOCUG00000004089(MMP28);ENSOCUG00000007999(DUSP1);ENSOCUG00000011919(Sema3a)
GO:0007517	muscle organ development	11	180	0.0221457	0.228627	ENSOCUG00000004422(BTG2);ENSOCUG00000007620(CYP26B1);ENSOCUG00000008439(EGR1);ENSOCUG00000011548(Myog);ENSOCUG00000012028(PIM1);ENSOCUG00000013672(EGR2);ENSOCUG00000014988(Col3a1);ENSOCUG00000017424(ATF3);ENSOCUG00000021506(FOS);ENSOCUG00000025160(TCAP);ENSOCUG00000027029(ARID5B)
GO:0060538	skeletal muscle organ development	7	92	0.022235	0.228627	ENSOCUG00000004422(BTG2);ENSOCUG00000007620(CYP26B1);ENSOCUG00000008439(EGR1);ENSOCUG00000011548(Myog);ENSOCUG00000013672(EGR2);ENSOCUG00000017424(ATF3);ENSOCUG00000021506(FOS)
GO:0050807	regulation of synapse organization	6	72	0.0223691	0.228627	ENSOCUG00000000672(EPHA7);ENSOCUG00000001407(MAGI2);ENSOCUG00000002557(Clstn2);ENSOCUG00000009050(RELN);ENSOCUG00000011340(CDC20);ENSOCUG00000016105(COLQ)
GO:2000146	negative regulation of cell motility	9	135	0.0224485	0.228627	ENSOCUG00000000832(ABHD6);ENSOCUG00000001407(MAGI2);ENSOCUG00000004089(MMP28);ENSOCUG00000007999(DUSP1);ENSOCUG00000010471(Foxo3);ENSOCUG00000011919(Sema3a);ENSOCUG00000014988(Col3a1);ENSOCUG00000015652(RECK);ENSOCUG00000017725(TMEFF2)
GO:0032501	multicellular organismal process	134	3814	0.0226259	0.228627	ENSOCUG00000000672(EPHA7);ENSOCUG00000000728(Gmnn);ENSOCUG00000000792(EPS8);ENSOCUG00000001145(GRIP2);ENSOCUG00000001235(ADAM19);ENSOCUG00000001407(MAGI2);ENSOCUG00000001781(PREX2);ENSOCUG00000001788(RASGRP1);ENSOCUG00000001952(TIGAR);ENSOCUG00000002315(LIMK2);ENSOCUG00000002492(CD36);ENSOCUG00000002557(Clstn2);ENSOCUG00000002752(S100A1);ENSOCUG00000002872(MKKS);ENSOCUG00000003063(ALDH5A1);ENSOCU…
GO:0006743	ubiquinone metabolic process	2	8	0.0230433	0.228627	ENSOCUG00000002093(COQ7);ENSOCUG00000017305(COQ8A)
GO:0006744	ubiquinone biosynthetic process	2	8	0.0230433	0.228627	ENSOCUG00000002093(COQ7);ENSOCUG00000017305(COQ8A)
GO:0006910	phagocytosis, recognition	2	8	0.0230433	0.228627	ENSOCUG00000002492(CD36);ENSOCUG00000022216(COLEC12)
GO:0019374	galactolipid metabolic process	2	8	0.0230433	0.228627	ENSOCUG00000001596(B3GALT2);ENSOCUG00000003063(ALDH5A1)
GO:0021559	trigeminal nerve development	2	8	0.0230433	0.228627	ENSOCUG00000011919(Sema3a);ENSOCUG00000015552(PLXNA4)
GO:0032793	positive regulation of CREB transcription factor activity	2	8	0.0230433	0.228627	ENSOCUG00000009050(RELN);ENSOCUG00000011610(VEGFA)
GO:0038063	collagen-activated tyrosine kinase receptor signaling pathway	2	8	0.0230433	0.228627	ENSOCUG00000011443(DDR2);ENSOCUG00000013232(COL4A1)
GO:0043691	reverse cholesterol transport	2	8	0.0230433	0.228627	ENSOCUG00000007928(APOM);ENSOCUG00000013137(CETP)
GO:0046325	negative regulation of glucose import	2	8	0.0230433	0.228627	ENSOCUG00000006402(PID1);ENSOCUG00000014455(ENPP1)
GO:0055091	phospholipid homeostasis	2	8	0.0230433	0.228627	ENSOCUG00000013137(CETP);ENSOCUG00000014608(FABP3)
GO:0061158	3'-UTR-mediated mRNA destabilization	2	8	0.0230433	0.228627	ENSOCUG00000003400(Zfp36);ENSOCUG00000029169(ZFP36L2)
GO:0061299	retina vasculature morphogenesis in camera-type eye	2	8	0.0230433	0.228627	ENSOCUG00000006445(FZD4);ENSOCUG00000013232(COL4A1)
GO:0097435	fibril organization	2	8	0.0230433	0.228627	ENSOCUG00000002492(CD36);ENSOCUG00000014988(Col3a1)
GO:1901663	quinone biosynthetic process	2	8	0.0230433	0.228627	ENSOCUG00000002093(COQ7);ENSOCUG00000017305(COQ8A)
GO:0044723	single-organism carbohydrate metabolic process	18	353	0.0231651	0.228627	ENSOCUG00000001596(B3GALT2);ENSOCUG00000001952(TIGAR);ENSOCUG00000003063(ALDH5A1);ENSOCUG00000003372(ART3);ENSOCUG00000004320(TMTC3);ENSOCUG00000005809(FKTN);ENSOCUG00000011096(MGAT5);ENSOCUG00000012333(GOT1);ENSOCUG00000012531(NEU3);ENSOCUG00000014455(ENPP1);ENSOCUG00000014539(POGLUT3);ENSOCUG00000017281(B3GNT2);ENSOCUG00000017424(ATF3);ENSOCUG00000023825(SNCA);ENSOCUG00000025690(Art5);ENSOCUG00…
GO:0014032	neural crest cell development	4	36	0.0232997	0.228627	ENSOCUG00000010104(FN1);ENSOCUG00000011919(Sema3a);ENSOCUG00000017780(EDNRB);ENSOCUG00000026148(KBTBD8)
GO:0019915	lipid storage	4	36	0.0232997	0.228627	ENSOCUG00000002492(CD36);ENSOCUG00000011380(CIDEA);ENSOCUG00000014223(Dgat2);ENSOCUG00000014455(ENPP1)
GO:1902850	microtubule cytoskeleton organization involved in mitosis	4	36	0.0232997	0.228627	ENSOCUG00000008948(Chmp5);ENSOCUG00000009715(NEK2);ENSOCUG00000011340(CDC20);ENSOCUG00000017111(KIF4A)
GO:0009308	amine metabolic process	6	73	0.0237696	0.228627	ENSOCUG00000008024(Smox);ENSOCUG00000010965(SGMS1);ENSOCUG00000013137(CETP);ENSOCUG00000014608(FABP3);ENSOCUG00000015196(AZIN1);ENSOCUG00000024221(INMT)
GO:0010952	positive regulation of peptidase activity	6	73	0.0237696	0.228627	ENSOCUG00000003905(CCN1);ENSOCUG00000006723(Epha4);ENSOCUG00000010104(FN1);ENSOCUG00000014289(MYC);ENSOCUG00000023825(SNCA);ENSOCUG00000029233(ASPH)
GO:0046890	regulation of lipid biosynthetic process	6	73	0.0237696	0.228627	ENSOCUG00000000832(ABHD6);ENSOCUG00000003380(FGFR4);ENSOCUG00000003905(CCN1);ENSOCUG00000008439(EGR1);ENSOCUG00000014608(FABP3);ENSOCUG00000016771(PTGS2)
GO:0051494	negative regulation of cytoskeleton organization	6	73	0.0237696	0.228627	ENSOCUG00000000792(EPS8);ENSOCUG00000002872(MKKS);ENSOCUG00000009715(NEK2);ENSOCUG00000011046(TTBK2);ENSOCUG00000017725(TMEFF2);ENSOCUG00000023825(SNCA)
GO:0071356	cellular response to tumor necrosis factor	6	73	0.0237696	0.228627	ENSOCUG00000003400(Zfp36);ENSOCUG00000006402(PID1);ENSOCUG00000006945(KRT8);ENSOCUG00000010471(Foxo3);ENSOCUG00000011548(Myog);ENSOCUG00000029169(ZFP36L2)
GO:0044270	cellular nitrogen compound catabolic process	10	159	0.0238695	0.228627	ENSOCUG00000000831(DNASE1L3);ENSOCUG00000001952(TIGAR);ENSOCUG00000003400(Zfp36);ENSOCUG00000004070(ITPA);ENSOCUG00000004422(BTG2);ENSOCUG00000011380(CIDEA);ENSOCUG00000012403(GDA);ENSOCUG00000014455(ENPP1);ENSOCUG00000029169(ZFP36L2);MSTRG.11658(Cox14)
GO:0048667	cell morphogenesis involved in neuron differentiation	14	254	0.0239316	0.228627	ENSOCUG00000000672(EPHA7);ENSOCUG00000001781(PREX2);ENSOCUG00000006723(Epha4);ENSOCUG00000007381(OPHN1);ENSOCUG00000009050(RELN);ENSOCUG00000009813(KLF7);ENSOCUG00000010104(FN1);ENSOCUG00000011919(Sema3a);ENSOCUG00000013672(EGR2);ENSOCUG00000015552(PLXNA4);ENSOCUG00000017281(B3GNT2);ENSOCUG00000017302(Slit3);ENSOCUG00000017865(CAMK2A);ENSOCUG00000025772(DLG4)
GO:0008585	female gonad development	5	54	0.0239985	0.228627	ENSOCUG00000006445(FZD4);ENSOCUG00000010471(Foxo3);ENSOCUG00000016362(ADAMTS1);ENSOCUG00000017302(Slit3);ENSOCUG00000027029(ARID5B)
GO:0055082	cellular chemical homeostasis	16	304	0.0241841	0.228627	ENSOCUG00000002492(CD36);ENSOCUG00000004525(NDUFAF2);ENSOCUG00000005116(PIK3R1);ENSOCUG00000009813(KLF7);ENSOCUG00000010741(ITPR2);ENSOCUG00000012493(KLF15);ENSOCUG00000013603(ALAS2);ENSOCUG00000014223(Dgat2);ENSOCUG00000014289(MYC);ENSOCUG00000014455(ENPP1);ENSOCUG00000014849(CACNB2);ENSOCUG00000016535(RAP1GDS1);ENSOCUG00000017033(TFRC);ENSOCUG00000017105(CHRNA9);ENSOCUG00000023825(SNCA);MSTRG.7…
GO:0034655	nucleobase-containing compound catabolic process	9	137	0.0244213	0.228627	ENSOCUG00000000831(DNASE1L3);ENSOCUG00000001952(TIGAR);ENSOCUG00000003400(Zfp36);ENSOCUG00000004070(ITPA);ENSOCUG00000004422(BTG2);ENSOCUG00000011380(CIDEA);ENSOCUG00000014455(ENPP1);ENSOCUG00000029169(ZFP36L2);MSTRG.11658(Cox14)
GO:0042180	cellular ketone metabolic process	7	94	0.024689	0.228627	ENSOCUG00000002093(COQ7);ENSOCUG00000003380(FGFR4);ENSOCUG00000008439(EGR1);ENSOCUG00000014608(FABP3);ENSOCUG00000016771(PTGS2);ENSOCUG00000017305(COQ8A);ENSOCUG00000023825(SNCA)
GO:0046700	heterocycle catabolic process	10	160	0.0247996	0.228627	ENSOCUG00000000831(DNASE1L3);ENSOCUG00000001952(TIGAR);ENSOCUG00000003400(Zfp36);ENSOCUG00000004070(ITPA);ENSOCUG00000004422(BTG2);ENSOCUG00000011380(CIDEA);ENSOCUG00000012403(GDA);ENSOCUG00000014455(ENPP1);ENSOCUG00000029169(ZFP36L2);MSTRG.11658(Cox14)
GO:0001755	neural crest cell migration	3	21	0.0249586	0.228627	ENSOCUG00000010104(FN1);ENSOCUG00000011919(Sema3a);ENSOCUG00000017780(EDNRB)
GO:0010517	regulation of phospholipase activity	3	21	0.0249586	0.228627	ENSOCUG00000003905(CCN1);ENSOCUG00000017438(SELE);ENSOCUG00000023825(SNCA)
GO:0018149	peptide cross-linking	3	21	0.0249586	0.228627	ENSOCUG00000010104(FN1);ENSOCUG00000014988(Col3a1);ENSOCUG00000017459(EPB42)
GO:0038202	TORC1 signaling	3	21	0.0249586	0.228627	ENSOCUG00000007421(DYRK3);ENSOCUG00000008666(RRAGB);ENSOCUG00000011814(SESN1)
GO:0048521	negative regulation of behavior	3	21	0.0249586	0.228627	ENSOCUG00000004089(MMP28);ENSOCUG00000007999(DUSP1);ENSOCUG00000011919(Sema3a)
GO:0050982	detection of mechanical stimulus	3	21	0.0249586	0.228627	ENSOCUG00000002872(MKKS);ENSOCUG00000017105(CHRNA9);ENSOCUG00000025160(TCAP)
GO:0070542	response to fatty acid	3	21	0.0249586	0.228627	ENSOCUG00000002492(CD36);ENSOCUG00000006402(PID1);ENSOCUG00000014223(Dgat2)
GO:0051188	cofactor biosynthetic process	6	74	0.0252278	0.228627	ENSOCUG00000002093(COQ7);ENSOCUG00000002882(ACAT1);ENSOCUG00000007360(Pts);ENSOCUG00000013603(ALAS2);ENSOCUG00000017305(COQ8A);ENSOCUG00000023825(SNCA)
GO:0019222	regulation of metabolic process	117	3288	0.0252655	0.228627	ENSOCUG00000000582(ARL2BP);ENSOCUG00000000672(EPHA7);ENSOCUG00000000728(Gmnn);ENSOCUG00000000832(ABHD6);ENSOCUG00000000984(ESRRG);ENSOCUG00000001235(ADAM19);ENSOCUG00000001407(MAGI2);ENSOCUG00000001540(DUSP5);ENSOCUG00000001759(CDCA7);ENSOCUG00000001781(PREX2);ENSOCUG00000001788(RASGRP1);ENSOCUG00000001952(TIGAR);ENSOCUG00000002171(TRAPPC6B);ENSOCUG00000002492(CD36);ENSOCUG00000002752(S100A1);ENS…
GO:0019538	protein metabolic process	117	3288	0.0252655	0.228627	ENSOCUG00000000578(PDP2);ENSOCUG00000000672(EPHA7);ENSOCUG00000000721(PAMR1);ENSOCUG00000001235(ADAM19);ENSOCUG00000001246(TMCC2);ENSOCUG00000001407(MAGI2);ENSOCUG00000001540(DUSP5);ENSOCUG00000001596(B3GALT2);ENSOCUG00000001788(RASGRP1);ENSOCUG00000002315(LIMK2);ENSOCUG00000002492(CD36);ENSOCUG00000003372(ART3);ENSOCUG00000003380(FGFR4);ENSOCUG00000003400(Zfp36);ENSOCUG00000003905(CCN1);ENSOCUG0…
GO:0006493	protein O-linked glycosylation	4	37	0.0255146	0.228627	ENSOCUG00000004320(TMTC3);ENSOCUG00000005809(FKTN);ENSOCUG00000014539(POGLUT3);ENSOCUG00000027426(GXYLT1)
GO:0072329	monocarboxylic acid catabolic process	4	37	0.0255146	0.228627	ENSOCUG00000000694(BDH2);ENSOCUG00000003063(ALDH5A1);ENSOCUG00000007620(CYP26B1);ENSOCUG00000016831(SLC27A2)
GO:0019439	aromatic compound catabolic process	10	161	0.0257557	0.228627	ENSOCUG00000000831(DNASE1L3);ENSOCUG00000001952(TIGAR);ENSOCUG00000003400(Zfp36);ENSOCUG00000004070(ITPA);ENSOCUG00000004422(BTG2);ENSOCUG00000011380(CIDEA);ENSOCUG00000012403(GDA);ENSOCUG00000014455(ENPP1);ENSOCUG00000029169(ZFP36L2);MSTRG.11658(Cox14)
GO:0008037	cell recognition	5	55	0.0257614	0.228627	ENSOCUG00000002492(CD36);ENSOCUG00000004978(Crtac1);ENSOCUG00000006723(Epha4);ENSOCUG00000011919(Sema3a);ENSOCUG00000022216(COLEC12)
GO:0042325	regulation of phosphorylation	32	734	0.0258834	0.228627	ENSOCUG00000000672(EPHA7);ENSOCUG00000001540(DUSP5);ENSOCUG00000001788(RASGRP1);ENSOCUG00000001952(TIGAR);ENSOCUG00000002492(CD36);ENSOCUG00000003380(FGFR4);ENSOCUG00000003905(CCN1);ENSOCUG00000004163(SLC25A33);ENSOCUG00000005116(PIK3R1);ENSOCUG00000005809(FKTN);ENSOCUG00000006402(PID1);ENSOCUG00000006445(FZD4);ENSOCUG00000006723(Epha4);ENSOCUG00000007999(DUSP1);ENSOCUG00000008730(LRRK1);ENSOCUG0…
GO:0070371	ERK1 and ERK2 cascade	9	139	0.0265146	0.228627	ENSOCUG00000000672(EPHA7);ENSOCUG00000001788(RASGRP1);ENSOCUG00000002492(CD36);ENSOCUG00000003380(FGFR4);ENSOCUG00000003905(CCN1);ENSOCUG00000010104(FN1);ENSOCUG00000016565(NOTCH2);ENSOCUG00000017424(ATF3);ENSOCUG00000029169(ZFP36L2)
GO:2000377	regulation of reactive oxygen species metabolic process	6	75	0.0267445	0.228627	ENSOCUG00000001952(TIGAR);ENSOCUG00000002492(CD36);ENSOCUG00000004163(SLC25A33);ENSOCUG00000006402(PID1);ENSOCUG00000010471(Foxo3);ENSOCUG00000023825(SNCA)
GO:0072358	cardiovascular system development	25	544	0.0268169	0.228627	ENSOCUG00000002752(S100A1);ENSOCUG00000003905(CCN1);ENSOCUG00000004147(SP1);ENSOCUG00000005107(HOPX);ENSOCUG00000006445(FZD4);ENSOCUG00000008579(VASH2);ENSOCUG00000009052(EYA1);ENSOCUG00000011610(VEGFA);ENSOCUG00000012028(PIM1);ENSOCUG00000012045(PTPRB);ENSOCUG00000012881(COL1A1);ENSOCUG00000013015(IFT122);ENSOCUG00000013232(COL4A1);ENSOCUG00000013954(CALCRL);ENSOCUG00000014988(Col3a1);ENSOCUG000…
GO:0072359	circulatory system development	25	544	0.0268169	0.228627	ENSOCUG00000002752(S100A1);ENSOCUG00000003905(CCN1);ENSOCUG00000004147(SP1);ENSOCUG00000005107(HOPX);ENSOCUG00000006445(FZD4);ENSOCUG00000008579(VASH2);ENSOCUG00000009052(EYA1);ENSOCUG00000011610(VEGFA);ENSOCUG00000012028(PIM1);ENSOCUG00000012045(PTPRB);ENSOCUG00000012881(COL1A1);ENSOCUG00000013015(IFT122);ENSOCUG00000013232(COL4A1);ENSOCUG00000013954(CALCRL);ENSOCUG00000014988(Col3a1);ENSOCUG000…
GO:0001568	blood vessel development	18	359	0.0268429	0.228627	ENSOCUG00000002752(S100A1);ENSOCUG00000003905(CCN1);ENSOCUG00000004147(SP1);ENSOCUG00000006445(FZD4);ENSOCUG00000008579(VASH2);ENSOCUG00000009052(EYA1);ENSOCUG00000011610(VEGFA);ENSOCUG00000012045(PTPRB);ENSOCUG00000012881(COL1A1);ENSOCUG00000013232(COL4A1);ENSOCUG00000013954(CALCRL);ENSOCUG00000014988(Col3a1);ENSOCUG00000015652(RECK);ENSOCUG00000016264(ENPEP);ENSOCUG00000016354(IL6R);ENSOCUG0000…
GO:0007268	synaptic transmission	14	258	0.0268993	0.228627	ENSOCUG00000000832(ABHD6);ENSOCUG00000002557(Clstn2);ENSOCUG00000006723(Epha4);ENSOCUG00000007381(OPHN1);ENSOCUG00000008118(LYPD6);ENSOCUG00000009050(RELN);ENSOCUG00000011340(CDC20);ENSOCUG00000014849(CACNB2);ENSOCUG00000016738(Grin3a);ENSOCUG00000017105(CHRNA9);ENSOCUG00000017865(CAMK2A);ENSOCUG00000017924(MME);ENSOCUG00000023825(SNCA);ENSOCUG00000025772(DLG4)
GO:0034248	regulation of cellular amide metabolic process	11	186	0.0273746	0.228627	ENSOCUG00000001952(TIGAR);ENSOCUG00000003400(Zfp36);ENSOCUG00000003905(CCN1);ENSOCUG00000004422(BTG2);ENSOCUG00000006723(Epha4);ENSOCUG00000010471(Foxo3);ENSOCUG00000011350(SPON1);ENSOCUG00000026333(Per1);ENSOCUG00000029169(ZFP36L2);ENSOCUG00000029313(BANK1);MSTRG.4780(GAPDH)
GO:0046545	development of primary female sexual characteristics	5	56	0.0276051	0.228627	ENSOCUG00000006445(FZD4);ENSOCUG00000010471(Foxo3);ENSOCUG00000016362(ADAMTS1);ENSOCUG00000017302(Slit3);ENSOCUG00000027029(ARID5B)
GO:0048144	fibroblast proliferation	4	38	0.027852	0.228627	ENSOCUG00000010104(FN1);ENSOCUG00000011078(CDK6);ENSOCUG00000011443(DDR2);ENSOCUG00000014289(MYC)
GO:0048145	regulation of fibroblast proliferation	4	38	0.027852	0.228627	ENSOCUG00000010104(FN1);ENSOCUG00000011078(CDK6);ENSOCUG00000011443(DDR2);ENSOCUG00000014289(MYC)
GO:0009628	response to abiotic stimulus	21	439	0.0278834	0.228627	ENSOCUG00000001952(TIGAR);ENSOCUG00000002872(MKKS);ENSOCUG00000005116(PIK3R1);ENSOCUG00000008439(EGR1);ENSOCUG00000009052(EYA1);ENSOCUG00000010741(ITPR2);ENSOCUG00000011610(VEGFA);ENSOCUG00000011686(SLC38A3);ENSOCUG00000012881(COL1A1);ENSOCUG00000013603(ALAS2);ENSOCUG00000014147(Chordc1);ENSOCUG00000014289(MYC);ENSOCUG00000014988(Col3a1);ENSOCUG00000015107(TANC1);ENSOCUG00000016771(PTGS2);ENSOCUG…
GO:0001659	temperature homeostasis	3	22	0.0282619	0.228627	ENSOCUG00000008439(EGR1);ENSOCUG00000011380(CIDEA);ENSOCUG00000016771(PTGS2)
GO:0003179	heart valve morphogenesis	3	22	0.0282619	0.228627	ENSOCUG00000003905(CCN1);ENSOCUG00000016565(NOTCH2);ENSOCUG00000017302(Slit3)
GO:0006687	glycosphingolipid metabolic process	3	22	0.0282619	0.228627	ENSOCUG00000001596(B3GALT2);ENSOCUG00000003063(ALDH5A1);ENSOCUG00000012531(NEU3)
GO:0007566	embryo implantation	3	22	0.0282619	0.228627	ENSOCUG00000015652(RECK);ENSOCUG00000016771(PTGS2);ENSOCUG00000022309(EMP2)
GO:0009410	response to xenobiotic stimulus	3	22	0.0282619	0.228627	ENSOCUG00000001952(TIGAR);ENSOCUG00000005177(FMO2);ENSOCUG00000007620(CYP26B1)
GO:0010824	regulation of centrosome duplication	3	22	0.0282619	0.228627	ENSOCUG00000004986(Xpo1);ENSOCUG00000008948(Chmp5);ENSOCUG00000014147(Chordc1)
GO:0014888	striated muscle adaptation	3	22	0.0282619	0.228627	ENSOCUG00000011548(Myog);ENSOCUG00000012493(KLF15);ENSOCUG00000025160(TCAP)
GO:0030224	monocyte differentiation	3	22	0.0282619	0.228627	ENSOCUG00000011078(CDK6);ENSOCUG00000011610(VEGFA);ENSOCUG00000014289(MYC)
GO:0051224	negative regulation of protein transport	7	97	0.0287088	0.228627	ENSOCUG00000002492(CD36);ENSOCUG00000004525(NDUFAF2);ENSOCUG00000009813(KLF7);ENSOCUG00000010104(FN1);ENSOCUG00000011380(CIDEA);ENSOCUG00000017370(FRMD4A);ENSOCUG00000029313(BANK1)
GO:0002689	negative regulation of leukocyte chemotaxis	2	9	0.0290367	0.228627	ENSOCUG00000004089(MMP28);ENSOCUG00000007999(DUSP1)
GO:0006308	DNA catabolic process	2	9	0.0290367	0.228627	ENSOCUG00000000831(DNASE1L3);ENSOCUG00000011380(CIDEA)
GO:0010749	regulation of nitric oxide mediated signal transduction	2	9	0.0290367	0.228627	ENSOCUG00000004455(GUCY1A1);ENSOCUG00000004490(GUCY1A2)
GO:0010884	positive regulation of lipid storage	2	9	0.0290367	0.228627	ENSOCUG00000002492(CD36);ENSOCUG00000011380(CIDEA)
GO:0019320	hexose catabolic process	2	9	0.0290367	0.228627	ENSOCUG00000001952(TIGAR);MSTRG.4780(GAPDH)
GO:0034375	high-density lipoprotein particle remodeling	2	9	0.0290367	0.228627	ENSOCUG00000007928(APOM);ENSOCUG00000013137(CETP)
GO:0042762	regulation of sulfur metabolic process	2	9	0.0290367	0.228627	ENSOCUG00000004147(SP1);ENSOCUG00000023825(SNCA)
GO:0050910	detection of mechanical stimulus involved in sensory perception of sound	2	9	0.0290367	0.228627	ENSOCUG00000002872(MKKS);ENSOCUG00000017105(CHRNA9)
GO:0070262	peptidyl-serine dephosphorylation	2	9	0.0290367	0.228627	ENSOCUG00000007999(DUSP1);ENSOCUG00000027817(Ppp1r16b)
GO:0071599	otic vesicle development	2	9	0.0290367	0.228627	ENSOCUG00000009052(EYA1);ENSOCUG00000025160(TCAP)
GO:0072178	nephric duct morphogenesis	2	9	0.0290367	0.228627	ENSOCUG00000000672(EPHA7);ENSOCUG00000006723(Epha4)
GO:1900121	negative regulation of receptor binding	2	9	0.0290367	0.228627	ENSOCUG00000004978(Crtac1);ENSOCUG00000017117(B2M)
GO:2000757	negative regulation of peptidyl-lysine acetylation	2	9	0.0290367	0.228627	ENSOCUG00000012493(KLF15);ENSOCUG00000023825(SNCA)
GO:2001224	positive regulation of neuron migration	2	9	0.0290367	0.228627	ENSOCUG00000009050(RELN);ENSOCUG00000011919(Sema3a)
GO:0007420	brain development	16	311	0.0290642	0.228627	ENSOCUG00000000672(EPHA7);ENSOCUG00000002872(MKKS);ENSOCUG00000004422(BTG2);ENSOCUG00000004978(Crtac1);ENSOCUG00000006445(FZD4);ENSOCUG00000007381(OPHN1);ENSOCUG00000009050(RELN);ENSOCUG00000009057(PCDH18);ENSOCUG00000009395(CNTN1);ENSOCUG00000010471(Foxo3);ENSOCUG00000011919(Sema3a);ENSOCUG00000013232(COL4A1);ENSOCUG00000013672(EGR2);ENSOCUG00000014988(Col3a1);ENSOCUG00000015552(PLXNA4);ENSOCUG0…
GO:0065009	regulation of molecular function	58	1493	0.0292399	0.228627	ENSOCUG00000000672(EPHA7);ENSOCUG00000000728(Gmnn);ENSOCUG00000001407(MAGI2);ENSOCUG00000001540(DUSP5);ENSOCUG00000001781(PREX2);ENSOCUG00000001788(RASGRP1);ENSOCUG00000001952(TIGAR);ENSOCUG00000002171(TRAPPC6B);ENSOCUG00000002492(CD36);ENSOCUG00000002752(S100A1);ENSOCUG00000002872(MKKS);ENSOCUG00000003380(FGFR4);ENSOCUG00000003400(Zfp36);ENSOCUG00000003905(CCN1);ENSOCUG00000004978(Crtac1);ENSOCU…
GO:0099536	synaptic signaling	14	261	0.0292977	0.228627	ENSOCUG00000000832(ABHD6);ENSOCUG00000002557(Clstn2);ENSOCUG00000006723(Epha4);ENSOCUG00000007381(OPHN1);ENSOCUG00000008118(LYPD6);ENSOCUG00000009050(RELN);ENSOCUG00000011340(CDC20);ENSOCUG00000014849(CACNB2);ENSOCUG00000016738(Grin3a);ENSOCUG00000017105(CHRNA9);ENSOCUG00000017865(CAMK2A);ENSOCUG00000017924(MME);ENSOCUG00000023825(SNCA);ENSOCUG00000025772(DLG4)
GO:0099537	trans-synaptic signaling	14	261	0.0292977	0.228627	ENSOCUG00000000832(ABHD6);ENSOCUG00000002557(Clstn2);ENSOCUG00000006723(Epha4);ENSOCUG00000007381(OPHN1);ENSOCUG00000008118(LYPD6);ENSOCUG00000009050(RELN);ENSOCUG00000011340(CDC20);ENSOCUG00000014849(CACNB2);ENSOCUG00000016738(Grin3a);ENSOCUG00000017105(CHRNA9);ENSOCUG00000017865(CAMK2A);ENSOCUG00000017924(MME);ENSOCUG00000023825(SNCA);ENSOCUG00000025772(DLG4)
GO:0098869	cellular oxidant detoxification	5	57	0.0295307	0.228627	ENSOCUG00000002492(CD36);ENSOCUG00000007928(APOM);ENSOCUG00000010009(EPX);ENSOCUG00000011814(SESN1);ENSOCUG00000016771(PTGS2)
GO:1902531	regulation of intracellular signal transduction	35	827	0.0298815	0.228627	ENSOCUG00000000672(EPHA7);ENSOCUG00000001407(MAGI2);ENSOCUG00000001540(DUSP5);ENSOCUG00000001781(PREX2);ENSOCUG00000001788(RASGRP1);ENSOCUG00000002492(CD36);ENSOCUG00000003380(FGFR4);ENSOCUG00000003905(CCN1);ENSOCUG00000004103(IRAK4);ENSOCUG00000004386(Nfat5);ENSOCUG00000004455(GUCY1A1);ENSOCUG00000004490(GUCY1A2);ENSOCUG00000005809(FKTN);ENSOCUG00000006445(FZD4);ENSOCUG00000006723(Epha4);ENSOCUG…
GO:0006733	oxidoreduction coenzyme metabolic process	6	77	0.0299564	0.228627	ENSOCUG00000001952(TIGAR);ENSOCUG00000002093(COQ7);ENSOCUG00000002788(FMO1);ENSOCUG00000005177(FMO2);ENSOCUG00000017305(COQ8A);MSTRG.11658(Cox14)
GO:0035556	intracellular signal transduction	48	1201	0.0300642	0.228627	ENSOCUG00000000672(EPHA7);ENSOCUG00000000792(EPS8);ENSOCUG00000001407(MAGI2);ENSOCUG00000001540(DUSP5);ENSOCUG00000001781(PREX2);ENSOCUG00000001788(RASGRP1);ENSOCUG00000002492(CD36);ENSOCUG00000003380(FGFR4);ENSOCUG00000003400(Zfp36);ENSOCUG00000003905(CCN1);ENSOCUG00000004103(IRAK4);ENSOCUG00000004386(Nfat5);ENSOCUG00000004455(GUCY1A1);ENSOCUG00000004490(GUCY1A2);ENSOCUG00000005116(PIK3R1);ENSOC…
GO:0010562	positive regulation of phosphorus metabolic process	24	523	0.0301367	0.228627	ENSOCUG00000000672(EPHA7);ENSOCUG00000001407(MAGI2);ENSOCUG00000001788(RASGRP1);ENSOCUG00000001952(TIGAR);ENSOCUG00000002492(CD36);ENSOCUG00000003380(FGFR4);ENSOCUG00000003905(CCN1);ENSOCUG00000006402(PID1);ENSOCUG00000006445(FZD4);ENSOCUG00000006723(Epha4);ENSOCUG00000008730(LRRK1);ENSOCUG00000009050(RELN);ENSOCUG00000011357(ITGA1);ENSOCUG00000011443(DDR2);ENSOCUG00000011610(VEGFA);ENSOCUG000000…
GO:0045937	positive regulation of phosphate metabolic process	24	523	0.0301367	0.228627	ENSOCUG00000000672(EPHA7);ENSOCUG00000001407(MAGI2);ENSOCUG00000001788(RASGRP1);ENSOCUG00000001952(TIGAR);ENSOCUG00000002492(CD36);ENSOCUG00000003380(FGFR4);ENSOCUG00000003905(CCN1);ENSOCUG00000006402(PID1);ENSOCUG00000006445(FZD4);ENSOCUG00000006723(Epha4);ENSOCUG00000008730(LRRK1);ENSOCUG00000009050(RELN);ENSOCUG00000011357(ITGA1);ENSOCUG00000011443(DDR2);ENSOCUG00000011610(VEGFA);ENSOCUG000000…
GO:0006637	acyl-CoA metabolic process	4	39	0.0303129	0.228627	ENSOCUG00000002882(ACAT1);ENSOCUG00000006009(ACOT2);ENSOCUG00000014223(Dgat2);ENSOCUG00000023825(SNCA)
GO:0035383	thioester metabolic process	4	39	0.0303129	0.228627	ENSOCUG00000002882(ACAT1);ENSOCUG00000006009(ACOT2);ENSOCUG00000014223(Dgat2);ENSOCUG00000023825(SNCA)
GO:0061387	regulation of extent of cell growth	4	39	0.0303129	0.228627	ENSOCUG00000000672(EPHA7);ENSOCUG00000010104(FN1);ENSOCUG00000011919(Sema3a);ENSOCUG00000015552(PLXNA4)
GO:0002041	intussusceptive angiogenesis	1	1	0.0305366	0.228627	ENSOCUG00000003905(CCN1)
GO:0002413	tolerance induction to tumor cell	1	1	0.0305366	0.228627	ENSOCUG00000008117(CD274)
GO:0002843	regulation of tolerance induction to tumor cell	1	1	0.0305366	0.228627	ENSOCUG00000008117(CD274)
GO:0002845	positive regulation of tolerance induction to tumor cell	1	1	0.0305366	0.228627	ENSOCUG00000008117(CD274)
GO:0003278	apoptotic process involved in heart morphogenesis	1	1	0.0305366	0.228627	ENSOCUG00000003905(CCN1)
GO:0006105	succinate metabolic process	1	1	0.0305366	0.228627	ENSOCUG00000003063(ALDH5A1)
GO:0006114	glycerol biosynthetic process	1	1	0.0305366	0.228627	ENSOCUG00000012333(GOT1)
GO:0006147	guanine catabolic process	1	1	0.0305366	0.228627	ENSOCUG00000012403(GDA)
GO:0006193	ITP catabolic process	1	1	0.0305366	0.228627	ENSOCUG00000004070(ITPA)
GO:0006549	isoleucine metabolic process	1	1	0.0305366	0.228627	ENSOCUG00000002882(ACAT1)
GO:0006550	isoleucine catabolic process	1	1	0.0305366	0.228627	ENSOCUG00000002882(ACAT1)
GO:0006600	creatine metabolic process	1	1	0.0305366	0.228627	ENSOCUG00000014352(GATM)
GO:0006601	creatine biosynthetic process	1	1	0.0305366	0.228627	ENSOCUG00000014352(GATM)
GO:0006864	pyrimidine nucleotide transport	1	1	0.0305366	0.228627	ENSOCUG00000004163(SLC25A33)
GO:0007497	posterior midgut development	1	1	0.0305366	0.228627	ENSOCUG00000017780(EDNRB)
GO:0009203	ribonucleoside triphosphate catabolic process	1	1	0.0305366	0.228627	ENSOCUG00000004070(ITPA)
GO:0009207	purine ribonucleoside triphosphate catabolic process	1	1	0.0305366	0.228627	ENSOCUG00000004070(ITPA)
GO:0009450	gamma-aminobutyric acid catabolic process	1	1	0.0305366	0.228627	ENSOCUG00000003063(ALDH5A1)
GO:0009744	response to sucrose	1	1	0.0305366	0.228627	ENSOCUG00000013954(CALCRL)
GO:0010041	response to iron(III) ion	1	1	0.0305366	0.228627	ENSOCUG00000017117(B2M)
GO:0010335	response to non-ionic osmotic stress	1	1	0.0305366	0.228627	ENSOCUG00000016771(PTGS2)
GO:0014737	positive regulation of muscle atrophy	1	1	0.0305366	0.228627	ENSOCUG00000011548(Myog)
GO:0015864	pyrimidine nucleoside transport	1	1	0.0305366	0.228627	MSTRG.1349(SLC29A2)
GO:0015874	norepinephrine transport	1	1	0.0305366	0.228627	ENSOCUG00000023825(SNCA)
GO:0019371	cyclooxygenase pathway	1	1	0.0305366	0.228627	ENSOCUG00000016771(PTGS2)
GO:0019401	alditol biosynthetic process	1	1	0.0305366	0.228627	ENSOCUG00000012333(GOT1)
GO:0021594	rhombomere formation	1	1	0.0305366	0.228627	ENSOCUG00000013672(EGR2)
GO:0021644	vagus nerve morphogenesis	1	1	0.0305366	0.228627	ENSOCUG00000015552(PLXNA4)
GO:0021660	rhombomere 3 formation	1	1	0.0305366	0.228627	ENSOCUG00000013672(EGR2)
GO:0021664	rhombomere 5 morphogenesis	1	1	0.0305366	0.228627	ENSOCUG00000013672(EGR2)
GO:0021666	rhombomere 5 formation	1	1	0.0305366	0.228627	ENSOCUG00000013672(EGR2)
GO:0021793	chemorepulsion of branchiomotor axon	1	1	0.0305366	0.228627	ENSOCUG00000015552(PLXNA4)
GO:0030241	skeletal muscle myosin thick filament assembly	1	1	0.0305366	0.228627	ENSOCUG00000025160(TCAP)
GO:0030309	poly-N-acetyllactosamine metabolic process	1	1	0.0305366	0.228627	ENSOCUG00000017281(B3GNT2)
GO:0030311	poly-N-acetyllactosamine biosynthetic process	1	1	0.0305366	0.228627	ENSOCUG00000017281(B3GNT2)
GO:0031930	mitochondria-nucleus signaling pathway	1	1	0.0305366	0.228627	ENSOCUG00000004163(SLC25A33)
GO:0032025	response to cobalt ion	1	1	0.0305366	0.228627	ENSOCUG00000001952(TIGAR)
GO:0032227	negative regulation of synaptic transmission, dopaminergic	1	1	0.0305366	0.228627	ENSOCUG00000023825(SNCA)
GO:0033122	negative regulation of purine nucleotide catabolic process	1	1	0.0305366	0.228627	ENSOCUG00000001952(TIGAR)
GO:0034201	response to oleic acid	1	1	0.0305366	0.228627	ENSOCUG00000014223(Dgat2)
GO:0035063	nuclear speck organization	1	1	0.0305366	0.228627	ENSOCUG00000007421(DYRK3)
GO:0035645	enteric smooth muscle cell differentiation	1	1	0.0305366	0.228627	ENSOCUG00000017780(EDNRB)
GO:0035936	testosterone secretion	1	1	0.0305366	0.228627	ENSOCUG00000008154(TMF1)
GO:0035981	tongue muscle cell differentiation	1	1	0.0305366	0.228627	ENSOCUG00000007620(CYP26B1)
GO:0043456	regulation of pentose-phosphate shunt	1	1	0.0305366	0.228627	ENSOCUG00000001952(TIGAR)
GO:0045967	negative regulation of growth rate	1	1	0.0305366	0.228627	ENSOCUG00000016565(NOTCH2)
GO:0046449	creatinine metabolic process	1	1	0.0305366	0.228627	ENSOCUG00000017924(MME)
GO:0048769	sarcomerogenesis	1	1	0.0305366	0.228627	ENSOCUG00000025160(TCAP)
GO:0051365	cellular response to potassium ion starvation	1	1	0.0305366	0.228627	ENSOCUG00000011686(SLC38A3)
GO:0051585	negative regulation of dopamine uptake involved in synaptic transmission	1	1	0.0305366	0.228627	ENSOCUG00000023825(SNCA)
GO:0051620	norepinephrine uptake	1	1	0.0305366	0.228627	ENSOCUG00000023825(SNCA)
GO:0051621	regulation of norepinephrine uptake	1	1	0.0305366	0.228627	ENSOCUG00000023825(SNCA)
GO:0051622	negative regulation of norepinephrine uptake	1	1	0.0305366	0.228627	ENSOCUG00000023825(SNCA)
GO:0051945	negative regulation of catecholamine uptake involved in synaptic transmission	1	1	0.0305366	0.228627	ENSOCUG00000023825(SNCA)
GO:0052047	interaction with other organism via secreted substance involved in symbiotic interaction	1	1	0.0305366	0.228627	ENSOCUG00000010104(FN1)
GO:0052551	response to defense-related nitric oxide production by other organism involved in symbiotic interaction	1	1	0.0305366	0.228627	ENSOCUG00000004455(GUCY1A1)
GO:0052565	response to defense-related host nitric oxide production	1	1	0.0305366	0.228627	ENSOCUG00000004455(GUCY1A1)
GO:0060474	positive regulation of sperm motility involved in capacitation	1	1	0.0305366	0.228627	ENSOCUG00000027292(IQCF1)
GO:0060971	embryonic heart tube left/right pattern formation	1	1	0.0305366	0.228627	ENSOCUG00000013015(IFT122)
GO:0061300	cerebellum vasculature development	1	1	0.0305366	0.228627	ENSOCUG00000006445(FZD4)
GO:0061301	cerebellum vasculature morphogenesis	1	1	0.0305366	0.228627	ENSOCUG00000006445(FZD4)
GO:0061402	positive regulation of transcription from RNA polymerase II promoter in response to acidic pH	1	1	0.0305366	0.228627	ENSOCUG00000011686(SLC38A3)
GO:0070143	mitochondrial alanyl-tRNA aminoacylation	1	1	0.0305366	0.228627	ENSOCUG00000021422(AARS2)
GO:0070543	response to linoleic acid	1	1	0.0305366	0.228627	ENSOCUG00000002492(CD36)
GO:0071163	DNA replication preinitiation complex assembly	1	1	0.0305366	0.228627	ENSOCUG00000000728(Gmnn)
GO:0071279	cellular response to cobalt ion	1	1	0.0305366	0.228627	ENSOCUG00000001952(TIGAR)
GO:0071283	cellular response to iron(III) ion	1	1	0.0305366	0.228627	ENSOCUG00000017117(B2M)
GO:0071324	cellular response to disaccharide stimulus	1	1	0.0305366	0.228627	ENSOCUG00000013954(CALCRL)
GO:0071329	cellular response to sucrose stimulus	1	1	0.0305366	0.228627	ENSOCUG00000013954(CALCRL)
GO:0071400	cellular response to oleic acid	1	1	0.0305366	0.228627	ENSOCUG00000014223(Dgat2)
GO:0071471	cellular response to non-ionic osmotic stress	1	1	0.0305366	0.228627	ENSOCUG00000016771(PTGS2)
GO:0071492	cellular response to UV-A	1	1	0.0305366	0.228627	ENSOCUG00000017924(MME)
GO:0071926	endocannabinoid signaling pathway	1	1	0.0305366	0.228627	ENSOCUG00000000832(ABHD6)
GO:0072338	cellular lactam metabolic process	1	1	0.0305366	0.228627	ENSOCUG00000017924(MME)
GO:0089700	protein kinase D signaling	1	1	0.0305366	0.228627	ENSOCUG00000011610(VEGFA)
GO:0090210	regulation of establishment of blood-brain barrier	1	1	0.0305366	0.228627	ENSOCUG00000015652(RECK)
GO:0097089	methyl-branched fatty acid metabolic process	1	1	0.0305366	0.228627	ENSOCUG00000016831(SLC27A2)
GO:0097114	NMDA glutamate receptor clustering	1	1	0.0305366	0.228627	ENSOCUG00000009050(RELN)
GO:0097155	fasciculation of sensory neuron axon	1	1	0.0305366	0.228627	ENSOCUG00000006723(Epha4)
GO:0097156	fasciculation of motor neuron axon	1	1	0.0305366	0.228627	ENSOCUG00000006723(Epha4)
GO:0098758	response to interleukin-8	1	1	0.0305366	0.228627	ENSOCUG00000008439(EGR1)
GO:0098759	cellular response to interleukin-8	1	1	0.0305366	0.228627	ENSOCUG00000008439(EGR1)
GO:1902076	regulation of lateral motor column neuron migration	1	1	0.0305366	0.228627	ENSOCUG00000009050(RELN)
GO:1902078	positive regulation of lateral motor column neuron migration	1	1	0.0305366	0.228627	ENSOCUG00000009050(RELN)
GO:1902145	regulation of response to cell cycle checkpoint signaling	1	1	0.0305366	0.228627	ENSOCUG00000001952(TIGAR)
GO:1902151	regulation of response to DNA integrity checkpoint signaling	1	1	0.0305366	0.228627	ENSOCUG00000001952(TIGAR)
GO:1902153	regulation of response to DNA damage checkpoint signaling	1	1	0.0305366	0.228627	ENSOCUG00000001952(TIGAR)
GO:1902269	positive regulation of polyamine transmembrane transport	1	1	0.0305366	0.228627	ENSOCUG00000015196(AZIN1)
GO:1902689	negative regulation of NAD metabolic process	1	1	0.0305366	0.228627	ENSOCUG00000001952(TIGAR)
GO:1902811	positive regulation of skeletal muscle fiber differentiation	1	1	0.0305366	0.228627	ENSOCUG00000007620(CYP26B1)
GO:1902858	propionyl-CoA metabolic process	1	1	0.0305366	0.228627	ENSOCUG00000002882(ACAT1)
GO:1902860	propionyl-CoA biosynthetic process	1	1	0.0305366	0.228627	ENSOCUG00000002882(ACAT1)
GO:1903045	neural crest cell migration involved in sympathetic nervous system development	1	1	0.0305366	0.228627	ENSOCUG00000011919(Sema3a)
GO:1903126	negative regulation of centriole-centriole cohesion	1	1	0.0305366	0.228627	ENSOCUG00000009715(NEK2)
GO:1903282	regulation of glutathione peroxidase activity	1	1	0.0305366	0.228627	ENSOCUG00000023825(SNCA)
GO:1903284	positive regulation of glutathione peroxidase activity	1	1	0.0305366	0.228627	ENSOCUG00000023825(SNCA)
GO:1903285	positive regulation of hydrogen peroxide catabolic process	1	1	0.0305366	0.228627	ENSOCUG00000023825(SNCA)
GO:1903570	regulation of protein kinase D signaling	1	1	0.0305366	0.228627	ENSOCUG00000011610(VEGFA)
GO:1903572	positive regulation of protein kinase D signaling	1	1	0.0305366	0.228627	ENSOCUG00000011610(VEGFA)
GO:1903614	negative regulation of protein tyrosine phosphatase activity	1	1	0.0305366	0.228627	ENSOCUG00000011096(MGAT5)
GO:1904024	negative regulation of glucose catabolic process to lactate via pyruvate	1	1	0.0305366	0.228627	ENSOCUG00000001952(TIGAR)
GO:1904235	regulation of substrate-dependent cell migration, cell attachment to substrate	1	1	0.0305366	0.228627	ENSOCUG00000010104(FN1)
GO:1904237	positive regulation of substrate-dependent cell migration, cell attachment to substrate	1	1	0.0305366	0.228627	ENSOCUG00000010104(FN1)
GO:1904246	negative regulation of polynucleotide adenylyltransferase activity	1	1	0.0305366	0.228627	ENSOCUG00000003400(Zfp36)
GO:1904527	negative regulation of microtubule binding	1	1	0.0305366	0.228627	ENSOCUG00000011046(TTBK2)
GO:1904715	negative regulation of chaperone-mediated autophagy	1	1	0.0305366	0.228627	ENSOCUG00000023825(SNCA)
GO:1904826	regulation of hydrogen sulfide biosynthetic process	1	1	0.0305366	0.228627	ENSOCUG00000004147(SP1)
GO:1904828	positive regulation of hydrogen sulfide biosynthetic process	1	1	0.0305366	0.228627	ENSOCUG00000004147(SP1)
GO:1990408	calcitonin gene-related peptide receptor signaling pathway	1	1	0.0305366	0.228627	ENSOCUG00000013954(CALCRL)
GO:1990519	mitochondrial pyrimidine nucleotide import	1	1	0.0305366	0.228627	ENSOCUG00000004163(SLC25A33)
GO:2000124	regulation of endocannabinoid signaling pathway	1	1	0.0305366	0.228627	ENSOCUG00000000832(ABHD6)
GO:2000182	regulation of progesterone biosynthetic process	1	1	0.0305366	0.228627	ENSOCUG00000008439(EGR1)
GO:2000295	regulation of hydrogen peroxide catabolic process	1	1	0.0305366	0.228627	ENSOCUG00000023825(SNCA)
GO:2000468	regulation of peroxidase activity	1	1	0.0305366	0.228627	ENSOCUG00000023825(SNCA)
GO:2000470	positive regulation of peroxidase activity	1	1	0.0305366	0.228627	ENSOCUG00000023825(SNCA)
GO:2000843	regulation of testosterone secretion	1	1	0.0305366	0.228627	ENSOCUG00000008154(TMF1)
GO:2000845	positive regulation of testosterone secretion	1	1	0.0305366	0.228627	ENSOCUG00000008154(TMF1)
GO:2001035	regulation of tongue muscle cell differentiation	1	1	0.0305366	0.228627	ENSOCUG00000007620(CYP26B1)
GO:2001037	positive regulation of tongue muscle cell differentiation	1	1	0.0305366	0.228627	ENSOCUG00000007620(CYP26B1)
GO:2001108	positive regulation of Rho guanyl-nucleotide exchange factor activity	1	1	0.0305366	0.228627	ENSOCUG00000006723(Epha4)
GO:2001181	positive regulation of interleukin-10 secretion	1	1	0.0305366	0.228627	ENSOCUG00000008117(CD274)
GO:2001202	negative regulation of transforming growth factor-beta secretion	1	1	0.0305366	0.228627	ENSOCUG00000010104(FN1)
GO:0032269	negative regulation of cellular protein metabolic process	25	551	0.0306585	0.229143	ENSOCUG00000001540(DUSP5);ENSOCUG00000003400(Zfp36);ENSOCUG00000004422(BTG2);ENSOCUG00000005809(FKTN);ENSOCUG00000006402(PID1);ENSOCUG00000006723(Epha4);ENSOCUG00000007381(OPHN1);ENSOCUG00000007999(DUSP1);ENSOCUG00000008730(LRRK1);ENSOCUG00000011096(MGAT5);ENSOCUG00000012232(KIRREL1);ENSOCUG00000012349(COL7A1);ENSOCUG00000012493(KLF15);ENSOCUG00000014147(Chordc1);ENSOCUG00000014455(ENPP1);ENSOCUG…
GO:0044283	small molecule biosynthetic process	13	238	0.0308041	0.229833	ENSOCUG00000002093(COQ7);ENSOCUG00000003377(CYP27A1);ENSOCUG00000003380(FGFR4);ENSOCUG00000008439(EGR1);ENSOCUG00000010965(SGMS1);ENSOCUG00000012333(GOT1);ENSOCUG00000014352(GATM);ENSOCUG00000014608(FABP3);ENSOCUG00000016771(PTGS2);ENSOCUG00000016831(SLC27A2);ENSOCUG00000017305(COQ8A);ENSOCUG00000017424(ATF3);ENSOCUG00000023825(SNCA)
GO:0051271	negative regulation of cellular component movement	9	143	0.031076	0.231463	ENSOCUG00000000832(ABHD6);ENSOCUG00000001407(MAGI2);ENSOCUG00000004089(MMP28);ENSOCUG00000007999(DUSP1);ENSOCUG00000010471(Foxo3);ENSOCUG00000011919(Sema3a);ENSOCUG00000014988(Col3a1);ENSOCUG00000015652(RECK);ENSOCUG00000017725(TMEFF2)
GO:0060537	muscle tissue development	12	214	0.0312338	0.232238	ENSOCUG00000004422(BTG2);ENSOCUG00000007620(CYP26B1);ENSOCUG00000008439(EGR1);ENSOCUG00000009052(EYA1);ENSOCUG00000011548(Myog);ENSOCUG00000012028(PIM1);ENSOCUG00000013672(EGR2);ENSOCUG00000014334(ITGA8);ENSOCUG00000014988(Col3a1);ENSOCUG00000017424(ATF3);ENSOCUG00000021506(FOS);ENSOCUG00000025160(TCAP)
GO:0050896	response to stimulus	157	4593	0.0313119	0.232418	ENSOCUG00000000120(Adcyap1r1);ENSOCUG00000000360(CDH6);ENSOCUG00000000672(EPHA7);ENSOCUG00000000725(MC5R);ENSOCUG00000000792(EPS8);ENSOCUG00000000831(DNASE1L3);ENSOCUG00000000832(ABHD6);ENSOCUG00000000984(ESRRG);ENSOCUG00000001145(GRIP2);ENSOCUG00000001407(MAGI2);ENSOCUG00000001540(DUSP5);ENSOCUG00000001781(PREX2);ENSOCUG00000001788(RASGRP1);ENSOCUG00000001952(TIGAR);ENSOCUG00000002492(CD36);ENSO…
GO:1990748	cellular detoxification	5	58	0.0315389	0.232733	ENSOCUG00000002492(CD36);ENSOCUG00000007928(APOM);ENSOCUG00000010009(EPX);ENSOCUG00000011814(SESN1);ENSOCUG00000016771(PTGS2)
GO:1904950	negative regulation of establishment of protein localization	7	99	0.0316219	0.232733	ENSOCUG00000002492(CD36);ENSOCUG00000004525(NDUFAF2);ENSOCUG00000009813(KLF7);ENSOCUG00000010104(FN1);ENSOCUG00000011380(CIDEA);ENSOCUG00000017370(FRMD4A);ENSOCUG00000029313(BANK1)
GO:0000288	nuclear-transcribed mRNA catabolic process, deadenylation-dependent decay	3	23	0.0317853	0.232733	ENSOCUG00000003400(Zfp36);ENSOCUG00000004422(BTG2);ENSOCUG00000029169(ZFP36L2)
GO:0010660	regulation of muscle cell apoptotic process	3	23	0.0317853	0.232733	ENSOCUG00000001952(TIGAR);ENSOCUG00000017865(CAMK2A);ENSOCUG00000026867(LTK)
GO:0031952	regulation of protein autophosphorylation	3	23	0.0317853	0.232733	ENSOCUG00000000672(EPHA7);ENSOCUG00000011610(VEGFA);ENSOCUG00000014455(ENPP1)
GO:0048168	regulation of neuronal synaptic plasticity	3	23	0.0317853	0.232733	ENSOCUG00000017865(CAMK2A);ENSOCUG00000023825(SNCA);ENSOCUG00000025772(DLG4)
GO:0051196	regulation of coenzyme metabolic process	3	23	0.0317853	0.232733	ENSOCUG00000001952(TIGAR);ENSOCUG00000023825(SNCA);MSTRG.11658(Cox14)
GO:1903672	positive regulation of sprouting angiogenesis	3	23	0.0317853	0.232733	ENSOCUG00000002752(S100A1);ENSOCUG00000011610(VEGFA);ENSOCUG00000027817(Ppp1r16b)
GO:0006638	neutral lipid metabolic process	4	40	0.0328982	0.240474	ENSOCUG00000000832(ABHD6);ENSOCUG00000013137(CETP);ENSOCUG00000014223(Dgat2);ENSOCUG00000023825(SNCA)
GO:0045597	positive regulation of cell differentiation	21	447	0.0330144	0.240916	ENSOCUG00000001788(RASGRP1);ENSOCUG00000002492(CD36);ENSOCUG00000003400(Zfp36);ENSOCUG00000003905(CCN1);ENSOCUG00000005107(HOPX);ENSOCUG00000007479(PDE3A);ENSOCUG00000007620(CYP26B1);ENSOCUG00000009050(RELN);ENSOCUG00000009395(CNTN1);ENSOCUG00000010104(FN1);ENSOCUG00000010471(Foxo3);ENSOCUG00000011443(DDR2);ENSOCUG00000011548(Myog);ENSOCUG00000011739(RUNX2);ENSOCUG00000011919(Sema3a);ENSOCUG00000…
GO:0052547	regulation of peptidase activity	11	192	0.0334416	0.243622	ENSOCUG00000000672(EPHA7);ENSOCUG00000003905(CCN1);ENSOCUG00000006723(Epha4);ENSOCUG00000010104(FN1);ENSOCUG00000012349(COL7A1);ENSOCUG00000014289(MYC);ENSOCUG00000015652(RECK);ENSOCUG00000016771(PTGS2);ENSOCUG00000016945(ITIH5);ENSOCUG00000023825(SNCA);ENSOCUG00000029233(ASPH)
GO:0022411	cellular component disassembly	9	145	0.0335504	0.243767	ENSOCUG00000000792(EPS8);ENSOCUG00000000831(DNASE1L3);ENSOCUG00000001952(TIGAR);ENSOCUG00000003380(FGFR4);ENSOCUG00000007421(DYRK3);ENSOCUG00000011046(TTBK2);ENSOCUG00000011380(CIDEA);ENSOCUG00000011443(DDR2);ENSOCUG00000029233(ASPH)
GO:0050806	positive regulation of synaptic transmission	5	59	0.0336308	0.243767	ENSOCUG00000002557(Clstn2);ENSOCUG00000006723(Epha4);ENSOCUG00000009050(RELN);ENSOCUG00000017924(MME);ENSOCUG00000023825(SNCA)
GO:0098754	detoxification	5	59	0.0336308	0.243767	ENSOCUG00000002492(CD36);ENSOCUG00000007928(APOM);ENSOCUG00000010009(EPX);ENSOCUG00000011814(SESN1);ENSOCUG00000016771(PTGS2)
GO:0061061	muscle structure development	16	318	0.0346416	0.246521	ENSOCUG00000004422(BTG2);ENSOCUG00000005107(HOPX);ENSOCUG00000007620(CYP26B1);ENSOCUG00000008439(EGR1);ENSOCUG00000011548(Myog);ENSOCUG00000012028(PIM1);ENSOCUG00000013672(EGR2);ENSOCUG00000014334(ITGA8);ENSOCUG00000014988(Col3a1);ENSOCUG00000015107(TANC1);ENSOCUG00000017424(ATF3);ENSOCUG00000017780(EDNRB);ENSOCUG00000021506(FOS);ENSOCUG00000025160(TCAP);ENSOCUG00000027029(ARID5B);MSTRG.5941(YBX1)
GO:0009968	negative regulation of signal transduction	26	585	0.0346437	0.246521	ENSOCUG00000001407(MAGI2);ENSOCUG00000001540(DUSP5);ENSOCUG00000005809(FKTN);ENSOCUG00000006402(PID1);ENSOCUG00000007421(DYRK3);ENSOCUG00000007479(PDE3A);ENSOCUG00000007620(CYP26B1);ENSOCUG00000007999(DUSP1);ENSOCUG00000008439(EGR1);ENSOCUG00000009052(EYA1);ENSOCUG00000010471(Foxo3);ENSOCUG00000011357(ITGA1);ENSOCUG00000011380(CIDEA);ENSOCUG00000011739(RUNX2);ENSOCUG00000011814(SESN1);ENSOCUG0000…
GO:0001944	vasculature development	18	370	0.0347076	0.246521	ENSOCUG00000002752(S100A1);ENSOCUG00000003905(CCN1);ENSOCUG00000004147(SP1);ENSOCUG00000006445(FZD4);ENSOCUG00000008579(VASH2);ENSOCUG00000009052(EYA1);ENSOCUG00000011610(VEGFA);ENSOCUG00000012045(PTPRB);ENSOCUG00000012881(COL1A1);ENSOCUG00000013232(COL4A1);ENSOCUG00000013954(CALCRL);ENSOCUG00000014988(Col3a1);ENSOCUG00000015652(RECK);ENSOCUG00000016264(ENPEP);ENSOCUG00000016354(IL6R);ENSOCUG0000…
GO:0050731	positive regulation of peptidyl-tyrosine phosphorylation	7	101	0.0347269	0.246521	ENSOCUG00000002492(CD36);ENSOCUG00000006723(Epha4);ENSOCUG00000008730(LRRK1);ENSOCUG00000009050(RELN);ENSOCUG00000011610(VEGFA);ENSOCUG00000016354(IL6R);ENSOCUG00000029313(BANK1)
GO:0006082	organic acid metabolic process	22	477	0.0352142	0.246521	ENSOCUG00000000694(BDH2);ENSOCUG00000000788(GADL1);ENSOCUG00000001952(TIGAR);ENSOCUG00000002788(FMO1);ENSOCUG00000002882(ACAT1);ENSOCUG00000003063(ALDH5A1);ENSOCUG00000003377(CYP27A1);ENSOCUG00000003380(FGFR4);ENSOCUG00000005177(FMO2);ENSOCUG00000006166(Mdh1);ENSOCUG00000007620(CYP26B1);ENSOCUG00000012333(GOT1);ENSOCUG00000013310(AMT);ENSOCUG00000014352(GATM);ENSOCUG00000014455(ENPP1);ENSOCUG0000…
GO:0098609	cell-cell adhesion	22	477	0.0352142	0.246521	ENSOCUG00000000360(CDH6);ENSOCUG00000000672(EPHA7);ENSOCUG00000001235(ADAM19);ENSOCUG00000001788(RASGRP1);ENSOCUG00000002557(Clstn2);ENSOCUG00000003905(CCN1);ENSOCUG00000004386(Nfat5);ENSOCUG00000007620(CYP26B1);ENSOCUG00000008117(CD274);ENSOCUG00000008220(KIF26B);ENSOCUG00000008439(EGR1);ENSOCUG00000008710(FAT4);ENSOCUG00000009057(PCDH18);ENSOCUG00000011739(RUNX2);ENSOCUG00000012232(KIRREL1);ENS…
GO:0002762	negative regulation of myeloid leukocyte differentiation	3	24	0.0355273	0.246521	ENSOCUG00000005116(PIK3R1);ENSOCUG00000011078(CDK6);ENSOCUG00000014289(MYC)
GO:0010657	muscle cell apoptotic process	3	24	0.0355273	0.246521	ENSOCUG00000001952(TIGAR);ENSOCUG00000017865(CAMK2A);ENSOCUG00000026867(LTK)
GO:0019748	secondary metabolic process	3	24	0.0355273	0.246521	ENSOCUG00000001952(TIGAR);ENSOCUG00000002788(FMO1);ENSOCUG00000005177(FMO2)
GO:0046626	regulation of insulin receptor signaling pathway	3	24	0.0355273	0.246521	ENSOCUG00000005116(PIK3R1);ENSOCUG00000006402(PID1);ENSOCUG00000014455(ENPP1)
GO:0050435	beta-amyloid metabolic process	3	24	0.0355273	0.246521	ENSOCUG00000006723(Epha4);ENSOCUG00000011350(SPON1);ENSOCUG00000017924(MME)
GO:0051193	regulation of cofactor metabolic process	3	24	0.0355273	0.246521	ENSOCUG00000001952(TIGAR);ENSOCUG00000023825(SNCA);MSTRG.11658(Cox14)
GO:0060997	dendritic spine morphogenesis	3	24	0.0355273	0.246521	ENSOCUG00000006723(Epha4);ENSOCUG00000009050(RELN);ENSOCUG00000025772(DLG4)
GO:1901031	regulation of response to reactive oxygen species	3	24	0.0355273	0.246521	ENSOCUG00000002492(CD36);ENSOCUG00000011814(SESN1);ENSOCUG00000023825(SNCA)
GO:0006390	transcription from mitochondrial promoter	2	10	0.0355746	0.246521	ENSOCUG00000004163(SLC25A33);ENSOCUG00000010471(Foxo3)
GO:0006595	polyamine metabolic process	2	10	0.0355746	0.246521	ENSOCUG00000008024(Smox);ENSOCUG00000015196(AZIN1)
GO:0006921	cellular component disassembly involved in execution phase of apoptosis	2	10	0.0355746	0.246521	ENSOCUG00000000831(DNASE1L3);ENSOCUG00000011380(CIDEA)
GO:0019934	cGMP-mediated signaling	2	10	0.0355746	0.246521	ENSOCUG00000002492(CD36);ENSOCUG00000007479(PDE3A)
GO:0030262	apoptotic nuclear changes	2	10	0.0355746	0.246521	ENSOCUG00000000831(DNASE1L3);ENSOCUG00000011380(CIDEA)
GO:0030730	sequestering of triglyceride	2	10	0.0355746	0.246521	ENSOCUG00000011380(CIDEA);ENSOCUG00000014455(ENPP1)
GO:0034383	low-density lipoprotein particle clearance	2	10	0.0355746	0.246521	ENSOCUG00000002492(CD36);ENSOCUG00000014223(Dgat2)
GO:0035269	protein O-linked mannosylation	2	10	0.0355746	0.246521	ENSOCUG00000004320(TMTC3);ENSOCUG00000005809(FKTN)
GO:0035994	response to muscle stretch	2	10	0.0355746	0.246521	ENSOCUG00000021506(FOS);ENSOCUG00000025160(TCAP)
GO:0072112	glomerular visceral epithelial cell differentiation	2	10	0.0355746	0.246521	ENSOCUG00000001407(MAGI2);ENSOCUG00000012493(KLF15)
GO:1901984	negative regulation of protein acetylation	2	10	0.0355746	0.246521	ENSOCUG00000012493(KLF15);ENSOCUG00000023825(SNCA)
GO:0014033	neural crest cell differentiation	4	41	0.0356086	0.246521	ENSOCUG00000010104(FN1);ENSOCUG00000011919(Sema3a);ENSOCUG00000017780(EDNRB);ENSOCUG00000026148(KBTBD8)
GO:0022602	ovulation cycle process	4	41	0.0356086	0.246521	ENSOCUG00000006445(FZD4);ENSOCUG00000010471(Foxo3);ENSOCUG00000016362(ADAMTS1);ENSOCUG00000017302(Slit3)
GO:0043200	response to amino acid	4	41	0.0356086	0.246521	ENSOCUG00000008666(RRAGB);ENSOCUG00000012881(COL1A1);ENSOCUG00000013232(COL4A1);ENSOCUG00000014988(Col3a1)
GO:0030218	erythrocyte differentiation	5	60	0.0358069	0.247497	ENSOCUG00000007421(DYRK3);ENSOCUG00000010471(Foxo3);ENSOCUG00000011078(CDK6);ENSOCUG00000013603(ALAS2);ENSOCUG00000017117(B2M)
GO:0030162	regulation of proteolysis	17	346	0.0364312	0.25141	ENSOCUG00000000672(EPHA7);ENSOCUG00000003380(FGFR4);ENSOCUG00000003905(CCN1);ENSOCUG00000004320(TMTC3);ENSOCUG00000006723(Epha4);ENSOCUG00000007381(OPHN1);ENSOCUG00000008154(TMF1);ENSOCUG00000010104(FN1);ENSOCUG00000011350(SPON1);ENSOCUG00000012349(COL7A1);ENSOCUG00000012937(PRKACB);ENSOCUG00000014289(MYC);ENSOCUG00000015652(RECK);ENSOCUG00000016771(PTGS2);ENSOCUG00000016945(ITIH5);ENSOCUG0000002…
GO:0045935	positive regulation of nucleobase-containing compound metabolic process	41	1013	0.0367814	0.253422	ENSOCUG00000000582(ARL2BP);ENSOCUG00000000984(ESRRG);ENSOCUG00000001952(TIGAR);ENSOCUG00000002492(CD36);ENSOCUG00000003380(FGFR4);ENSOCUG00000003400(Zfp36);ENSOCUG00000003905(CCN1);ENSOCUG00000004147(SP1);ENSOCUG00000004386(Nfat5);ENSOCUG00000004422(BTG2);ENSOCUG00000005116(PIK3R1);ENSOCUG00000005343(TTC5);ENSOCUG00000005893(NFIA);ENSOCUG00000006402(PID1);ENSOCUG00000006445(FZD4);ENSOCUG000000084…
GO:0007156	homophilic cell adhesion via plasma membrane adhesion molecules	6	81	0.0371152	0.254504	ENSOCUG00000000360(CDH6);ENSOCUG00000002557(Clstn2);ENSOCUG00000008710(FAT4);ENSOCUG00000009057(PCDH18);ENSOCUG00000015865(PCDH19);ENSOCUG00000017732(CDH18)
GO:0048015	phosphatidylinositol-mediated signaling	6	81	0.0371152	0.254504	ENSOCUG00000001781(PREX2);ENSOCUG00000001788(RASGRP1);ENSOCUG00000005116(PIK3R1);ENSOCUG00000009050(RELN);ENSOCUG00000026867(LTK);ENSOCUG00000027817(Ppp1r16b)
GO:0097305	response to alcohol	6	81	0.0371152	0.254504	ENSOCUG00000000792(EPS8);ENSOCUG00000010741(ITPR2);ENSOCUG00000011548(Myog);ENSOCUG00000012028(PIM1);ENSOCUG00000016738(Grin3a);ENSOCUG00000017302(Slit3)
GO:1901653	cellular response to peptide	8	125	0.0374982	0.256723	ENSOCUG00000002492(CD36);ENSOCUG00000004163(SLC25A33);ENSOCUG00000005116(PIK3R1);ENSOCUG00000006402(PID1);ENSOCUG00000006723(Epha4);ENSOCUG00000008948(Chmp5);ENSOCUG00000012333(GOT1);ENSOCUG00000014455(ENPP1)
GO:0010876	lipid localization	11	196	0.0379813	0.258982	ENSOCUG00000002492(CD36);ENSOCUG00000006445(FZD4);ENSOCUG00000007928(APOM);ENSOCUG00000008154(TMF1);ENSOCUG00000011380(CIDEA);ENSOCUG00000013137(CETP);ENSOCUG00000014223(Dgat2);ENSOCUG00000014455(ENPP1);ENSOCUG00000014608(FABP3);ENSOCUG00000016831(SLC27A2);ENSOCUG00000025481(APOLD1)
GO:1901617	organic hydroxy compound biosynthetic process	7	103	0.038028	0.258982	ENSOCUG00000003377(CYP27A1);ENSOCUG00000003380(FGFR4);ENSOCUG00000010965(SGMS1);ENSOCUG00000012333(GOT1);ENSOCUG00000014608(FABP3);ENSOCUG00000016831(SLC27A2);ENSOCUG00000023825(SNCA)
GO:0003018	vascular process in circulatory system	5	61	0.038068	0.258982	ENSOCUG00000001145(GRIP2);ENSOCUG00000002872(MKKS);ENSOCUG00000004455(GUCY1A1);ENSOCUG00000007479(PDE3A);ENSOCUG00000017780(EDNRB)
GO:0006665	sphingolipid metabolic process	5	61	0.038068	0.258982	ENSOCUG00000001596(B3GALT2);ENSOCUG00000003063(ALDH5A1);ENSOCUG00000003905(CCN1);ENSOCUG00000010965(SGMS1);ENSOCUG00000012531(NEU3)
GO:0043500	muscle adaptation	4	42	0.0384444	0.2595	ENSOCUG00000011548(Myog);ENSOCUG00000012493(KLF15);ENSOCUG00000014352(GATM);ENSOCUG00000025160(TCAP)
GO:0046683	response to organophosphorus	4	42	0.0384444	0.2595	ENSOCUG00000007479(PDE3A);ENSOCUG00000010741(ITPR2);ENSOCUG00000026333(Per1);MSTRG.11658(Cox14)
GO:0051492	regulation of stress fiber assembly	4	42	0.0384444	0.2595	ENSOCUG00000002872(MKKS);ENSOCUG00000005116(PIK3R1);ENSOCUG00000017725(TMEFF2);ENSOCUG00000026526(PPM1E)
GO:0060996	dendritic spine development	4	42	0.0384444	0.2595	ENSOCUG00000006723(Epha4);ENSOCUG00000009050(RELN);ENSOCUG00000017865(CAMK2A);ENSOCUG00000025772(DLG4)
GO:1901292	nucleoside phosphate catabolic process	4	42	0.0384444	0.2595	ENSOCUG00000001952(TIGAR);ENSOCUG00000004070(ITPA);ENSOCUG00000014455(ENPP1);MSTRG.11658(Cox14)
GO:0000959	mitochondrial RNA metabolic process	3	25	0.0394858	0.265286	ENSOCUG00000004163(SLC25A33);ENSOCUG00000010471(Foxo3);ENSOCUG00000021422(AARS2)
GO:0002090	regulation of receptor internalization	3	25	0.0394858	0.265286	ENSOCUG00000001407(MAGI2);ENSOCUG00000011610(VEGFA);ENSOCUG00000017438(SELE)
GO:0046324	regulation of glucose import	3	25	0.0394858	0.265286	ENSOCUG00000006402(PID1);ENSOCUG00000012493(KLF15);ENSOCUG00000014455(ENPP1)
GO:0000165	MAPK cascade	18	376	0.0396563	0.266017	ENSOCUG00000000672(EPHA7);ENSOCUG00000001540(DUSP5);ENSOCUG00000001788(RASGRP1);ENSOCUG00000002492(CD36);ENSOCUG00000003380(FGFR4);ENSOCUG00000003400(Zfp36);ENSOCUG00000003905(CCN1);ENSOCUG00000005809(FKTN);ENSOCUG00000006445(FZD4);ENSOCUG00000006723(Epha4);ENSOCUG00000007999(DUSP1);ENSOCUG00000010104(FN1);ENSOCUG00000011610(VEGFA);ENSOCUG00000014289(MYC);ENSOCUG00000016565(NOTCH2);ENSOCUG0000001…
GO:0040008	regulation of growth	15	298	0.0398713	0.267045	ENSOCUG00000000672(EPHA7);ENSOCUG00000002492(CD36);ENSOCUG00000002872(MKKS);ENSOCUG00000004163(SLC25A33);ENSOCUG00000005107(HOPX);ENSOCUG00000010104(FN1);ENSOCUG00000011919(Sema3a);ENSOCUG00000012028(PIM1);ENSOCUG00000014455(ENPP1);ENSOCUG00000015552(PLXNA4);ENSOCUG00000016105(COLQ);ENSOCUG00000016565(NOTCH2);ENSOCUG00000017302(Slit3);ENSOCUG00000021480(FOXS1);MSTRG.6414(his-71)
GO:0044765	single-organism transport	74	2004	0.0399374	0.267074	ENSOCUG00000000568(HBB1);ENSOCUG00000001407(MAGI2);ENSOCUG00000001788(RASGRP1);ENSOCUG00000002171(TRAPPC6B);ENSOCUG00000002492(CD36);ENSOCUG00000004163(SLC25A33);ENSOCUG00000004499(SLC4A1);ENSOCUG00000004525(NDUFAF2);ENSOCUG00000004986(Xpo1);ENSOCUG00000005116(PIK3R1);ENSOCUG00000005809(FKTN);ENSOCUG00000006402(PID1);ENSOCUG00000006445(FZD4);ENSOCUG00000006681(ATP5PF);ENSOCUG00000007381(OPHN1);EN…
GO:0006486	protein glycosylation	9	150	0.0403249	0.268005	ENSOCUG00000001596(B3GALT2);ENSOCUG00000003372(ART3);ENSOCUG00000004320(TMTC3);ENSOCUG00000005809(FKTN);ENSOCUG00000011096(MGAT5);ENSOCUG00000014539(POGLUT3);ENSOCUG00000017281(B3GNT2);ENSOCUG00000025690(Art5);ENSOCUG00000027426(GXYLT1)
GO:0019216	regulation of lipid metabolic process	9	150	0.0403249	0.268005	ENSOCUG00000000832(ABHD6);ENSOCUG00000003380(FGFR4);ENSOCUG00000003905(CCN1);ENSOCUG00000005116(PIK3R1);ENSOCUG00000008439(EGR1);ENSOCUG00000011380(CIDEA);ENSOCUG00000014608(FABP3);ENSOCUG00000016771(PTGS2);ENSOCUG00000023825(SNCA)
GO:0043413	macromolecule glycosylation	9	150	0.0403249	0.268005	ENSOCUG00000001596(B3GALT2);ENSOCUG00000003372(ART3);ENSOCUG00000004320(TMTC3);ENSOCUG00000005809(FKTN);ENSOCUG00000011096(MGAT5);ENSOCUG00000014539(POGLUT3);ENSOCUG00000017281(B3GNT2);ENSOCUG00000025690(Art5);ENSOCUG00000027426(GXYLT1)
GO:0045862	positive regulation of proteolysis	9	150	0.0403249	0.268005	ENSOCUG00000003380(FGFR4);ENSOCUG00000003905(CCN1);ENSOCUG00000004320(TMTC3);ENSOCUG00000006723(Epha4);ENSOCUG00000010104(FN1);ENSOCUG00000011350(SPON1);ENSOCUG00000014289(MYC);ENSOCUG00000023825(SNCA);ENSOCUG00000029233(ASPH)
GO:0009108	coenzyme biosynthetic process	5	62	0.0404146	0.26806	ENSOCUG00000002093(COQ7);ENSOCUG00000002882(ACAT1);ENSOCUG00000007360(Pts);ENSOCUG00000017305(COQ8A);ENSOCUG00000023825(SNCA)
GO:0043412	macromolecule modification	80	2189	0.0404572	0.26806	ENSOCUG00000000578(PDP2);ENSOCUG00000000672(EPHA7);ENSOCUG00000001407(MAGI2);ENSOCUG00000001540(DUSP5);ENSOCUG00000001596(B3GALT2);ENSOCUG00000001788(RASGRP1);ENSOCUG00000002315(LIMK2);ENSOCUG00000002492(CD36);ENSOCUG00000003372(ART3);ENSOCUG00000003380(FGFR4);ENSOCUG00000003400(Zfp36);ENSOCUG00000003905(CCN1);ENSOCUG00000004103(IRAK4);ENSOCUG00000004320(TMTC3);ENSOCUG00000004422(BTG2);ENSOCUG000…
GO:0043434	response to peptide hormone	8	127	0.0405946	0.268558	ENSOCUG00000004163(SLC25A33);ENSOCUG00000005116(PIK3R1);ENSOCUG00000006402(PID1);ENSOCUG00000008439(EGR1);ENSOCUG00000012333(GOT1);ENSOCUG00000012493(KLF15);ENSOCUG00000014455(ENPP1);MSTRG.1349(SLC29A2)
GO:0006006	glucose metabolic process	6	83	0.041072	0.270797	ENSOCUG00000001952(TIGAR);ENSOCUG00000003063(ALDH5A1);ENSOCUG00000014455(ENPP1);ENSOCUG00000017424(ATF3);MSTRG.11658(Cox14);MSTRG.4780(GAPDH)
GO:0048017	inositol lipid-mediated signaling	6	83	0.041072	0.270797	ENSOCUG00000001781(PREX2);ENSOCUG00000001788(RASGRP1);ENSOCUG00000005116(PIK3R1);ENSOCUG00000009050(RELN);ENSOCUG00000026867(LTK);ENSOCUG00000027817(Ppp1r16b)
GO:0007417	central nervous system development	20	431	0.0411289	0.270797	ENSOCUG00000000672(EPHA7);ENSOCUG00000002872(MKKS);ENSOCUG00000003063(ALDH5A1);ENSOCUG00000004422(BTG2);ENSOCUG00000004978(Crtac1);ENSOCUG00000006445(FZD4);ENSOCUG00000006723(Epha4);ENSOCUG00000007249(VIT);ENSOCUG00000007381(OPHN1);ENSOCUG00000009050(RELN);ENSOCUG00000009057(PCDH18);ENSOCUG00000009395(CNTN1);ENSOCUG00000010471(Foxo3);ENSOCUG00000011919(Sema3a);ENSOCUG00000013015(IFT122);ENSOCUG00…
GO:0044238	primary metabolic process	191	5744	0.0411837	0.270797	ENSOCUG00000000412(UMPS);ENSOCUG00000000578(PDP2);ENSOCUG00000000582(ARL2BP);ENSOCUG00000000672(EPHA7);ENSOCUG00000000694(BDH2);ENSOCUG00000000721(PAMR1);ENSOCUG00000000728(Gmnn);ENSOCUG00000000831(DNASE1L3);ENSOCUG00000000832(ABHD6);ENSOCUG00000000984(ESRRG);ENSOCUG00000001235(ADAM19);ENSOCUG00000001246(TMCC2);ENSOCUG00000001407(MAGI2);ENSOCUG00000001540(DUSP5);ENSOCUG00000001596(B3GALT2);ENSOCU…
GO:0043467	regulation of generation of precursor metabolites and energy	4	43	0.0414059	0.27155	ENSOCUG00000001952(TIGAR);ENSOCUG00000004163(SLC25A33);ENSOCUG00000014455(ENPP1);MSTRG.11658(Cox14)
GO:0040013	negative regulation of locomotion	9	151	0.0417833	0.27155	ENSOCUG00000000832(ABHD6);ENSOCUG00000001407(MAGI2);ENSOCUG00000004089(MMP28);ENSOCUG00000007999(DUSP1);ENSOCUG00000010471(Foxo3);ENSOCUG00000011919(Sema3a);ENSOCUG00000014988(Col3a1);ENSOCUG00000015652(RECK);ENSOCUG00000017725(TMEFF2)
GO:0071363	cellular response to growth factor stimulus	15	300	0.0418721	0.27155	ENSOCUG00000003380(FGFR4);ENSOCUG00000003400(Zfp36);ENSOCUG00000003905(CCN1);ENSOCUG00000006445(FZD4);ENSOCUG00000007479(PDE3A);ENSOCUG00000008439(EGR1);ENSOCUG00000011380(CIDEA);ENSOCUG00000011548(Myog);ENSOCUG00000011610(VEGFA);ENSOCUG00000011739(RUNX2);ENSOCUG00000014334(ITGA8);ENSOCUG00000014988(Col3a1);ENSOCUG00000015113(MTSS2);ENSOCUG00000021506(FOS);ENSOCUG00000029169(ZFP36L2)
GO:0023014	signal transduction by protein phosphorylation	18	379	0.0423152	0.27155	ENSOCUG00000000672(EPHA7);ENSOCUG00000001540(DUSP5);ENSOCUG00000001788(RASGRP1);ENSOCUG00000002492(CD36);ENSOCUG00000003380(FGFR4);ENSOCUG00000003400(Zfp36);ENSOCUG00000003905(CCN1);ENSOCUG00000005809(FKTN);ENSOCUG00000006445(FZD4);ENSOCUG00000006723(Epha4);ENSOCUG00000007999(DUSP1);ENSOCUG00000010104(FN1);ENSOCUG00000011610(VEGFA);ENSOCUG00000014289(MYC);ENSOCUG00000016565(NOTCH2);ENSOCUG0000001…
GO:0006677	glycosylceramide metabolic process	2	11	0.0426183	0.27155	ENSOCUG00000001596(B3GALT2);ENSOCUG00000003063(ALDH5A1)
GO:0010829	negative regulation of glucose transport	2	11	0.0426183	0.27155	ENSOCUG00000006402(PID1);ENSOCUG00000014455(ENPP1)
GO:0030728	ovulation	2	11	0.0426183	0.27155	ENSOCUG00000010471(Foxo3);ENSOCUG00000016362(ADAMTS1)
GO:0031442	positive regulation of mRNA 3'-end processing	2	11	0.0426183	0.27155	ENSOCUG00000003400(Zfp36);ENSOCUG00000004422(BTG2)
GO:0035268	protein mannosylation	2	11	0.0426183	0.27155	ENSOCUG00000004320(TMTC3);ENSOCUG00000005809(FKTN)
GO:0036035	osteoclast development	2	11	0.0426183	0.27155	ENSOCUG00000008730(LRRK1);ENSOCUG00000016565(NOTCH2)
GO:0044320	cellular response to leptin stimulus	2	11	0.0426183	0.27155	ENSOCUG00000002872(MKKS);ENSOCUG00000006402(PID1)
GO:0045978	negative regulation of nucleoside metabolic process	2	11	0.0426183	0.27155	ENSOCUG00000001952(TIGAR);ENSOCUG00000006402(PID1)
GO:0046365	monosaccharide catabolic process	2	11	0.0426183	0.27155	ENSOCUG00000001952(TIGAR);MSTRG.4780(GAPDH)
GO:0046627	negative regulation of insulin receptor signaling pathway	2	11	0.0426183	0.27155	ENSOCUG00000006402(PID1);ENSOCUG00000014455(ENPP1)
GO:0060831	smoothened signaling pathway involved in dorsal/ventral neural tube patterning	2	11	0.0426183	0.27155	ENSOCUG00000012937(PRKACB);ENSOCUG00000013015(IFT122)
GO:0061298	retina vasculature development in camera-type eye	2	11	0.0426183	0.27155	ENSOCUG00000006445(FZD4);ENSOCUG00000013232(COL4A1)
GO:0061318	renal filtration cell differentiation	2	11	0.0426183	0.27155	ENSOCUG00000001407(MAGI2);ENSOCUG00000012493(KLF15)
GO:0072311	glomerular epithelial cell differentiation	2	11	0.0426183	0.27155	ENSOCUG00000001407(MAGI2);ENSOCUG00000012493(KLF15)
GO:1901661	quinone metabolic process	2	11	0.0426183	0.27155	ENSOCUG00000002093(COQ7);ENSOCUG00000017305(COQ8A)
GO:1902993	positive regulation of amyloid precursor protein catabolic process	2	11	0.0426183	0.27155	ENSOCUG00000006723(Epha4);ENSOCUG00000011350(SPON1)
GO:1903579	negative regulation of ATP metabolic process	2	11	0.0426183	0.27155	ENSOCUG00000001952(TIGAR);ENSOCUG00000006402(PID1)
GO:0002761	regulation of myeloid leukocyte differentiation	5	63	0.0428472	0.272607	ENSOCUG00000005116(PIK3R1);ENSOCUG00000011078(CDK6);ENSOCUG00000014289(MYC);ENSOCUG00000016565(NOTCH2);ENSOCUG00000021506(FOS)
GO:0051960	regulation of nervous system development	19	407	0.0435412	0.274531	ENSOCUG00000000672(EPHA7);ENSOCUG00000002557(Clstn2);ENSOCUG00000006723(Epha4);ENSOCUG00000009050(RELN);ENSOCUG00000009052(EYA1);ENSOCUG00000009395(CNTN1);ENSOCUG00000010104(FN1);ENSOCUG00000011340(CDC20);ENSOCUG00000011919(Sema3a);ENSOCUG00000012937(PRKACB);ENSOCUG00000013015(IFT122);ENSOCUG00000014988(Col3a1);ENSOCUG00000015552(PLXNA4);ENSOCUG00000016105(COLQ);ENSOCUG00000017117(B2M);ENSOCUG000…
GO:0001954	positive regulation of cell-matrix adhesion	3	26	0.043658	0.274531	ENSOCUG00000002492(CD36);ENSOCUG00000011078(CDK6);ENSOCUG00000022309(EMP2)
GO:0030199	collagen fibril organization	3	26	0.043658	0.274531	ENSOCUG00000011443(DDR2);ENSOCUG00000012881(COL1A1);ENSOCUG00000014988(Col3a1)
GO:0034198	cellular response to amino acid starvation	3	26	0.043658	0.274531	ENSOCUG00000008666(RRAGB);ENSOCUG00000011814(SESN1);ENSOCUG00000017424(ATF3)
GO:0035115	embryonic forelimb morphogenesis	3	26	0.043658	0.274531	ENSOCUG00000011739(RUNX2);ENSOCUG00000013015(IFT122);ENSOCUG00000015652(RECK)
GO:0046173	polyol biosynthetic process	3	26	0.043658	0.274531	ENSOCUG00000003377(CYP27A1);ENSOCUG00000012333(GOT1);ENSOCUG00000023825(SNCA)
GO:1903313	positive regulation of mRNA metabolic process	3	26	0.043658	0.274531	ENSOCUG00000003400(Zfp36);ENSOCUG00000004422(BTG2);ENSOCUG00000029169(ZFP36L2)
GO:2000243	positive regulation of reproductive process	3	26	0.043658	0.274531	ENSOCUG00000007479(PDE3A);ENSOCUG00000011919(Sema3a);ENSOCUG00000027292(IQCF1)
GO:0070372	regulation of ERK1 and ERK2 cascade	8	129	0.0438569	0.274942	ENSOCUG00000000672(EPHA7);ENSOCUG00000001788(RASGRP1);ENSOCUG00000002492(CD36);ENSOCUG00000003380(FGFR4);ENSOCUG00000003905(CCN1);ENSOCUG00000010104(FN1);ENSOCUG00000016565(NOTCH2);ENSOCUG00000017424(ATF3)
GO:0003012	muscle system process	10	177	0.0448337	0.274942	ENSOCUG00000001145(GRIP2);ENSOCUG00000002872(MKKS);ENSOCUG00000004455(GUCY1A1);ENSOCUG00000010829(MYL4);ENSOCUG00000011548(Myog);ENSOCUG00000012493(KLF15);ENSOCUG00000014352(GATM);ENSOCUG00000014849(CACNB2);ENSOCUG00000017780(EDNRB);ENSOCUG00000025160(TCAP)
GO:0019725	cellular homeostasis	18	382	0.045101	0.274942	ENSOCUG00000002492(CD36);ENSOCUG00000004525(NDUFAF2);ENSOCUG00000005116(PIK3R1);ENSOCUG00000009813(KLF7);ENSOCUG00000010741(ITPR2);ENSOCUG00000012493(KLF15);ENSOCUG00000013603(ALAS2);ENSOCUG00000014223(Dgat2);ENSOCUG00000014289(MYC);ENSOCUG00000014455(ENPP1);ENSOCUG00000014849(CACNB2);ENSOCUG00000015853(GLRX);ENSOCUG00000016535(RAP1GDS1);ENSOCUG00000017033(TFRC);ENSOCUG00000017105(CHRNA9);ENSOCUG…
GO:0019932	second-messenger-mediated signaling	7	107	0.0452331	0.274942	ENSOCUG00000002492(CD36);ENSOCUG00000004386(Nfat5);ENSOCUG00000004455(GUCY1A1);ENSOCUG00000004490(GUCY1A2);ENSOCUG00000007479(PDE3A);ENSOCUG00000010741(ITPR2);ENSOCUG00000017780(EDNRB)
GO:0097529	myeloid leukocyte migration	6	85	0.0452858	0.274942	ENSOCUG00000004089(MMP28);ENSOCUG00000004103(IRAK4);ENSOCUG00000007999(DUSP1);ENSOCUG00000010009(EPX);ENSOCUG00000011357(ITGA1);ENSOCUG00000017780(EDNRB)
GO:0007050	cell cycle arrest	5	64	0.0453662	0.274942	ENSOCUG00000001407(MAGI2);ENSOCUG00000004163(SLC25A33);ENSOCUG00000011548(Myog);ENSOCUG00000013549(MLF1);ENSOCUG00000016565(NOTCH2)
GO:0010565	regulation of cellular ketone metabolic process	5	64	0.0453662	0.274942	ENSOCUG00000003380(FGFR4);ENSOCUG00000008439(EGR1);ENSOCUG00000014608(FABP3);ENSOCUG00000016771(PTGS2);ENSOCUG00000023825(SNCA)
GO:0032879	regulation of localization	50	1294	0.0455828	0.274942	ENSOCUG00000000832(ABHD6);ENSOCUG00000001407(MAGI2);ENSOCUG00000001788(RASGRP1);ENSOCUG00000002492(CD36);ENSOCUG00000002872(MKKS);ENSOCUG00000003905(CCN1);ENSOCUG00000004089(MMP28);ENSOCUG00000004147(SP1);ENSOCUG00000004525(NDUFAF2);ENSOCUG00000004986(Xpo1);ENSOCUG00000005116(PIK3R1);ENSOCUG00000006402(PID1);ENSOCUG00000007381(OPHN1);ENSOCUG00000007999(DUSP1);ENSOCUG00000008117(CD274);ENSOCUG0000…
GO:0010605	negative regulation of macromolecule metabolic process	48	1237	0.0467694	0.274942	ENSOCUG00000000728(Gmnn);ENSOCUG00000001540(DUSP5);ENSOCUG00000002492(CD36);ENSOCUG00000002872(MKKS);ENSOCUG00000003400(Zfp36);ENSOCUG00000003698(KLF3);ENSOCUG00000004422(BTG2);ENSOCUG00000005107(HOPX);ENSOCUG00000005809(FKTN);ENSOCUG00000006402(PID1);ENSOCUG00000006723(Epha4);ENSOCUG00000007381(OPHN1);ENSOCUG00000007928(APOM);ENSOCUG00000007999(DUSP1);ENSOCUG00000008154(TMF1);ENSOCUG00000008439(…
GO:0098602	single organism cell adhesion	18	384	0.0470301	0.274942	ENSOCUG00000000672(EPHA7);ENSOCUG00000001235(ADAM19);ENSOCUG00000001788(RASGRP1);ENSOCUG00000003905(CCN1);ENSOCUG00000004386(Nfat5);ENSOCUG00000006445(FZD4);ENSOCUG00000007620(CYP26B1);ENSOCUG00000008117(CD274);ENSOCUG00000008220(KIF26B);ENSOCUG00000008439(EGR1);ENSOCUG00000010104(FN1);ENSOCUG00000011739(RUNX2);ENSOCUG00000014334(ITGA8);ENSOCUG00000014767(PAG1);ENSOCUG00000017033(TFRC);ENSOCUG000…
GO:0006935	chemotaxis	14	279	0.0470793	0.274942	ENSOCUG00000000672(EPHA7);ENSOCUG00000004089(MMP28);ENSOCUG00000006723(Epha4);ENSOCUG00000007999(DUSP1);ENSOCUG00000009050(RELN);ENSOCUG00000009813(KLF7);ENSOCUG00000011357(ITGA1);ENSOCUG00000011610(VEGFA);ENSOCUG00000011919(Sema3a);ENSOCUG00000013672(EGR2);ENSOCUG00000015552(PLXNA4);ENSOCUG00000017281(B3GNT2);ENSOCUG00000017302(Slit3);ENSOCUG00000017780(EDNRB)
GO:0042330	taxis	14	279	0.0470793	0.274942	ENSOCUG00000000672(EPHA7);ENSOCUG00000004089(MMP28);ENSOCUG00000006723(Epha4);ENSOCUG00000007999(DUSP1);ENSOCUG00000009050(RELN);ENSOCUG00000009813(KLF7);ENSOCUG00000011357(ITGA1);ENSOCUG00000011610(VEGFA);ENSOCUG00000011919(Sema3a);ENSOCUG00000013672(EGR2);ENSOCUG00000015552(PLXNA4);ENSOCUG00000017281(B3GNT2);ENSOCUG00000017302(Slit3);ENSOCUG00000017780(EDNRB)
GO:0048812	neuron projection morphogenesis	14	279	0.0470793	0.274942	ENSOCUG00000000672(EPHA7);ENSOCUG00000001781(PREX2);ENSOCUG00000006723(Epha4);ENSOCUG00000009050(RELN);ENSOCUG00000009813(KLF7);ENSOCUG00000010104(FN1);ENSOCUG00000011919(Sema3a);ENSOCUG00000013672(EGR2);ENSOCUG00000015037(UGT8);ENSOCUG00000015552(PLXNA4);ENSOCUG00000017281(B3GNT2);ENSOCUG00000017302(Slit3);ENSOCUG00000017865(CAMK2A);ENSOCUG00000025772(DLG4)
GO:0009063	cellular amino acid catabolic process	4	45	0.0477059	0.274942	ENSOCUG00000002882(ACAT1);ENSOCUG00000003063(ALDH5A1);ENSOCUG00000012333(GOT1);ENSOCUG00000013310(AMT)
GO:0051254	positive regulation of RNA metabolic process	37	917	0.0478936	0.274942	ENSOCUG00000000582(ARL2BP);ENSOCUG00000000984(ESRRG);ENSOCUG00000002492(CD36);ENSOCUG00000003400(Zfp36);ENSOCUG00000003905(CCN1);ENSOCUG00000004147(SP1);ENSOCUG00000004386(Nfat5);ENSOCUG00000004422(BTG2);ENSOCUG00000005116(PIK3R1);ENSOCUG00000005343(TTC5);ENSOCUG00000005893(NFIA);ENSOCUG00000006402(PID1);ENSOCUG00000006445(FZD4);ENSOCUG00000008439(EGR1);ENSOCUG00000009050(RELN);ENSOCUG00000009052…
GO:0009612	response to mechanical stimulus	5	65	0.0479719	0.274942	ENSOCUG00000002872(MKKS);ENSOCUG00000012881(COL1A1);ENSOCUG00000017105(CHRNA9);ENSOCUG00000021506(FOS);ENSOCUG00000025160(TCAP)
GO:0010950	positive regulation of endopeptidase activity	5	65	0.0479719	0.274942	ENSOCUG00000003905(CCN1);ENSOCUG00000006723(Epha4);ENSOCUG00000014289(MYC);ENSOCUG00000023825(SNCA);ENSOCUG00000029233(ASPH)
GO:0034101	erythrocyte homeostasis	5	65	0.0479719	0.274942	ENSOCUG00000007421(DYRK3);ENSOCUG00000010471(Foxo3);ENSOCUG00000011078(CDK6);ENSOCUG00000013603(ALAS2);ENSOCUG00000017117(B2M)
GO:1990823	response to leukemia inhibitory factor	5	65	0.0479719	0.274942	ENSOCUG00000000792(EPS8);ENSOCUG00000006445(FZD4);ENSOCUG00000017033(TFRC);ENSOCUG00000017281(B3GNT2);ENSOCUG00000027029(ARID5B)
GO:1990830	cellular response to leukemia inhibitory factor	5	65	0.0479719	0.274942	ENSOCUG00000000792(EPS8);ENSOCUG00000006445(FZD4);ENSOCUG00000017033(TFRC);ENSOCUG00000017281(B3GNT2);ENSOCUG00000027029(ARID5B)
GO:0003170	heart valve development	3	27	0.0480408	0.274942	ENSOCUG00000003905(CCN1);ENSOCUG00000016565(NOTCH2);ENSOCUG00000017302(Slit3)
GO:0045646	regulation of erythrocyte differentiation	3	27	0.0480408	0.274942	ENSOCUG00000010471(Foxo3);ENSOCUG00000011078(CDK6);ENSOCUG00000017117(B2M)
GO:0051155	positive regulation of striated muscle cell differentiation	3	27	0.0480408	0.274942	ENSOCUG00000005107(HOPX);ENSOCUG00000007620(CYP26B1);ENSOCUG00000011548(Myog)
GO:0042592	homeostatic process	34	831	0.0481856	0.274942	ENSOCUG00000002492(CD36);ENSOCUG00000002872(MKKS);ENSOCUG00000004525(NDUFAF2);ENSOCUG00000005116(PIK3R1);ENSOCUG00000007421(DYRK3);ENSOCUG00000007620(CYP26B1);ENSOCUG00000008439(EGR1);ENSOCUG00000008730(LRRK1);ENSOCUG00000009715(NEK2);ENSOCUG00000009813(KLF7);ENSOCUG00000010471(Foxo3);ENSOCUG00000010741(ITPR2);ENSOCUG00000011078(CDK6);ENSOCUG00000011380(CIDEA);ENSOCUG00000012333(GOT1);ENSOCUG0000…
GO:0002376	immune system process	44	1123	0.0490098	0.274942	ENSOCUG00000000792(EPS8);ENSOCUG00000000831(DNASE1L3);ENSOCUG00000001788(RASGRP1);ENSOCUG00000002492(CD36);ENSOCUG00000003400(Zfp36);ENSOCUG00000004089(MMP28);ENSOCUG00000004103(IRAK4);ENSOCUG00000005116(PIK3R1);ENSOCUG00000005374(C7);ENSOCUG00000007421(DYRK3);ENSOCUG00000007620(CYP26B1);ENSOCUG00000007999(DUSP1);ENSOCUG00000008117(CD274);ENSOCUG00000008439(EGR1);ENSOCUG00000008730(LRRK1);ENSOCUG…
GO:0008406	gonad development	7	109	0.0491433	0.274942	ENSOCUG00000006445(FZD4);ENSOCUG00000008154(TMF1);ENSOCUG00000010471(Foxo3);ENSOCUG00000011919(Sema3a);ENSOCUG00000016362(ADAMTS1);ENSOCUG00000017302(Slit3);ENSOCUG00000027029(ARID5B)
GO:0050663	cytokine secretion	7	109	0.0491433	0.274942	ENSOCUG00000001788(RASGRP1);ENSOCUG00000002492(CD36);ENSOCUG00000008117(CD274);ENSOCUG00000010104(FN1);ENSOCUG00000011380(CIDEA);ENSOCUG00000014850(ITGB6);ENSOCUG00000029313(BANK1)
GO:0031399	regulation of protein modification process	37	919	0.0491876	0.274942	ENSOCUG00000000672(EPHA7);ENSOCUG00000001407(MAGI2);ENSOCUG00000001540(DUSP5);ENSOCUG00000001788(RASGRP1);ENSOCUG00000002492(CD36);ENSOCUG00000003380(FGFR4);ENSOCUG00000003905(CCN1);ENSOCUG00000005809(FKTN);ENSOCUG00000006402(PID1);ENSOCUG00000006445(FZD4);ENSOCUG00000006723(Epha4);ENSOCUG00000007049(C6orf89);ENSOCUG00000007999(DUSP1);ENSOCUG00000008439(EGR1);ENSOCUG00000008730(LRRK1);ENSOCUG0000…
GO:0048514	blood vessel morphogenesis	15	307	0.0494391	0.274942	ENSOCUG00000002752(S100A1);ENSOCUG00000003905(CCN1);ENSOCUG00000004147(SP1);ENSOCUG00000006445(FZD4);ENSOCUG00000008579(VASH2);ENSOCUG00000009052(EYA1);ENSOCUG00000011610(VEGFA);ENSOCUG00000012045(PTPRB);ENSOCUG00000013232(COL4A1);ENSOCUG00000013954(CALCRL);ENSOCUG00000014988(Col3a1);ENSOCUG00000015652(RECK);ENSOCUG00000016264(ENPEP);ENSOCUG00000022309(EMP2);ENSOCUG00000027817(Ppp1r16b)
GO:0016051	carbohydrate biosynthetic process	6	87	0.0497597	0.274942	ENSOCUG00000001596(B3GALT2);ENSOCUG00000012333(GOT1);ENSOCUG00000014455(ENPP1);ENSOCUG00000017281(B3GNT2);ENSOCUG00000017424(ATF3);ENSOCUG00000023825(SNCA)
GO:0003181	atrioventricular valve morphogenesis	2	12	0.0501309	0.274942	ENSOCUG00000003905(CCN1);ENSOCUG00000017302(Slit3)
GO:0006195	purine nucleotide catabolic process	2	12	0.0501309	0.274942	ENSOCUG00000001952(TIGAR);ENSOCUG00000004070(ITPA)
GO:0032693	negative regulation of interleukin-10 production	2	12	0.0501309	0.274942	ENSOCUG00000008117(CD274);ENSOCUG00000010009(EPX)
GO:0044321	response to leptin	2	12	0.0501309	0.274942	ENSOCUG00000002872(MKKS);ENSOCUG00000006402(PID1)
GO:0045655	regulation of monocyte differentiation	2	12	0.0501309	0.274942	ENSOCUG00000011078(CDK6);ENSOCUG00000014289(MYC)
GO:0048384	retinoic acid receptor signaling pathway	2	12	0.0501309	0.274942	ENSOCUG00000000984(ESRRG);ENSOCUG00000007620(CYP26B1)
GO:0060413	atrial septum morphogenesis	2	12	0.0501309	0.274942	ENSOCUG00000003905(CCN1);ENSOCUG00000016565(NOTCH2)
GO:0072176	nephric duct development	2	12	0.0501309	0.274942	ENSOCUG00000000672(EPHA7);ENSOCUG00000006723(Epha4)
GO:1900077	negative regulation of cellular response to insulin stimulus	2	12	0.0501309	0.274942	ENSOCUG00000006402(PID1);ENSOCUG00000014455(ENPP1)
GO:1902667	regulation of axon guidance	2	12	0.0501309	0.274942	ENSOCUG00000011919(Sema3a);ENSOCUG00000015552(PLXNA4)
GO:0046660	female sex differentiation	5	66	0.0506645	0.274942	ENSOCUG00000006445(FZD4);ENSOCUG00000010471(Foxo3);ENSOCUG00000016362(ADAMTS1);ENSOCUG00000017302(Slit3);ENSOCUG00000027029(ARID5B)
GO:0050770	regulation of axonogenesis	5	66	0.0506645	0.274942	ENSOCUG00000000672(EPHA7);ENSOCUG00000006723(Epha4);ENSOCUG00000010104(FN1);ENSOCUG00000011919(Sema3a);ENSOCUG00000015552(PLXNA4)
GO:0051961	negative regulation of nervous system development	8	133	0.0508894	0.274942	ENSOCUG00000000672(EPHA7);ENSOCUG00000006723(Epha4);ENSOCUG00000011919(Sema3a);ENSOCUG00000012937(PRKACB);ENSOCUG00000013015(IFT122);ENSOCUG00000014988(Col3a1);ENSOCUG00000017117(B2M);ENSOCUG00000017780(EDNRB)
GO:0014074	response to purine-containing compound	4	46	0.0510439	0.274942	ENSOCUG00000007479(PDE3A);ENSOCUG00000010741(ITPR2);ENSOCUG00000026333(Per1);MSTRG.11658(Cox14)
GO:0021761	limbic system development	4	46	0.0510439	0.274942	ENSOCUG00000002872(MKKS);ENSOCUG00000004422(BTG2);ENSOCUG00000009050(RELN);ENSOCUG00000011919(Sema3a)
GO:0048675	axon extension	4	46	0.0510439	0.274942	ENSOCUG00000010104(FN1);ENSOCUG00000011919(Sema3a);ENSOCUG00000015552(PLXNA4);ENSOCUG00000017302(Slit3)
GO:1901566	organonitrogen compound biosynthetic process	35	864	0.0510757	0.274942	ENSOCUG00000000412(UMPS);ENSOCUG00000001596(B3GALT2);ENSOCUG00000002882(ACAT1);ENSOCUG00000003400(Zfp36);ENSOCUG00000003905(CCN1);ENSOCUG00000004422(BTG2);ENSOCUG00000004455(GUCY1A1);ENSOCUG00000004490(GUCY1A2);ENSOCUG00000006402(PID1);ENSOCUG00000006681(ATP5PF);ENSOCUG00000007360(Pts);ENSOCUG00000010471(Foxo3);ENSOCUG00000010965(SGMS1);ENSOCUG00000012164(ATP5MC3);ENSOCUG00000012333(GOT1);ENSOCUG…
GO:0070848	response to growth factor	15	309	0.0517666	0.274942	ENSOCUG00000003380(FGFR4);ENSOCUG00000003400(Zfp36);ENSOCUG00000003905(CCN1);ENSOCUG00000006445(FZD4);ENSOCUG00000007479(PDE3A);ENSOCUG00000008439(EGR1);ENSOCUG00000011380(CIDEA);ENSOCUG00000011548(Myog);ENSOCUG00000011610(VEGFA);ENSOCUG00000011739(RUNX2);ENSOCUG00000014334(ITGA8);ENSOCUG00000014988(Col3a1);ENSOCUG00000015113(MTSS2);ENSOCUG00000021506(FOS);ENSOCUG00000029169(ZFP36L2)
GO:0072006	nephron development	6	88	0.0520949	0.274942	ENSOCUG00000001407(MAGI2);ENSOCUG00000008220(KIF26B);ENSOCUG00000009052(EYA1);ENSOCUG00000012493(KLF15);ENSOCUG00000016264(ENPEP);ENSOCUG00000016354(IL6R)
GO:0019221	cytokine-mediated signaling pathway	10	182	0.0523661	0.274942	ENSOCUG00000002872(MKKS);ENSOCUG00000003333(LIFR);ENSOCUG00000004103(IRAK4);ENSOCUG00000006445(FZD4);ENSOCUG00000006945(KRT8);ENSOCUG00000008439(EGR1);ENSOCUG00000010471(Foxo3);ENSOCUG00000012643(OSMR);ENSOCUG00000016354(IL6R);ENSOCUG00000017302(Slit3)
GO:0052548	regulation of endopeptidase activity	10	182	0.0523661	0.274942	ENSOCUG00000000672(EPHA7);ENSOCUG00000003905(CCN1);ENSOCUG00000006723(Epha4);ENSOCUG00000012349(COL7A1);ENSOCUG00000014289(MYC);ENSOCUG00000015652(RECK);ENSOCUG00000016771(PTGS2);ENSOCUG00000016945(ITIH5);ENSOCUG00000023825(SNCA);ENSOCUG00000029233(ASPH)
GO:0016925	protein sumoylation	3	28	0.0526307	0.274942	ENSOCUG00000008439(EGR1);ENSOCUG00000009052(EYA1);ENSOCUG00000013672(EGR2)
GO:0051591	response to cAMP	3	28	0.0526307	0.274942	ENSOCUG00000010741(ITPR2);ENSOCUG00000026333(Per1);MSTRG.11658(Cox14)
GO:2000573	positive regulation of DNA biosynthetic process	3	28	0.0526307	0.274942	ENSOCUG00000003380(FGFR4);ENSOCUG00000009715(NEK2);ENSOCUG00000014289(MYC)
GO:0006790	sulfur compound metabolic process	8	134	0.0527551	0.274942	ENSOCUG00000002882(ACAT1);ENSOCUG00000003063(ALDH5A1);ENSOCUG00000004147(SP1);ENSOCUG00000006009(ACOT2);ENSOCUG00000012078(PAPSS2);ENSOCUG00000014223(Dgat2);ENSOCUG00000014455(ENPP1);ENSOCUG00000023825(SNCA)
GO:0050730	regulation of peptidyl-tyrosine phosphorylation	8	134	0.0527551	0.274942	ENSOCUG00000000672(EPHA7);ENSOCUG00000002492(CD36);ENSOCUG00000006723(Epha4);ENSOCUG00000008730(LRRK1);ENSOCUG00000009050(RELN);ENSOCUG00000011610(VEGFA);ENSOCUG00000016354(IL6R);ENSOCUG00000029313(BANK1)
GO:0048638	regulation of developmental growth	9	158	0.0529934	0.274942	ENSOCUG00000000672(EPHA7);ENSOCUG00000002872(MKKS);ENSOCUG00000005107(HOPX);ENSOCUG00000010104(FN1);ENSOCUG00000011919(Sema3a);ENSOCUG00000012028(PIM1);ENSOCUG00000015552(PLXNA4);ENSOCUG00000016105(COLQ);ENSOCUG00000021480(FOXS1)
GO:0070085	glycosylation	9	158	0.0529934	0.274942	ENSOCUG00000001596(B3GALT2);ENSOCUG00000003372(ART3);ENSOCUG00000004320(TMTC3);ENSOCUG00000005809(FKTN);ENSOCUG00000011096(MGAT5);ENSOCUG00000014539(POGLUT3);ENSOCUG00000017281(B3GNT2);ENSOCUG00000025690(Art5);ENSOCUG00000027426(GXYLT1)
GO:0048666	neuron development	22	499	0.0531417	0.274942	ENSOCUG00000000672(EPHA7);ENSOCUG00000001781(PREX2);ENSOCUG00000004422(BTG2);ENSOCUG00000004978(Crtac1);ENSOCUG00000006723(Epha4);ENSOCUG00000007381(OPHN1);ENSOCUG00000009050(RELN);ENSOCUG00000009395(CNTN1);ENSOCUG00000009813(KLF7);ENSOCUG00000010104(FN1);ENSOCUG00000011919(Sema3a);ENSOCUG00000013672(EGR2);ENSOCUG00000015037(UGT8);ENSOCUG00000015552(PLXNA4);ENSOCUG00000016738(Grin3a);ENSOCUG00000…
GO:0045137	development of primary sexual characteristics	7	111	0.0532621	0.274942	ENSOCUG00000006445(FZD4);ENSOCUG00000008154(TMF1);ENSOCUG00000010471(Foxo3);ENSOCUG00000011919(Sema3a);ENSOCUG00000016362(ADAMTS1);ENSOCUG00000017302(Slit3);ENSOCUG00000027029(ARID5B)
GO:0055076	transition metal ion homeostasis	5	67	0.053444	0.274942	ENSOCUG00000013603(ALAS2);ENSOCUG00000014289(MYC);ENSOCUG00000017033(TFRC);ENSOCUG00000017117(B2M);ENSOCUG00000017459(EPB42)
GO:0051173	positive regulation of nitrogen compound metabolic process	42	1072	0.0538441	0.274942	ENSOCUG00000000582(ARL2BP);ENSOCUG00000000984(ESRRG);ENSOCUG00000001952(TIGAR);ENSOCUG00000002492(CD36);ENSOCUG00000003380(FGFR4);ENSOCUG00000003400(Zfp36);ENSOCUG00000003905(CCN1);ENSOCUG00000004147(SP1);ENSOCUG00000004386(Nfat5);ENSOCUG00000004422(BTG2);ENSOCUG00000005116(PIK3R1);ENSOCUG00000005343(TTC5);ENSOCUG00000005893(NFIA);ENSOCUG00000006402(PID1);ENSOCUG00000006445(FZD4);ENSOCUG000000067…
GO:0030030	cell projection organization	28	668	0.0542187	0.274942	ENSOCUG00000000672(EPHA7);ENSOCUG00000001781(PREX2);ENSOCUG00000002872(MKKS);ENSOCUG00000004422(BTG2);ENSOCUG00000004978(Crtac1);ENSOCUG00000006723(Epha4);ENSOCUG00000007381(OPHN1);ENSOCUG00000009050(RELN);ENSOCUG00000009395(CNTN1);ENSOCUG00000009813(KLF7);ENSOCUG00000010104(FN1);ENSOCUG00000011046(TTBK2);ENSOCUG00000011919(Sema3a);ENSOCUG00000013015(IFT122);ENSOCUG00000013672(EGR2);ENSOCUG000000…
GO:0072073	kidney epithelium development	6	89	0.0544961	0.274942	ENSOCUG00000000672(EPHA7);ENSOCUG00000001407(MAGI2);ENSOCUG00000006723(Epha4);ENSOCUG00000008220(KIF26B);ENSOCUG00000009052(EYA1);ENSOCUG00000012493(KLF15)
GO:1904018	positive regulation of vasculature development	6	89	0.0544961	0.274942	ENSOCUG00000002752(S100A1);ENSOCUG00000004147(SP1);ENSOCUG00000008579(VASH2);ENSOCUG00000011610(VEGFA);ENSOCUG00000016354(IL6R);ENSOCUG00000027817(Ppp1r16b)
GO:0006939	smooth muscle contraction	4	47	0.0545067	0.274942	ENSOCUG00000001145(GRIP2);ENSOCUG00000002872(MKKS);ENSOCUG00000004455(GUCY1A1);ENSOCUG00000017780(EDNRB)
GO:0045638	negative regulation of myeloid cell differentiation	4	47	0.0545067	0.274942	ENSOCUG00000003400(Zfp36);ENSOCUG00000005116(PIK3R1);ENSOCUG00000011078(CDK6);ENSOCUG00000014289(MYC)
GO:0051225	spindle assembly	4	47	0.0545067	0.274942	ENSOCUG00000008948(Chmp5);ENSOCUG00000009715(NEK2);ENSOCUG00000011340(CDC20);ENSOCUG00000017111(KIF4A)
GO:0061564	axon development	11	209	0.0556723	0.274942	ENSOCUG00000000672(EPHA7);ENSOCUG00000004978(Crtac1);ENSOCUG00000006723(Epha4);ENSOCUG00000009050(RELN);ENSOCUG00000009813(KLF7);ENSOCUG00000010104(FN1);ENSOCUG00000011919(Sema3a);ENSOCUG00000013672(EGR2);ENSOCUG00000015552(PLXNA4);ENSOCUG00000017281(B3GNT2);ENSOCUG00000017302(Slit3)
GO:0051128	regulation of cellular component organization	47	1223	0.055964	0.274942	ENSOCUG00000000672(EPHA7);ENSOCUG00000000792(EPS8);ENSOCUG00000001407(MAGI2);ENSOCUG00000001952(TIGAR);ENSOCUG00000002492(CD36);ENSOCUG00000002557(Clstn2);ENSOCUG00000002872(MKKS);ENSOCUG00000003380(FGFR4);ENSOCUG00000004163(SLC25A33);ENSOCUG00000004986(Xpo1);ENSOCUG00000005116(PIK3R1);ENSOCUG00000006402(PID1);ENSOCUG00000006723(Epha4);ENSOCUG00000007049(C6orf89);ENSOCUG00000007381(OPHN1);ENSOCUG…
GO:0010628	positive regulation of gene expression	41	1046	0.0560898	0.274942	ENSOCUG00000000984(ESRRG);ENSOCUG00000001235(ADAM19);ENSOCUG00000002492(CD36);ENSOCUG00000003380(FGFR4);ENSOCUG00000003400(Zfp36);ENSOCUG00000003905(CCN1);ENSOCUG00000004147(SP1);ENSOCUG00000004386(Nfat5);ENSOCUG00000004422(BTG2);ENSOCUG00000005116(PIK3R1);ENSOCUG00000005343(TTC5);ENSOCUG00000005893(NFIA);ENSOCUG00000006402(PID1);ENSOCUG00000006445(FZD4);ENSOCUG00000007620(CYP26B1);ENSOCUG0000000…
GO:0044712	single-organism catabolic process	18	393	0.0564445	0.274942	ENSOCUG00000000694(BDH2);ENSOCUG00000000832(ABHD6);ENSOCUG00000001952(TIGAR);ENSOCUG00000002882(ACAT1);ENSOCUG00000003063(ALDH5A1);ENSOCUG00000003377(CYP27A1);ENSOCUG00000004070(ITPA);ENSOCUG00000007620(CYP26B1);ENSOCUG00000011380(CIDEA);ENSOCUG00000012333(GOT1);ENSOCUG00000012403(GDA);ENSOCUG00000012531(NEU3);ENSOCUG00000013310(AMT);ENSOCUG00000014455(ENPP1);ENSOCUG00000016831(SLC27A2);ENSOCUG00…
GO:0010332	response to gamma radiation	3	29	0.0574238	0.274942	ENSOCUG00000001952(TIGAR);ENSOCUG00000008439(EGR1);ENSOCUG00000014289(MYC)
GO:0016575	histone deacetylation	3	29	0.0574238	0.274942	ENSOCUG00000005107(HOPX);ENSOCUG00000007049(C6orf89);ENSOCUG00000026333(Per1)
GO:0030516	regulation of axon extension	3	29	0.0574238	0.274942	ENSOCUG00000010104(FN1);ENSOCUG00000011919(Sema3a);ENSOCUG00000015552(PLXNA4)
GO:0097194	execution phase of apoptosis	3	29	0.0574238	0.274942	ENSOCUG00000000831(DNASE1L3);ENSOCUG00000011380(CIDEA);ENSOCUG00000016484(AIFM3)
GO:0007611	learning or memory	7	113	0.0575913	0.274942	ENSOCUG00000004422(BTG2);ENSOCUG00000009050(RELN);ENSOCUG00000014334(ITGA8);ENSOCUG00000014352(GATM);ENSOCUG00000015107(TANC1);ENSOCUG00000017924(MME);ENSOCUG00000026281(Pak6)
GO:0001556	oocyte maturation	2	13	0.0580776	0.274942	ENSOCUG00000007479(PDE3A);ENSOCUG00000010471(Foxo3)
GO:0001964	startle response	2	13	0.0580776	0.274942	ENSOCUG00000007052(PENK);ENSOCUG00000016738(Grin3a)
GO:0002446	neutrophil mediated immunity	2	13	0.0580776	0.274942	ENSOCUG00000000831(DNASE1L3);ENSOCUG00000004103(IRAK4)
GO:0003283	atrial septum development	2	13	0.0580776	0.274942	ENSOCUG00000003905(CCN1);ENSOCUG00000016565(NOTCH2)
GO:0003299	muscle hypertrophy in response to stress	2	13	0.0580776	0.274942	ENSOCUG00000012493(KLF15);ENSOCUG00000025160(TCAP)
GO:0006775	fat-soluble vitamin metabolic process	2	13	0.0580776	0.274942	ENSOCUG00000003377(CYP27A1);ENSOCUG00000007620(CYP26B1)
GO:0010039	response to iron ion	2	13	0.0580776	0.274942	ENSOCUG00000017117(B2M);ENSOCUG00000023825(SNCA)
GO:0010831	positive regulation of myotube differentiation	2	13	0.0580776	0.274942	ENSOCUG00000007620(CYP26B1);ENSOCUG00000011548(Myog)
GO:0014887	cardiac muscle adaptation	2	13	0.0580776	0.274942	ENSOCUG00000012493(KLF15);ENSOCUG00000025160(TCAP)
GO:0014898	cardiac muscle hypertrophy in response to stress	2	13	0.0580776	0.274942	ENSOCUG00000012493(KLF15);ENSOCUG00000025160(TCAP)
GO:0022617	extracellular matrix disassembly	2	13	0.0580776	0.274942	ENSOCUG00000003380(FGFR4);ENSOCUG00000011443(DDR2)
GO:0030947	regulation of vascular endothelial growth factor receptor signaling pathway	2	13	0.0580776	0.274942	ENSOCUG00000006445(FZD4);ENSOCUG00000011610(VEGFA)
GO:0035929	steroid hormone secretion	2	13	0.0580776	0.274942	ENSOCUG00000006445(FZD4);ENSOCUG00000008154(TMF1)
GO:0040020	regulation of meiotic nuclear division	2	13	0.0580776	0.274942	ENSOCUG00000007479(PDE3A);ENSOCUG00000011340(CDC20)
GO:0046676	negative regulation of insulin secretion	2	13	0.0580776	0.274942	ENSOCUG00000004525(NDUFAF2);ENSOCUG00000009813(KLF7)
GO:0048169	regulation of long-term neuronal synaptic plasticity	2	13	0.0580776	0.274942	ENSOCUG00000023825(SNCA);ENSOCUG00000025772(DLG4)
GO:0048512	circadian behavior	2	13	0.0580776	0.274942	ENSOCUG00000008439(EGR1);ENSOCUG00000009044(CIART)
GO:0048643	positive regulation of skeletal muscle tissue development	2	13	0.0580776	0.274942	ENSOCUG00000007620(CYP26B1);ENSOCUG00000011548(Myog)
GO:0072010	glomerular epithelium development	2	13	0.0580776	0.274942	ENSOCUG00000001407(MAGI2);ENSOCUG00000012493(KLF15)
GO:0001678	cellular glucose homeostasis	4	48	0.0580935	0.274942	ENSOCUG00000004525(NDUFAF2);ENSOCUG00000005116(PIK3R1);ENSOCUG00000009813(KLF7);ENSOCUG00000012493(KLF15)
GO:0001909	leukocyte mediated cytotoxicity	4	48	0.0580935	0.274942	ENSOCUG00000000831(DNASE1L3);ENSOCUG00000001788(RASGRP1);ENSOCUG00000017117(B2M);ENSOCUG00000022309(EMP2)
GO:0061448	connective tissue development	8	137	0.0586135	0.274942	ENSOCUG00000002872(MKKS);ENSOCUG00000003905(CCN1);ENSOCUG00000009813(KLF7);ENSOCUG00000011739(RUNX2);ENSOCUG00000012881(COL1A1);ENSOCUG00000014223(Dgat2);ENSOCUG00000016354(IL6R);ENSOCUG00000027029(ARID5B)
GO:0097164	ammonium ion metabolic process	5	69	0.0592643	0.274942	ENSOCUG00000008024(Smox);ENSOCUG00000010965(SGMS1);ENSOCUG00000013137(CETP);ENSOCUG00000014608(FABP3);ENSOCUG00000023825(SNCA)
GO:0001932	regulation of protein phosphorylation	28	674	0.0593311	0.274942	ENSOCUG00000000672(EPHA7);ENSOCUG00000001540(DUSP5);ENSOCUG00000001788(RASGRP1);ENSOCUG00000002492(CD36);ENSOCUG00000003380(FGFR4);ENSOCUG00000003905(CCN1);ENSOCUG00000005809(FKTN);ENSOCUG00000006402(PID1);ENSOCUG00000006445(FZD4);ENSOCUG00000006723(Epha4);ENSOCUG00000007999(DUSP1);ENSOCUG00000008730(LRRK1);ENSOCUG00000009050(RELN);ENSOCUG00000010104(FN1);ENSOCUG00000011443(DDR2);ENSOCUG000000116…
GO:0048608	reproductive structure development	12	237	0.0596202	0.274942	ENSOCUG00000001235(ADAM19);ENSOCUG00000003905(CCN1);ENSOCUG00000006445(FZD4);ENSOCUG00000006945(KRT8);ENSOCUG00000008154(TMF1);ENSOCUG00000008579(VASH2);ENSOCUG00000010471(Foxo3);ENSOCUG00000011919(Sema3a);ENSOCUG00000016362(ADAMTS1);ENSOCUG00000016771(PTGS2);ENSOCUG00000017302(Slit3);ENSOCUG00000027029(ARID5B)
GO:0050795	regulation of behavior	7	114	0.0598353	0.274942	ENSOCUG00000004089(MMP28);ENSOCUG00000007999(DUSP1);ENSOCUG00000009050(RELN);ENSOCUG00000011610(VEGFA);ENSOCUG00000011919(Sema3a);ENSOCUG00000015552(PLXNA4);ENSOCUG00000025772(DLG4)
GO:0000904	cell morphogenesis involved in differentiation	18	396	0.0598568	0.274942	ENSOCUG00000000672(EPHA7);ENSOCUG00000001781(PREX2);ENSOCUG00000006445(FZD4);ENSOCUG00000006723(Epha4);ENSOCUG00000007381(OPHN1);ENSOCUG00000009050(RELN);ENSOCUG00000009813(KLF7);ENSOCUG00000010104(FN1);ENSOCUG00000011919(Sema3a);ENSOCUG00000012881(COL1A1);ENSOCUG00000013672(EGR2);ENSOCUG00000014334(ITGA8);ENSOCUG00000015552(PLXNA4);ENSOCUG00000017281(B3GNT2);ENSOCUG00000017302(Slit3);ENSOCUG0000…
GO:0001544	initiation of primordial ovarian follicle growth	1	2	0.0601435	0.274942	ENSOCUG00000010471(Foxo3)
GO:0002215	defense response to nematode	1	2	0.0601435	0.274942	ENSOCUG00000010009(EPX)
GO:0002428	antigen processing and presentation of peptide antigen via MHC class Ib	1	2	0.0601435	0.274942	ENSOCUG00000017117(B2M)
GO:0002465	peripheral tolerance induction	1	2	0.0601435	0.274942	ENSOCUG00000008117(CD274)
GO:0002477	antigen processing and presentation of exogenous peptide antigen via MHC class Ib	1	2	0.0601435	0.274942	ENSOCUG00000017117(B2M)
GO:0002481	antigen processing and presentation of exogenous protein antigen via MHC class Ib, TAP-dependent	1	2	0.0601435	0.274942	ENSOCUG00000017117(B2M)
GO:0002654	positive regulation of tolerance induction dependent upon immune response	1	2	0.0601435	0.274942	ENSOCUG00000008117(CD274)
GO:0002658	regulation of peripheral tolerance induction	1	2	0.0601435	0.274942	ENSOCUG00000008117(CD274)
GO:0002660	positive regulation of peripheral tolerance induction	1	2	0.0601435	0.274942	ENSOCUG00000008117(CD274)
GO:0006083	acetate metabolic process	1	2	0.0601435	0.274942	ENSOCUG00000003063(ALDH5A1)
GO:0006532	aspartate biosynthetic process	1	2	0.0601435	0.274942	ENSOCUG00000012333(GOT1)
GO:0006533	aspartate catabolic process	1	2	0.0601435	0.274942	ENSOCUG00000012333(GOT1)
GO:0006538	glutamate catabolic process	1	2	0.0601435	0.274942	ENSOCUG00000012333(GOT1)
GO:0006598	polyamine catabolic process	1	2	0.0601435	0.274942	ENSOCUG00000008024(Smox)
GO:0006701	progesterone biosynthetic process	1	2	0.0601435	0.274942	ENSOCUG00000008439(EGR1)
GO:0006863	purine nucleobase transport	1	2	0.0601435	0.274942	MSTRG.1349(SLC29A2)
GO:0006867	asparagine transport	1	2	0.0601435	0.274942	ENSOCUG00000011686(SLC38A3)
GO:0006931	substrate-dependent cell migration, cell attachment to substrate	1	2	0.0601435	0.274942	ENSOCUG00000010104(FN1)
GO:0007161	calcium-independent cell-matrix adhesion	1	2	0.0601435	0.274942	ENSOCUG00000010104(FN1)
GO:0007624	ultradian rhythm	1	2	0.0601435	0.274942	ENSOCUG00000006639(ENOX1)
GO:0008582	regulation of synaptic growth at neuromuscular junction	1	2	0.0601435	0.274942	ENSOCUG00000016105(COLQ)
GO:0009146	purine nucleoside triphosphate catabolic process	1	2	0.0601435	0.274942	ENSOCUG00000004070(ITPA)
GO:0009204	deoxyribonucleoside triphosphate catabolic process	1	2	0.0601435	0.274942	ENSOCUG00000004070(ITPA)
GO:0009313	oligosaccharide catabolic process	1	2	0.0601435	0.274942	ENSOCUG00000012531(NEU3)
GO:0010040	response to iron(II) ion	1	2	0.0601435	0.274942	ENSOCUG00000023825(SNCA)
GO:0014043	negative regulation of neuron maturation	1	2	0.0601435	0.274942	ENSOCUG00000017780(EDNRB)
GO:0014735	regulation of muscle atrophy	1	2	0.0601435	0.274942	ENSOCUG00000011548(Myog)
GO:0015734	taurine transport	1	2	0.0601435	0.274942	ENSOCUG00000022362(LRRC8D)
GO:0015817	histidine transport	1	2	0.0601435	0.274942	ENSOCUG00000011686(SLC38A3)
GO:0015846	polyamine transport	1	2	0.0601435	0.274942	ENSOCUG00000015196(AZIN1)
GO:0015851	nucleobase transport	1	2	0.0601435	0.274942	MSTRG.1349(SLC29A2)
GO:0015855	pyrimidine nucleobase transport	1	2	0.0601435	0.274942	MSTRG.1349(SLC29A2)
GO:0016103	diterpenoid catabolic process	1	2	0.0601435	0.274942	ENSOCUG00000007620(CYP26B1)
GO:0016576	histone dephosphorylation	1	2	0.0601435	0.274942	ENSOCUG00000009052(EYA1)
GO:0019550	glutamate catabolic process to aspartate	1	2	0.0601435	0.274942	ENSOCUG00000012333(GOT1)
GO:0019551	glutamate catabolic process to 2-oxoglutarate	1	2	0.0601435	0.274942	ENSOCUG00000012333(GOT1)
GO:0019659	glucose catabolic process to lactate	1	2	0.0601435	0.274942	ENSOCUG00000001952(TIGAR)
GO:0019660	glycolytic fermentation	1	2	0.0601435	0.274942	ENSOCUG00000001952(TIGAR)
GO:0019661	glucose catabolic process to lactate via pyruvate	1	2	0.0601435	0.274942	ENSOCUG00000001952(TIGAR)
GO:0021564	vagus nerve development	1	2	0.0601435	0.274942	ENSOCUG00000015552(PLXNA4)
GO:0021571	rhombomere 5 development	1	2	0.0601435	0.274942	ENSOCUG00000013672(EGR2)
GO:0021593	rhombomere morphogenesis	1	2	0.0601435	0.274942	ENSOCUG00000013672(EGR2)
GO:0021658	rhombomere 3 morphogenesis	1	2	0.0601435	0.274942	ENSOCUG00000013672(EGR2)
GO:0021784	postganglionic parasympathetic fiber development	1	2	0.0601435	0.274942	ENSOCUG00000015552(PLXNA4)
GO:0021824	cerebral cortex tangential migration using cell-axon interactions	1	2	0.0601435	0.274942	ENSOCUG00000011919(Sema3a)
GO:0021828	gonadotrophin-releasing hormone neuronal migration to the hypothalamus	1	2	0.0601435	0.274942	ENSOCUG00000011919(Sema3a)
GO:0021855	hypothalamus cell migration	1	2	0.0601435	0.274942	ENSOCUG00000011919(Sema3a)
GO:0021856	hypothalamic tangential migration using cell-axon interactions	1	2	0.0601435	0.274942	ENSOCUG00000011919(Sema3a)
GO:0030505	inorganic diphosphate transport	1	2	0.0601435	0.274942	ENSOCUG00000014455(ENPP1)
GO:0031033	myosin filament organization	1	2	0.0601435	0.274942	ENSOCUG00000025160(TCAP)
GO:0031034	myosin filament assembly	1	2	0.0601435	0.274942	ENSOCUG00000025160(TCAP)
GO:0031394	positive regulation of prostaglandin biosynthetic process	1	2	0.0601435	0.274942	ENSOCUG00000016771(PTGS2)
GO:0032252	secretory granule localization	1	2	0.0601435	0.274942	ENSOCUG00000001788(RASGRP1)
GO:0033121	regulation of purine nucleotide catabolic process	1	2	0.0601435	0.274942	ENSOCUG00000001952(TIGAR)
GO:0034035	purine ribonucleoside bisphosphate metabolic process	1	2	0.0601435	0.274942	ENSOCUG00000014455(ENPP1)
GO:0034285	response to disaccharide	1	2	0.0601435	0.274942	ENSOCUG00000013954(CALCRL)
GO:0034444	regulation of plasma lipoprotein particle oxidation	1	2	0.0601435	0.274942	ENSOCUG00000007928(APOM)
GO:0034445	negative regulation of plasma lipoprotein particle oxidation	1	2	0.0601435	0.274942	ENSOCUG00000007928(APOM)
GO:0034499	late endosome to Golgi transport	1	2	0.0601435	0.274942	ENSOCUG00000016056(SGSM2)
GO:0034653	retinoic acid catabolic process	1	2	0.0601435	0.274942	ENSOCUG00000007620(CYP26B1)
GO:0035283	central nervous system segmentation	1	2	0.0601435	0.274942	ENSOCUG00000013672(EGR2)
GO:0035284	brain segmentation	1	2	0.0601435	0.274942	ENSOCUG00000013672(EGR2)
GO:0035610	protein side chain deglutamylation	1	2	0.0601435	0.274942	ENSOCUG00000014749(AGBL3)
GO:0035720	intraciliary anterograde transport	1	2	0.0601435	0.274942	ENSOCUG00000013015(IFT122)
GO:0035935	androgen secretion	1	2	0.0601435	0.274942	ENSOCUG00000008154(TMF1)
GO:0035995	detection of muscle stretch	1	2	0.0601435	0.274942	ENSOCUG00000025160(TCAP)
GO:0036378	calcitriol biosynthetic process from calciol	1	2	0.0601435	0.274942	ENSOCUG00000003377(CYP27A1)
GO:0038033	positive regulation of endothelial cell chemotaxis by VEGF-activated vascular endothelial growth factor receptor signaling pathway	1	2	0.0601435	0.274942	ENSOCUG00000011610(VEGFA)
GO:0038086	VEGF-activated platelet-derived growth factor receptor signaling pathway	1	2	0.0601435	0.274942	ENSOCUG00000011610(VEGFA)
GO:0038091	positive regulation of cell proliferation by VEGF-activated platelet derived growth factor receptor signaling pathway	1	2	0.0601435	0.274942	ENSOCUG00000011610(VEGFA)
GO:0038108	negative regulation of appetite by leptin-mediated signaling pathway	1	2	0.0601435	0.274942	ENSOCUG00000002872(MKKS)
GO:0043117	positive regulation of vascular permeability	1	2	0.0601435	0.274942	ENSOCUG00000007479(PDE3A)
GO:0044205	'de novo' UMP biosynthetic process	1	2	0.0601435	0.274942	ENSOCUG00000000412(UMPS)
GO:0044849	estrous cycle	1	2	0.0601435	0.274942	ENSOCUG00000008439(EGR1)
GO:0045719	negative regulation of glycogen biosynthetic process	1	2	0.0601435	0.274942	ENSOCUG00000014455(ENPP1)
GO:0045720	negative regulation of integrin biosynthetic process	1	2	0.0601435	0.274942	ENSOCUG00000017725(TMEFF2)
GO:0046041	ITP metabolic process	1	2	0.0601435	0.274942	ENSOCUG00000004070(ITPA)
GO:0046098	guanine metabolic process	1	2	0.0601435	0.274942	ENSOCUG00000012403(GDA)
GO:0046208	spermine catabolic process	1	2	0.0601435	0.274942	ENSOCUG00000008024(Smox)
GO:0046356	acetyl-CoA catabolic process	1	2	0.0601435	0.274942	ENSOCUG00000002882(ACAT1)
GO:0046952	ketone body catabolic process	1	2	0.0601435	0.274942	ENSOCUG00000002882(ACAT1)
GO:0048861	leukemia inhibitory factor signaling pathway	1	2	0.0601435	0.274942	ENSOCUG00000003333(LIFR)
GO:0050427	3'-phosphoadenosine 5'-phosphosulfate metabolic process	1	2	0.0601435	0.274942	ENSOCUG00000014455(ENPP1)
GO:0051581	negative regulation of neurotransmitter uptake	1	2	0.0601435	0.274942	ENSOCUG00000023825(SNCA)
GO:0051611	regulation of serotonin uptake	1	2	0.0601435	0.274942	ENSOCUG00000023825(SNCA)
GO:0051612	negative regulation of serotonin uptake	1	2	0.0601435	0.274942	ENSOCUG00000023825(SNCA)
GO:0051964	negative regulation of synapse assembly	1	2	0.0601435	0.274942	ENSOCUG00000000672(EPHA7)
GO:0052564	response to immune response of other organism involved in symbiotic interaction	1	2	0.0601435	0.274942	ENSOCUG00000004455(GUCY1A1)
GO:0052572	response to host immune response	1	2	0.0601435	0.274942	ENSOCUG00000004455(GUCY1A1)
GO:0055095	lipoprotein particle mediated signaling	1	2	0.0601435	0.274942	ENSOCUG00000002492(CD36)
GO:0055096	low-density lipoprotein particle mediated signaling	1	2	0.0601435	0.274942	ENSOCUG00000002492(CD36)
GO:0060830	ciliary receptor clustering involved in smoothened signaling pathway	1	2	0.0601435	0.274942	ENSOCUG00000013015(IFT122)
GO:0070141	response to UV-A	1	2	0.0601435	0.274942	ENSOCUG00000017924(MME)
GO:0070268	cornification	1	2	0.0601435	0.274942	ENSOCUG00000007620(CYP26B1)
GO:0070305	response to cGMP	1	2	0.0601435	0.274942	ENSOCUG00000007479(PDE3A)
GO:0070358	actin polymerization-dependent cell motility	1	2	0.0601435	0.274942	ENSOCUG00000000792(EPS8)
GO:0070494	regulation of thrombin receptor signaling pathway	1	2	0.0601435	0.274942	ENSOCUG00000023825(SNCA)
GO:0070495	negative regulation of thrombin receptor signaling pathway	1	2	0.0601435	0.274942	ENSOCUG00000023825(SNCA)
GO:0070561	vitamin D receptor signaling pathway	1	2	0.0601435	0.274942	ENSOCUG00000012028(PIM1)
GO:0070640	vitamin D3 metabolic process	1	2	0.0601435	0.274942	ENSOCUG00000003377(CYP27A1)
GO:0070813	hydrogen sulfide metabolic process	1	2	0.0601435	0.274942	ENSOCUG00000004147(SP1)
GO:0070814	hydrogen sulfide biosynthetic process	1	2	0.0601435	0.274942	ENSOCUG00000004147(SP1)
GO:0070874	negative regulation of glycogen metabolic process	1	2	0.0601435	0.274942	ENSOCUG00000014455(ENPP1)
GO:0070948	regulation of neutrophil mediated cytotoxicity	1	2	0.0601435	0.274942	ENSOCUG00000000831(DNASE1L3)
GO:0071305	cellular response to vitamin D	1	2	0.0601435	0.274942	ENSOCUG00000012028(PIM1)
GO:0071321	cellular response to cGMP	1	2	0.0601435	0.274942	ENSOCUG00000007479(PDE3A)
GO:0071688	striated muscle myosin thick filament assembly	1	2	0.0601435	0.274942	ENSOCUG00000025160(TCAP)
GO:0072092	ureteric bud invasion	1	2	0.0601435	0.274942	ENSOCUG00000008220(KIF26B)
GO:0072126	positive regulation of glomerular mesangial cell proliferation	1	2	0.0601435	0.274942	ENSOCUG00000016354(IL6R)
GO:0072564	blood microparticle formation	1	2	0.0601435	0.274942	ENSOCUG00000002492(CD36)
GO:0072608	interleukin-10 secretion	1	2	0.0601435	0.274942	ENSOCUG00000008117(CD274)
GO:0086100	endothelin receptor signaling pathway	1	2	0.0601435	0.274942	ENSOCUG00000017780(EDNRB)
GO:0089709	L-histidine transmembrane transport	1	2	0.0601435	0.274942	ENSOCUG00000011686(SLC38A3)
GO:0090027	negative regulation of monocyte chemotaxis	1	2	0.0601435	0.274942	ENSOCUG00000007999(DUSP1)
GO:0090154	positive regulation of sphingolipid biosynthetic process	1	2	0.0601435	0.274942	ENSOCUG00000003905(CCN1)
GO:0090193	positive regulation of glomerulus development	1	2	0.0601435	0.274942	ENSOCUG00000016354(IL6R)
GO:0097118	neuroligin clustering involved in postsynaptic membrane assembly	1	2	0.0601435	0.274942	ENSOCUG00000001407(MAGI2)
GO:0098528	skeletal muscle fiber differentiation	1	2	0.0601435	0.274942	ENSOCUG00000007620(CYP26B1)
GO:0098912	membrane depolarization during atrial cardiac muscle cell action potential	1	2	0.0601435	0.274942	ENSOCUG00000014849(CACNB2)
GO:0099601	regulation of neurotransmitter receptor activity	1	2	0.0601435	0.274942	ENSOCUG00000008118(LYPD6)
GO:1901003	negative regulation of fermentation	1	2	0.0601435	0.274942	ENSOCUG00000001952(TIGAR)
GO:1901724	positive regulation of cell proliferation involved in kidney development	1	2	0.0601435	0.274942	ENSOCUG00000016354(IL6R)
GO:1902024	L-histidine transport	1	2	0.0601435	0.274942	ENSOCUG00000011686(SLC38A3)
GO:1902047	polyamine transmembrane transport	1	2	0.0601435	0.274942	ENSOCUG00000015196(AZIN1)
GO:1902218	regulation of intrinsic apoptotic signaling pathway in response to osmotic stress	1	2	0.0601435	0.274942	ENSOCUG00000016771(PTGS2)
GO:1902219	negative regulation of intrinsic apoptotic signaling pathway in response to osmotic stress	1	2	0.0601435	0.274942	ENSOCUG00000016771(PTGS2)
GO:1902267	regulation of polyamine transmembrane transport	1	2	0.0601435	0.274942	ENSOCUG00000015196(AZIN1)
GO:1902688	regulation of NAD metabolic process	1	2	0.0601435	0.274942	ENSOCUG00000001952(TIGAR)
GO:1902809	regulation of skeletal muscle fiber differentiation	1	2	0.0601435	0.274942	ENSOCUG00000007620(CYP26B1)
GO:1902816	regulation of protein localization to microtubule	1	2	0.0601435	0.274942	ENSOCUG00000011046(TTBK2)
GO:1902817	negative regulation of protein localization to microtubule	1	2	0.0601435	0.274942	ENSOCUG00000011046(TTBK2)
GO:1903375	facioacoustic ganglion development	1	2	0.0601435	0.274942	ENSOCUG00000011919(Sema3a)
GO:1903613	regulation of protein tyrosine phosphatase activity	1	2	0.0601435	0.274942	ENSOCUG00000011096(MGAT5)
GO:1904023	regulation of glucose catabolic process to lactate via pyruvate	1	2	0.0601435	0.274942	ENSOCUG00000001952(TIGAR)
GO:1904178	negative regulation of adipose tissue development	1	2	0.0601435	0.274942	ENSOCUG00000009813(KLF7)
GO:1904245	regulation of polynucleotide adenylyltransferase activity	1	2	0.0601435	0.274942	ENSOCUG00000003400(Zfp36)
GO:1904432	regulation of ferrous iron binding	1	2	0.0601435	0.274942	ENSOCUG00000017117(B2M)
GO:1904434	positive regulation of ferrous iron binding	1	2	0.0601435	0.274942	ENSOCUG00000017117(B2M)
GO:1904435	regulation of transferrin receptor binding	1	2	0.0601435	0.274942	ENSOCUG00000017117(B2M)
GO:1904437	positive regulation of transferrin receptor binding	1	2	0.0601435	0.274942	ENSOCUG00000017117(B2M)
GO:1990314	cellular response to insulin-like growth factor stimulus	1	2	0.0601435	0.274942	ENSOCUG00000004163(SLC25A33)
GO:1990443	peptidyl-threonine autophosphorylation	1	2	0.0601435	0.274942	ENSOCUG00000017865(CAMK2A)
GO:2000298	regulation of Rho-dependent protein serine/threonine kinase activity	1	2	0.0601435	0.274942	ENSOCUG00000014147(Chordc1)
GO:2000299	negative regulation of Rho-dependent protein serine/threonine kinase activity	1	2	0.0601435	0.274942	ENSOCUG00000014147(Chordc1)
GO:2000304	positive regulation of ceramide biosynthetic process	1	2	0.0601435	0.274942	ENSOCUG00000003905(CCN1)
GO:2000332	regulation of blood microparticle formation	1	2	0.0601435	0.274942	ENSOCUG00000002492(CD36)
GO:2000334	positive regulation of blood microparticle formation	1	2	0.0601435	0.274942	ENSOCUG00000002492(CD36)
GO:2000834	regulation of androgen secretion	1	2	0.0601435	0.274942	ENSOCUG00000008154(TMF1)
GO:2000836	positive regulation of androgen secretion	1	2	0.0601435	0.274942	ENSOCUG00000008154(TMF1)
GO:2001170	negative regulation of ATP biosynthetic process	1	2	0.0601435	0.274942	ENSOCUG00000006402(PID1)
GO:2001179	regulation of interleukin-10 secretion	1	2	0.0601435	0.274942	ENSOCUG00000008117(CD274)
GO:2001201	regulation of transforming growth factor-beta secretion	1	2	0.0601435	0.274942	ENSOCUG00000010104(FN1)
GO:2001245	regulation of phosphatidylcholine biosynthetic process	1	2	0.0601435	0.274942	ENSOCUG00000014608(FABP3)
GO:2001280	positive regulation of unsaturated fatty acid biosynthetic process	1	2	0.0601435	0.274942	ENSOCUG00000016771(PTGS2)
GO:0006897	endocytosis	13	264	0.0613237	0.279415	ENSOCUG00000001407(MAGI2);ENSOCUG00000002492(CD36);ENSOCUG00000007381(OPHN1);ENSOCUG00000011610(VEGFA);ENSOCUG00000013625(PRSS12);ENSOCUG00000013954(CALCRL);ENSOCUG00000014455(ENPP1);ENSOCUG00000017033(TFRC);ENSOCUG00000017117(B2M);ENSOCUG00000017438(SELE);ENSOCUG00000022216(COLEC12);ENSOCUG00000023825(SNCA);MSTRG.4467(gag-pro-pol)
GO:0015758	glucose transport	4	49	0.0618035	0.279415	ENSOCUG00000006402(PID1);ENSOCUG00000008575(SLC2A3);ENSOCUG00000012493(KLF15);ENSOCUG00000014455(ENPP1)
GO:0021954	central nervous system neuron development	4	49	0.0618035	0.279415	ENSOCUG00000004422(BTG2);ENSOCUG00000006723(Epha4);ENSOCUG00000011919(Sema3a);ENSOCUG00000015552(PLXNA4)
GO:0044344	cellular response to fibroblast growth factor stimulus	4	49	0.0618035	0.279415	ENSOCUG00000003380(FGFR4);ENSOCUG00000003400(Zfp36);ENSOCUG00000011739(RUNX2);ENSOCUG00000029169(ZFP36L2)
GO:0048259	regulation of receptor-mediated endocytosis	4	49	0.0618035	0.279415	ENSOCUG00000001407(MAGI2);ENSOCUG00000011610(VEGFA);ENSOCUG00000017117(B2M);ENSOCUG00000017438(SELE)
GO:0071774	response to fibroblast growth factor	4	49	0.0618035	0.279415	ENSOCUG00000003380(FGFR4);ENSOCUG00000003400(Zfp36);ENSOCUG00000011739(RUNX2);ENSOCUG00000029169(ZFP36L2)
GO:0001666	response to hypoxia	6	92	0.0620963	0.279415	ENSOCUG00000001952(TIGAR);ENSOCUG00000008439(EGR1);ENSOCUG00000010741(ITPR2);ENSOCUG00000011610(VEGFA);ENSOCUG00000013603(ALAS2);ENSOCUG00000016771(PTGS2)
GO:0006643	membrane lipid metabolic process	6	92	0.0620963	0.279415	ENSOCUG00000001596(B3GALT2);ENSOCUG00000003063(ALDH5A1);ENSOCUG00000003905(CCN1);ENSOCUG00000005271(PIGN);ENSOCUG00000010965(SGMS1);ENSOCUG00000012531(NEU3)
GO:0036293	response to decreased oxygen levels	6	92	0.0620963	0.279415	ENSOCUG00000001952(TIGAR);ENSOCUG00000008439(EGR1);ENSOCUG00000010741(ITPR2);ENSOCUG00000011610(VEGFA);ENSOCUG00000013603(ALAS2);ENSOCUG00000016771(PTGS2)
GO:0030100	regulation of endocytosis	7	115	0.0621324	0.279415	ENSOCUG00000001407(MAGI2);ENSOCUG00000002492(CD36);ENSOCUG00000007381(OPHN1);ENSOCUG00000011610(VEGFA);ENSOCUG00000017117(B2M);ENSOCUG00000017438(SELE);ENSOCUG00000023825(SNCA)
GO:0044106	cellular amine metabolic process	5	70	0.0623048	0.279415	ENSOCUG00000008024(Smox);ENSOCUG00000010965(SGMS1);ENSOCUG00000013137(CETP);ENSOCUG00000014608(FABP3);ENSOCUG00000015196(AZIN1)
GO:0042982	amyloid precursor protein metabolic process	3	30	0.0624157	0.279415	ENSOCUG00000001246(TMCC2);ENSOCUG00000006723(Epha4);ENSOCUG00000011350(SPON1)
GO:0046323	glucose import	3	30	0.0624157	0.279415	ENSOCUG00000006402(PID1);ENSOCUG00000012493(KLF15);ENSOCUG00000014455(ENPP1)
GO:0046513	ceramide biosynthetic process	3	30	0.0624157	0.279415	ENSOCUG00000001596(B3GALT2);ENSOCUG00000003905(CCN1);ENSOCUG00000010965(SGMS1)
GO:0046889	positive regulation of lipid biosynthetic process	3	30	0.0624157	0.279415	ENSOCUG00000000832(ABHD6);ENSOCUG00000003905(CCN1);ENSOCUG00000016771(PTGS2)
GO:0048661	positive regulation of smooth muscle cell proliferation	3	30	0.0624157	0.279415	ENSOCUG00000013954(CALCRL);ENSOCUG00000016354(IL6R);ENSOCUG00000016362(ADAMTS1)
GO:0051384	response to glucocorticoid	3	30	0.0624157	0.279415	ENSOCUG00000012333(GOT1);ENSOCUG00000017302(Slit3);ENSOCUG00000029169(ZFP36L2)
GO:0060191	regulation of lipase activity	3	30	0.0624157	0.279415	ENSOCUG00000003905(CCN1);ENSOCUG00000017438(SELE);ENSOCUG00000023825(SNCA)
GO:1900076	regulation of cellular response to insulin stimulus	3	30	0.0624157	0.279415	ENSOCUG00000005116(PIK3R1);ENSOCUG00000006402(PID1);ENSOCUG00000014455(ENPP1)
GO:1901216	positive regulation of neuron death	3	30	0.0624157	0.279415	ENSOCUG00000000672(EPHA7);ENSOCUG00000010471(Foxo3);ENSOCUG00000023825(SNCA)
GO:0061458	reproductive system development	12	239	0.0627063	0.280426	ENSOCUG00000001235(ADAM19);ENSOCUG00000003905(CCN1);ENSOCUG00000006445(FZD4);ENSOCUG00000006945(KRT8);ENSOCUG00000008154(TMF1);ENSOCUG00000008579(VASH2);ENSOCUG00000010471(Foxo3);ENSOCUG00000011919(Sema3a);ENSOCUG00000016362(ADAMTS1);ENSOCUG00000016771(PTGS2);ENSOCUG00000017302(Slit3);ENSOCUG00000027029(ARID5B)
GO:0042326	negative regulation of phosphorylation	11	214	0.0637369	0.28474	ENSOCUG00000001540(DUSP5);ENSOCUG00000001952(TIGAR);ENSOCUG00000005809(FKTN);ENSOCUG00000006402(PID1);ENSOCUG00000007999(DUSP1);ENSOCUG00000008730(LRRK1);ENSOCUG00000012232(KIRREL1);ENSOCUG00000014147(Chordc1);ENSOCUG00000014455(ENPP1);ENSOCUG00000017424(ATF3);ENSOCUG00000026526(PPM1E)
GO:0015711	organic anion transport	10	189	0.0642574	0.286669	ENSOCUG00000002492(CD36);ENSOCUG00000004499(SLC4A1);ENSOCUG00000007887(ABCC5);ENSOCUG00000011686(SLC38A3);ENSOCUG00000013137(CETP);ENSOCUG00000014608(FABP3);ENSOCUG00000016831(SLC27A2);ENSOCUG00000022362(LRRC8D);ENSOCUG00000023825(SNCA);ENSOCUG00000026004(SLC43A1)
GO:1902105	regulation of leukocyte differentiation	8	140	0.0648682	0.286669	ENSOCUG00000001788(RASGRP1);ENSOCUG00000005116(PIK3R1);ENSOCUG00000007620(CYP26B1);ENSOCUG00000011078(CDK6);ENSOCUG00000014289(MYC);ENSOCUG00000016565(NOTCH2);ENSOCUG00000021506(FOS);ENSOCUG00000029169(ZFP36L2)
GO:0051234	establishment of localization	83	2336	0.0653724	0.286669	ENSOCUG00000000568(HBB1);ENSOCUG00000001407(MAGI2);ENSOCUG00000001788(RASGRP1);ENSOCUG00000002171(TRAPPC6B);ENSOCUG00000002492(CD36);ENSOCUG00000004163(SLC25A33);ENSOCUG00000004499(SLC4A1);ENSOCUG00000004525(NDUFAF2);ENSOCUG00000004986(Xpo1);ENSOCUG00000005116(PIK3R1);ENSOCUG00000005809(FKTN);ENSOCUG00000006402(PID1);ENSOCUG00000006445(FZD4);ENSOCUG00000006681(ATP5PF);ENSOCUG00000007381(OPHN1);EN…
GO:0032844	regulation of homeostatic process	11	215	0.0654367	0.286669	ENSOCUG00000004525(NDUFAF2);ENSOCUG00000009715(NEK2);ENSOCUG00000009813(KLF7);ENSOCUG00000010471(Foxo3);ENSOCUG00000010741(ITPR2);ENSOCUG00000011078(CDK6);ENSOCUG00000014289(MYC);ENSOCUG00000016771(PTGS2);ENSOCUG00000017033(TFRC);ENSOCUG00000017117(B2M);ENSOCUG00000023825(SNCA)
GO:0006664	glycolipid metabolic process	4	50	0.0656358	0.286669	ENSOCUG00000001596(B3GALT2);ENSOCUG00000003063(ALDH5A1);ENSOCUG00000005271(PIGN);ENSOCUG00000012531(NEU3)
GO:0007052	mitotic spindle organization	4	50	0.0656358	0.286669	ENSOCUG00000008948(Chmp5);ENSOCUG00000009715(NEK2);ENSOCUG00000011340(CDC20);ENSOCUG00000017111(KIF4A)
GO:0008645	hexose transport	4	50	0.0656358	0.286669	ENSOCUG00000006402(PID1);ENSOCUG00000008575(SLC2A3);ENSOCUG00000012493(KLF15);ENSOCUG00000014455(ENPP1)
GO:0032231	regulation of actin filament bundle assembly	4	50	0.0656358	0.286669	ENSOCUG00000002872(MKKS);ENSOCUG00000005116(PIK3R1);ENSOCUG00000017725(TMEFF2);ENSOCUG00000026526(PPM1E)
GO:0036294	cellular response to decreased oxygen levels	4	50	0.0656358	0.286669	ENSOCUG00000001952(TIGAR);ENSOCUG00000008439(EGR1);ENSOCUG00000011610(VEGFA);ENSOCUG00000016771(PTGS2)
GO:0071456	cellular response to hypoxia	4	50	0.0656358	0.286669	ENSOCUG00000001952(TIGAR);ENSOCUG00000008439(EGR1);ENSOCUG00000011610(VEGFA);ENSOCUG00000016771(PTGS2)
GO:1900542	regulation of purine nucleotide metabolic process	4	50	0.0656358	0.286669	ENSOCUG00000001952(TIGAR);ENSOCUG00000004163(SLC25A33);ENSOCUG00000006402(PID1);MSTRG.11658(Cox14)
GO:0009892	negative regulation of metabolic process	51	1358	0.0661874	0.286669	ENSOCUG00000000728(Gmnn);ENSOCUG00000001540(DUSP5);ENSOCUG00000001952(TIGAR);ENSOCUG00000002492(CD36);ENSOCUG00000002872(MKKS);ENSOCUG00000003400(Zfp36);ENSOCUG00000003698(KLF3);ENSOCUG00000004422(BTG2);ENSOCUG00000005107(HOPX);ENSOCUG00000005809(FKTN);ENSOCUG00000006402(PID1);ENSOCUG00000006723(Epha4);ENSOCUG00000007381(OPHN1);ENSOCUG00000007928(APOM);ENSOCUG00000007999(DUSP1);ENSOCUG00000008154…
GO:0031401	positive regulation of protein modification process	24	568	0.0662763	0.286669	ENSOCUG00000000672(EPHA7);ENSOCUG00000001407(MAGI2);ENSOCUG00000001788(RASGRP1);ENSOCUG00000002492(CD36);ENSOCUG00000003380(FGFR4);ENSOCUG00000003905(CCN1);ENSOCUG00000006445(FZD4);ENSOCUG00000006723(Epha4);ENSOCUG00000007049(C6orf89);ENSOCUG00000008730(LRRK1);ENSOCUG00000009050(RELN);ENSOCUG00000011340(CDC20);ENSOCUG00000011357(ITGA1);ENSOCUG00000011443(DDR2);ENSOCUG00000011610(VEGFA);ENSOCUG000…
GO:0000188	inactivation of MAPK activity	2	14	0.0664249	0.286669	ENSOCUG00000001540(DUSP5);ENSOCUG00000007999(DUSP1)
GO:0001919	regulation of receptor recycling	2	14	0.0664249	0.286669	ENSOCUG00000008948(Chmp5);ENSOCUG00000023825(SNCA)
GO:0003171	atrioventricular valve development	2	14	0.0664249	0.286669	ENSOCUG00000003905(CCN1);ENSOCUG00000017302(Slit3)
GO:0017004	cytochrome complex assembly	2	14	0.0664249	0.286669	ENSOCUG00000004163(SLC25A33);MSTRG.11658(Cox14)
GO:0031111	negative regulation of microtubule polymerization or depolymerization	2	14	0.0664249	0.286669	ENSOCUG00000011046(TTBK2);ENSOCUG00000023825(SNCA)
GO:0033865	nucleoside bisphosphate metabolic process	2	14	0.0664249	0.286669	ENSOCUG00000002882(ACAT1);ENSOCUG00000014455(ENPP1)
GO:0033875	ribonucleoside bisphosphate metabolic process	2	14	0.0664249	0.286669	ENSOCUG00000002882(ACAT1);ENSOCUG00000014455(ENPP1)
GO:0034032	purine nucleoside bisphosphate metabolic process	2	14	0.0664249	0.286669	ENSOCUG00000002882(ACAT1);ENSOCUG00000014455(ENPP1)
GO:0035418	protein localization to synapse	2	14	0.0664249	0.286669	ENSOCUG00000009050(RELN);ENSOCUG00000025772(DLG4)
GO:0042311	vasodilation	2	14	0.0664249	0.286669	ENSOCUG00000002872(MKKS);ENSOCUG00000004455(GUCY1A1)
GO:0048488	synaptic vesicle endocytosis	2	14	0.0664249	0.286669	ENSOCUG00000007381(OPHN1);ENSOCUG00000023825(SNCA)
GO:0050779	RNA destabilization	2	14	0.0664249	0.286669	ENSOCUG00000003400(Zfp36);ENSOCUG00000029169(ZFP36L2)
GO:0055090	acylglycerol homeostasis	2	14	0.0664249	0.286669	ENSOCUG00000013137(CETP);ENSOCUG00000014223(Dgat2)
GO:0060343	trabecula formation	2	14	0.0664249	0.286669	ENSOCUG00000012881(COL1A1);ENSOCUG00000016362(ADAMTS1)
GO:0060716	labyrinthine layer blood vessel development	2	14	0.0664249	0.286669	ENSOCUG00000003905(CCN1);ENSOCUG00000008579(VASH2)
GO:0061001	regulation of dendritic spine morphogenesis	2	14	0.0664249	0.286669	ENSOCUG00000006723(Epha4);ENSOCUG00000009050(RELN)
GO:0061157	mRNA destabilization	2	14	0.0664249	0.286669	ENSOCUG00000003400(Zfp36);ENSOCUG00000029169(ZFP36L2)
GO:0070328	triglyceride homeostasis	2	14	0.0664249	0.286669	ENSOCUG00000013137(CETP);ENSOCUG00000014223(Dgat2)
GO:0090278	negative regulation of peptide hormone secretion	2	14	0.0664249	0.286669	ENSOCUG00000004525(NDUFAF2);ENSOCUG00000009813(KLF7)
GO:1900120	regulation of receptor binding	2	14	0.0664249	0.286669	ENSOCUG00000004978(Crtac1);ENSOCUG00000017117(B2M)
GO:1900543	negative regulation of purine nucleotide metabolic process	2	14	0.0664249	0.286669	ENSOCUG00000001952(TIGAR);ENSOCUG00000006402(PID1)
GO:0032886	regulation of microtubule-based process	7	117	0.0668866	0.288373	ENSOCUG00000002872(MKKS);ENSOCUG00000004986(Xpo1);ENSOCUG00000008948(Chmp5);ENSOCUG00000009715(NEK2);ENSOCUG00000011046(TTBK2);ENSOCUG00000014147(Chordc1);ENSOCUG00000023825(SNCA)
GO:0003006	developmental process involved in reproduction	16	348	0.0675314	0.290299	ENSOCUG00000001235(ADAM19);ENSOCUG00000002872(MKKS);ENSOCUG00000003905(CCN1);ENSOCUG00000006445(FZD4);ENSOCUG00000006945(KRT8);ENSOCUG00000007479(PDE3A);ENSOCUG00000008154(TMF1);ENSOCUG00000008579(VASH2);ENSOCUG00000010471(Foxo3);ENSOCUG00000011919(Sema3a);ENSOCUG00000016362(ADAMTS1);ENSOCUG00000016771(PTGS2);ENSOCUG00000017302(Slit3);ENSOCUG00000027029(ARID5B);ENSOCUG00000027292(IQCF1);MSTRG.111…
GO:0007422	peripheral nervous system development	3	31	0.067602	0.290299	ENSOCUG00000013672(EGR2);ENSOCUG00000015552(PLXNA4);ENSOCUG00000017780(EDNRB)
GO:0021545	cranial nerve development	3	31	0.067602	0.290299	ENSOCUG00000011919(Sema3a);ENSOCUG00000013672(EGR2);ENSOCUG00000015552(PLXNA4)
GO:0031960	response to corticosteroid	3	31	0.067602	0.290299	ENSOCUG00000012333(GOT1);ENSOCUG00000017302(Slit3);ENSOCUG00000029169(ZFP36L2)
GO:0001933	negative regulation of protein phosphorylation	10	191	0.0679499	0.291503	ENSOCUG00000001540(DUSP5);ENSOCUG00000005809(FKTN);ENSOCUG00000006402(PID1);ENSOCUG00000007999(DUSP1);ENSOCUG00000008730(LRRK1);ENSOCUG00000012232(KIRREL1);ENSOCUG00000014147(Chordc1);ENSOCUG00000014455(ENPP1);ENSOCUG00000017424(ATF3);ENSOCUG00000026526(PPM1E)
GO:0007017	microtubule-based process	18	403	0.0683698	0.29279	ENSOCUG00000001788(RASGRP1);ENSOCUG00000002872(MKKS);ENSOCUG00000003601(VPS35L);ENSOCUG00000004986(Xpo1);ENSOCUG00000006424(CEP152);ENSOCUG00000006971(KATNAL2);ENSOCUG00000008220(KIF26B);ENSOCUG00000008948(Chmp5);ENSOCUG00000009715(NEK2);ENSOCUG00000011018(STARD9);ENSOCUG00000011046(TTBK2);ENSOCUG00000011340(CDC20);ENSOCUG00000013015(IFT122);ENSOCUG00000014147(Chordc1);ENSOCUG00000017111(KIF4A);E…
GO:0006812	cation transport	24	570	0.0683854	0.29279	ENSOCUG00000005809(FKTN);ENSOCUG00000006681(ATP5PF);ENSOCUG00000009395(CNTN1);ENSOCUG00000010741(ITPR2);ENSOCUG00000011686(SLC38A3);ENSOCUG00000012164(ATP5MC3);ENSOCUG00000013954(CALCRL);ENSOCUG00000014849(CACNB2);ENSOCUG00000016738(Grin3a);ENSOCUG00000017033(TFRC);ENSOCUG00000017085(COX5B);ENSOCUG00000017105(CHRNA9);ENSOCUG00000017117(B2M);ENSOCUG00000017407(Nipal2);ENSOCUG00000017865(CAMK2A);EN…
GO:0080090	regulation of primary metabolic process	99	2843	0.0688448	0.294465	ENSOCUG00000000582(ARL2BP);ENSOCUG00000000672(EPHA7);ENSOCUG00000000728(Gmnn);ENSOCUG00000000832(ABHD6);ENSOCUG00000000984(ESRRG);ENSOCUG00000001407(MAGI2);ENSOCUG00000001540(DUSP5);ENSOCUG00000001759(CDCA7);ENSOCUG00000001788(RASGRP1);ENSOCUG00000001952(TIGAR);ENSOCUG00000002492(CD36);ENSOCUG00000003380(FGFR4);ENSOCUG00000003400(Zfp36);ENSOCUG00000003698(KLF3);ENSOCUG00000003905(CCN1);ENSOCUG000…
GO:0019752	carboxylic acid metabolic process	19	431	0.0690334	0.29498	ENSOCUG00000000694(BDH2);ENSOCUG00000000788(GADL1);ENSOCUG00000001952(TIGAR);ENSOCUG00000002882(ACAT1);ENSOCUG00000003063(ALDH5A1);ENSOCUG00000003377(CYP27A1);ENSOCUG00000003380(FGFR4);ENSOCUG00000006166(Mdh1);ENSOCUG00000007620(CYP26B1);ENSOCUG00000012333(GOT1);ENSOCUG00000013310(AMT);ENSOCUG00000014352(GATM);ENSOCUG00000014608(FABP3);ENSOCUG00000016771(PTGS2);ENSOCUG00000016831(SLC27A2);ENSOCUG…
GO:0060348	bone development	7	118	0.0693438	0.296013	ENSOCUG00000007620(CYP26B1);ENSOCUG00000008730(LRRK1);ENSOCUG00000010379(FREM1);ENSOCUG00000011739(RUNX2);ENSOCUG00000012078(PAPSS2);ENSOCUG00000012881(COL1A1);ENSOCUG00000016565(NOTCH2)
GO:1903509	liposaccharide metabolic process	4	51	0.0695892	0.296767	ENSOCUG00000001596(B3GALT2);ENSOCUG00000003063(ALDH5A1);ENSOCUG00000005271(PIGN);ENSOCUG00000012531(NEU3)
GO:0007409	axonogenesis	10	193	0.0717754	0.305609	ENSOCUG00000000672(EPHA7);ENSOCUG00000006723(Epha4);ENSOCUG00000009050(RELN);ENSOCUG00000009813(KLF7);ENSOCUG00000010104(FN1);ENSOCUG00000011919(Sema3a);ENSOCUG00000013672(EGR2);ENSOCUG00000015552(PLXNA4);ENSOCUG00000017281(B3GNT2);ENSOCUG00000017302(Slit3)
GO:0008361	regulation of cell size	5	73	0.0719455	0.305609	ENSOCUG00000000672(EPHA7);ENSOCUG00000010104(FN1);ENSOCUG00000011919(Sema3a);ENSOCUG00000015552(PLXNA4);ENSOCUG00000022362(LRRC8D)
GO:0046165	alcohol biosynthetic process	5	73	0.0719455	0.305609	ENSOCUG00000003377(CYP27A1);ENSOCUG00000010965(SGMS1);ENSOCUG00000012333(GOT1);ENSOCUG00000014608(FABP3);ENSOCUG00000023825(SNCA)
GO:1903555	regulation of tumor necrosis factor superfamily cytokine production	5	73	0.0719455	0.305609	ENSOCUG00000001788(RASGRP1);ENSOCUG00000002492(CD36);ENSOCUG00000005116(PIK3R1);ENSOCUG00000008117(CD274);ENSOCUG00000011380(CIDEA)
GO:0032922	circadian regulation of gene expression	3	32	0.0729777	0.309385	ENSOCUG00000008439(EGR1);ENSOCUG00000009044(CIART);ENSOCUG00000026333(Per1)
GO:0034637	cellular carbohydrate biosynthetic process	3	32	0.0729777	0.309385	ENSOCUG00000012333(GOT1);ENSOCUG00000014455(ENPP1);ENSOCUG00000017281(B3GNT2)
GO:0051716	cellular response to stimulus	135	3998	0.0733785	0.310632	ENSOCUG00000000120(Adcyap1r1);ENSOCUG00000000360(CDH6);ENSOCUG00000000672(EPHA7);ENSOCUG00000000725(MC5R);ENSOCUG00000000792(EPS8);ENSOCUG00000000832(ABHD6);ENSOCUG00000000984(ESRRG);ENSOCUG00000001145(GRIP2);ENSOCUG00000001407(MAGI2);ENSOCUG00000001540(DUSP5);ENSOCUG00000001781(PREX2);ENSOCUG00000001788(RASGRP1);ENSOCUG00000001952(TIGAR);ENSOCUG00000002492(CD36);ENSOCUG00000002872(MKKS);ENSOCUG0…
GO:0045944	positive regulation of transcription from RNA polymerase II promoter	25	603	0.0734156	0.310632	ENSOCUG00000000984(ESRRG);ENSOCUG00000003905(CCN1);ENSOCUG00000004147(SP1);ENSOCUG00000004386(Nfat5);ENSOCUG00000005116(PIK3R1);ENSOCUG00000005343(TTC5);ENSOCUG00000005893(NFIA);ENSOCUG00000006402(PID1);ENSOCUG00000008439(EGR1);ENSOCUG00000009052(EYA1);ENSOCUG00000009813(KLF7);ENSOCUG00000010471(Foxo3);ENSOCUG00000011548(Myog);ENSOCUG00000011610(VEGFA);ENSOCUG00000011686(SLC38A3);ENSOCUG000000117…
GO:0015749	monosaccharide transport	4	52	0.0736624	0.310763	ENSOCUG00000006402(PID1);ENSOCUG00000008575(SLC2A3);ENSOCUG00000012493(KLF15);ENSOCUG00000014455(ENPP1)
GO:0030038	contractile actin filament bundle assembly	4	52	0.0736624	0.310763	ENSOCUG00000002872(MKKS);ENSOCUG00000005116(PIK3R1);ENSOCUG00000017725(TMEFF2);ENSOCUG00000026526(PPM1E)
GO:0043149	stress fiber assembly	4	52	0.0736624	0.310763	ENSOCUG00000002872(MKKS);ENSOCUG00000005116(PIK3R1);ENSOCUG00000017725(TMEFF2);ENSOCUG00000026526(PPM1E)
GO:0001525	angiogenesis	12	246	0.0743321	0.313283	ENSOCUG00000002752(S100A1);ENSOCUG00000003905(CCN1);ENSOCUG00000004147(SP1);ENSOCUG00000008579(VASH2);ENSOCUG00000011610(VEGFA);ENSOCUG00000012045(PTPRB);ENSOCUG00000013232(COL4A1);ENSOCUG00000013954(CALCRL);ENSOCUG00000015652(RECK);ENSOCUG00000016264(ENPEP);ENSOCUG00000022309(EMP2);ENSOCUG00000027817(Ppp1r16b)
GO:0045444	fat cell differentiation	7	120	0.0744185	0.313329	ENSOCUG00000002872(MKKS);ENSOCUG00000003400(Zfp36);ENSOCUG00000013672(EGR2);ENSOCUG00000014455(ENPP1);ENSOCUG00000016771(PTGS2);ENSOCUG00000027029(ARID5B);ENSOCUG00000029169(ZFP36L2)
GO:0002792	negative regulation of peptide secretion	2	15	0.0751412	0.313329	ENSOCUG00000004525(NDUFAF2);ENSOCUG00000009813(KLF7)
GO:0006182	cGMP biosynthetic process	2	15	0.0751412	0.313329	ENSOCUG00000004455(GUCY1A1);ENSOCUG00000004490(GUCY1A2)
GO:0009112	nucleobase metabolic process	2	15	0.0751412	0.313329	ENSOCUG00000000412(UMPS);ENSOCUG00000012403(GDA)
GO:0010677	negative regulation of cellular carbohydrate metabolic process	2	15	0.0751412	0.313329	ENSOCUG00000001952(TIGAR);ENSOCUG00000014455(ENPP1)
GO:0045980	negative regulation of nucleotide metabolic process	2	15	0.0751412	0.313329	ENSOCUG00000001952(TIGAR);ENSOCUG00000006402(PID1)
GO:0048485	sympathetic nervous system development	2	15	0.0751412	0.313329	ENSOCUG00000011919(Sema3a);ENSOCUG00000015552(PLXNA4)
GO:1902003	regulation of beta-amyloid formation	2	15	0.0751412	0.313329	ENSOCUG00000006723(Epha4);ENSOCUG00000011350(SPON1)
GO:0046434	organophosphate catabolic process	5	74	0.0753308	0.313329	ENSOCUG00000000832(ABHD6);ENSOCUG00000001952(TIGAR);ENSOCUG00000004070(ITPA);ENSOCUG00000014455(ENPP1);MSTRG.11658(Cox14)
GO:0071706	tumor necrosis factor superfamily cytokine production	5	74	0.0753308	0.313329	ENSOCUG00000001788(RASGRP1);ENSOCUG00000002492(CD36);ENSOCUG00000005116(PIK3R1);ENSOCUG00000008117(CD274);ENSOCUG00000011380(CIDEA)
GO:0031668	cellular response to extracellular stimulus	6	97	0.0760884	0.313329	ENSOCUG00000008666(RRAGB);ENSOCUG00000011686(SLC38A3);ENSOCUG00000011814(SESN1);ENSOCUG00000012028(PIM1);ENSOCUG00000017424(ATF3);ENSOCUG00000021506(FOS)
GO:0071496	cellular response to external stimulus	7	121	0.077036	0.313329	ENSOCUG00000008666(RRAGB);ENSOCUG00000011686(SLC38A3);ENSOCUG00000011814(SESN1);ENSOCUG00000012028(PIM1);ENSOCUG00000012881(COL1A1);ENSOCUG00000017424(ATF3);ENSOCUG00000021506(FOS)
GO:0007154	cell communication	121	3557	0.0774437	0.313329	ENSOCUG00000000120(Adcyap1r1);ENSOCUG00000000360(CDH6);ENSOCUG00000000672(EPHA7);ENSOCUG00000000725(MC5R);ENSOCUG00000000792(EPS8);ENSOCUG00000000832(ABHD6);ENSOCUG00000000984(ESRRG);ENSOCUG00000001145(GRIP2);ENSOCUG00000001407(MAGI2);ENSOCUG00000001540(DUSP5);ENSOCUG00000001781(PREX2);ENSOCUG00000001788(RASGRP1);ENSOCUG00000001952(TIGAR);ENSOCUG00000002492(CD36);ENSOCUG00000002557(Clstn2);ENSOCU…
GO:0006140	regulation of nucleotide metabolic process	4	53	0.077854	0.313329	ENSOCUG00000001952(TIGAR);ENSOCUG00000004163(SLC25A33);ENSOCUG00000006402(PID1);MSTRG.11658(Cox14)
GO:0008344	adult locomotory behavior	4	53	0.077854	0.313329	ENSOCUG00000000792(EPS8);ENSOCUG00000001781(PREX2);ENSOCUG00000006723(Epha4);ENSOCUG00000023825(SNCA)
GO:0032006	regulation of TOR signaling	4	53	0.077854	0.313329	ENSOCUG00000007421(DYRK3);ENSOCUG00000008666(RRAGB);ENSOCUG00000009050(RELN);ENSOCUG00000011814(SESN1)
GO:0035150	regulation of tube size	4	53	0.077854	0.313329	ENSOCUG00000001145(GRIP2);ENSOCUG00000002872(MKKS);ENSOCUG00000004455(GUCY1A1);ENSOCUG00000017780(EDNRB)
GO:0050880	regulation of blood vessel size	4	53	0.077854	0.313329	ENSOCUG00000001145(GRIP2);ENSOCUG00000002872(MKKS);ENSOCUG00000004455(GUCY1A1);ENSOCUG00000017780(EDNRB)
GO:0032989	cellular component morphogenesis	29	722	0.0779148	0.313329	ENSOCUG00000000672(EPHA7);ENSOCUG00000000792(EPS8);ENSOCUG00000001781(PREX2);ENSOCUG00000002872(MKKS);ENSOCUG00000006402(PID1);ENSOCUG00000006445(FZD4);ENSOCUG00000006723(Epha4);ENSOCUG00000007381(OPHN1);ENSOCUG00000008154(TMF1);ENSOCUG00000009050(RELN);ENSOCUG00000009813(KLF7);ENSOCUG00000010104(FN1);ENSOCUG00000011046(TTBK2);ENSOCUG00000011610(VEGFA);ENSOCUG00000011919(Sema3a);ENSOCUG0000001288…
GO:0006470	protein dephosphorylation	11	222	0.0781601	0.313329	ENSOCUG00000000578(PDP2);ENSOCUG00000001407(MAGI2);ENSOCUG00000001540(DUSP5);ENSOCUG00000007999(DUSP1);ENSOCUG00000009052(EYA1);ENSOCUG00000011096(MGAT5);ENSOCUG00000011357(ITGA1);ENSOCUG00000012045(PTPRB);ENSOCUG00000012937(PRKACB);ENSOCUG00000026526(PPM1E);ENSOCUG00000027817(Ppp1r16b)
GO:0010812	negative regulation of cell-substrate adhesion	3	33	0.0785379	0.313329	ENSOCUG00000005116(PIK3R1);ENSOCUG00000006445(FZD4);ENSOCUG00000012881(COL1A1)
GO:0035136	forelimb morphogenesis	3	33	0.0785379	0.313329	ENSOCUG00000011739(RUNX2);ENSOCUG00000013015(IFT122);ENSOCUG00000015652(RECK)
GO:0010563	negative regulation of phosphorus metabolic process	13	275	0.0788552	0.313329	ENSOCUG00000001540(DUSP5);ENSOCUG00000001952(TIGAR);ENSOCUG00000005809(FKTN);ENSOCUG00000006402(PID1);ENSOCUG00000007999(DUSP1);ENSOCUG00000008730(LRRK1);ENSOCUG00000011096(MGAT5);ENSOCUG00000012232(KIRREL1);ENSOCUG00000014147(Chordc1);ENSOCUG00000014455(ENPP1);ENSOCUG00000017424(ATF3);ENSOCUG00000026526(PPM1E);ENSOCUG00000027817(Ppp1r16b)
GO:0045936	negative regulation of phosphate metabolic process	13	275	0.0788552	0.313329	ENSOCUG00000001540(DUSP5);ENSOCUG00000001952(TIGAR);ENSOCUG00000005809(FKTN);ENSOCUG00000006402(PID1);ENSOCUG00000007999(DUSP1);ENSOCUG00000008730(LRRK1);ENSOCUG00000011096(MGAT5);ENSOCUG00000012232(KIRREL1);ENSOCUG00000014147(Chordc1);ENSOCUG00000014455(ENPP1);ENSOCUG00000017424(ATF3);ENSOCUG00000026526(PPM1E);ENSOCUG00000027817(Ppp1r16b)
GO:0070482	response to oxygen levels	6	98	0.079085	0.313329	ENSOCUG00000001952(TIGAR);ENSOCUG00000008439(EGR1);ENSOCUG00000010741(ITPR2);ENSOCUG00000011610(VEGFA);ENSOCUG00000013603(ALAS2);ENSOCUG00000016771(PTGS2)
GO:0043436	oxoacid metabolic process	20	467	0.079559	0.313329	ENSOCUG00000000694(BDH2);ENSOCUG00000000788(GADL1);ENSOCUG00000001952(TIGAR);ENSOCUG00000002882(ACAT1);ENSOCUG00000003063(ALDH5A1);ENSOCUG00000003377(CYP27A1);ENSOCUG00000003380(FGFR4);ENSOCUG00000006166(Mdh1);ENSOCUG00000007620(CYP26B1);ENSOCUG00000012333(GOT1);ENSOCUG00000013310(AMT);ENSOCUG00000014352(GATM);ENSOCUG00000014455(ENPP1);ENSOCUG00000014608(FABP3);ENSOCUG00000016771(PTGS2);ENSOCUG00…
GO:0032270	positive regulation of cellular protein metabolic process	29	724	0.0800245	0.313329	ENSOCUG00000000672(EPHA7);ENSOCUG00000001407(MAGI2);ENSOCUG00000001788(RASGRP1);ENSOCUG00000002492(CD36);ENSOCUG00000003380(FGFR4);ENSOCUG00000003905(CCN1);ENSOCUG00000004320(TMTC3);ENSOCUG00000006445(FZD4);ENSOCUG00000006723(Epha4);ENSOCUG00000007049(C6orf89);ENSOCUG00000008730(LRRK1);ENSOCUG00000009050(RELN);ENSOCUG00000010104(FN1);ENSOCUG00000011340(CDC20);ENSOCUG00000011350(SPON1);ENSOCUG0000…
GO:0098771	inorganic ion homeostasis	14	303	0.0809525	0.313329	ENSOCUG00000002492(CD36);ENSOCUG00000010741(ITPR2);ENSOCUG00000013603(ALAS2);ENSOCUG00000014289(MYC);ENSOCUG00000014455(ENPP1);ENSOCUG00000014849(CACNB2);ENSOCUG00000016535(RAP1GDS1);ENSOCUG00000017033(TFRC);ENSOCUG00000017105(CHRNA9);ENSOCUG00000017117(B2M);ENSOCUG00000017459(EPB42);ENSOCUG00000017780(EDNRB);ENSOCUG00000023825(SNCA);MSTRG.7424(TPT1)
GO:0032787	monocarboxylic acid metabolic process	12	250	0.0815595	0.313329	ENSOCUG00000000694(BDH2);ENSOCUG00000001952(TIGAR);ENSOCUG00000003063(ALDH5A1);ENSOCUG00000003377(CYP27A1);ENSOCUG00000003380(FGFR4);ENSOCUG00000007620(CYP26B1);ENSOCUG00000014608(FABP3);ENSOCUG00000016771(PTGS2);ENSOCUG00000016831(SLC27A2);ENSOCUG00000023825(SNCA);MSTRG.11658(Cox14);MSTRG.4780(GAPDH)
GO:0019318	hexose metabolic process	6	99	0.0821471	0.313329	ENSOCUG00000001952(TIGAR);ENSOCUG00000003063(ALDH5A1);ENSOCUG00000014455(ENPP1);ENSOCUG00000017424(ATF3);MSTRG.11658(Cox14);MSTRG.4780(GAPDH)
GO:2001056	positive regulation of cysteine-type endopeptidase activity	4	54	0.0821625	0.313329	ENSOCUG00000003905(CCN1);ENSOCUG00000014289(MYC);ENSOCUG00000023825(SNCA);ENSOCUG00000029233(ASPH)
GO:0008610	lipid biosynthetic process	13	277	0.0823561	0.313329	ENSOCUG00000000832(ABHD6);ENSOCUG00000001596(B3GALT2);ENSOCUG00000003377(CYP27A1);ENSOCUG00000003380(FGFR4);ENSOCUG00000003905(CCN1);ENSOCUG00000005271(PIGN);ENSOCUG00000008439(EGR1);ENSOCUG00000010965(SGMS1);ENSOCUG00000014223(Dgat2);ENSOCUG00000014608(FABP3);ENSOCUG00000015811(PIP5K1B);ENSOCUG00000016771(PTGS2);ENSOCUG00000016831(SLC27A2)
GO:0051017	actin filament bundle assembly	5	76	0.0823562	0.313329	ENSOCUG00000000792(EPS8);ENSOCUG00000002872(MKKS);ENSOCUG00000005116(PIK3R1);ENSOCUG00000017725(TMEFF2);ENSOCUG00000026526(PPM1E)
GO:0098742	cell-cell adhesion via plasma-membrane adhesion molecules	7	123	0.0824309	0.313329	ENSOCUG00000000360(CDH6);ENSOCUG00000002557(Clstn2);ENSOCUG00000008710(FAT4);ENSOCUG00000009057(PCDH18);ENSOCUG00000015865(PCDH19);ENSOCUG00000017438(SELE);ENSOCUG00000017732(CDH18)
GO:0023052	signaling	119	3503	0.0829036	0.313329	ENSOCUG00000000120(Adcyap1r1);ENSOCUG00000000360(CDH6);ENSOCUG00000000672(EPHA7);ENSOCUG00000000725(MC5R);ENSOCUG00000000792(EPS8);ENSOCUG00000000832(ABHD6);ENSOCUG00000000984(ESRRG);ENSOCUG00000001145(GRIP2);ENSOCUG00000001407(MAGI2);ENSOCUG00000001540(DUSP5);ENSOCUG00000001781(PREX2);ENSOCUG00000001788(RASGRP1);ENSOCUG00000002492(CD36);ENSOCUG00000002557(Clstn2);ENSOCUG00000002872(MKKS);ENSOCUG…
GO:0042060	wound healing	9	173	0.0831677	0.313329	ENSOCUG00000002492(CD36);ENSOCUG00000003905(CCN1);ENSOCUG00000005107(HOPX);ENSOCUG00000006098(MMRN1);ENSOCUG00000007049(C6orf89);ENSOCUG00000010104(FN1);ENSOCUG00000012078(PAPSS2);ENSOCUG00000014988(Col3a1);ENSOCUG00000017725(TMEFF2)
GO:0048584	positive regulation of response to stimulus	39	1021	0.0834028	0.313329	ENSOCUG00000000792(EPS8);ENSOCUG00000001788(RASGRP1);ENSOCUG00000001952(TIGAR);ENSOCUG00000002492(CD36);ENSOCUG00000003380(FGFR4);ENSOCUG00000003905(CCN1);ENSOCUG00000004103(IRAK4);ENSOCUG00000004386(Nfat5);ENSOCUG00000004455(GUCY1A1);ENSOCUG00000004490(GUCY1A2);ENSOCUG00000005107(HOPX);ENSOCUG00000005116(PIK3R1);ENSOCUG00000005374(C7);ENSOCUG00000006445(FZD4);ENSOCUG00000006723(Epha4);ENSOCUG000…
GO:0006536	glutamate metabolic process	2	16	0.0841964	0.313329	ENSOCUG00000003063(ALDH5A1);ENSOCUG00000012333(GOT1)
GO:0030318	melanocyte differentiation	2	16	0.0841964	0.313329	ENSOCUG00000012959(Adamts20);ENSOCUG00000017780(EDNRB)
GO:0034367	macromolecular complex remodeling	2	16	0.0841964	0.313329	ENSOCUG00000007928(APOM);ENSOCUG00000013137(CETP)
GO:0034368	protein-lipid complex remodeling	2	16	0.0841964	0.313329	ENSOCUG00000007928(APOM);ENSOCUG00000013137(CETP)
GO:0034369	plasma lipoprotein particle remodeling	2	16	0.0841964	0.313329	ENSOCUG00000007928(APOM);ENSOCUG00000013137(CETP)
GO:0036465	synaptic vesicle recycling	2	16	0.0841964	0.313329	ENSOCUG00000007381(OPHN1);ENSOCUG00000023825(SNCA)
GO:0042775	mitochondrial ATP synthesis coupled electron transport	2	16	0.0841964	0.313329	ENSOCUG00000008113(UQCRB);ENSOCUG00000023825(SNCA)
GO:0044319	wound healing, spreading of cells	2	16	0.0841964	0.313329	ENSOCUG00000003905(CCN1);ENSOCUG00000017725(TMEFF2)
GO:0051966	regulation of synaptic transmission, glutamatergic	2	16	0.0841964	0.313329	ENSOCUG00000007381(OPHN1);ENSOCUG00000009050(RELN)
GO:0071354	cellular response to interleukin-6	2	16	0.0841964	0.313329	ENSOCUG00000006402(PID1);ENSOCUG00000016354(IL6R)
GO:0071470	cellular response to osmotic stress	2	16	0.0841964	0.313329	ENSOCUG00000016771(PTGS2);ENSOCUG00000022362(LRRC8D)
GO:0090504	epiboly	2	16	0.0841964	0.313329	ENSOCUG00000003905(CCN1);ENSOCUG00000017725(TMEFF2)
GO:0090505	epiboly involved in wound healing	2	16	0.0841964	0.313329	ENSOCUG00000003905(CCN1);ENSOCUG00000017725(TMEFF2)
GO:1902742	apoptotic process involved in development	2	16	0.0841964	0.313329	ENSOCUG00000003905(CCN1);ENSOCUG00000017302(Slit3)
GO:0001910	regulation of leukocyte mediated cytotoxicity	3	34	0.0842771	0.313329	ENSOCUG00000000831(DNASE1L3);ENSOCUG00000001788(RASGRP1);ENSOCUG00000017117(B2M)
GO:0002444	myeloid leukocyte mediated immunity	3	34	0.0842771	0.313329	ENSOCUG00000000831(DNASE1L3);ENSOCUG00000001788(RASGRP1);ENSOCUG00000004103(IRAK4)
GO:0010827	regulation of glucose transport	3	34	0.0842771	0.313329	ENSOCUG00000006402(PID1);ENSOCUG00000012493(KLF15);ENSOCUG00000014455(ENPP1)
GO:0042439	ethanolamine-containing compound metabolic process	3	34	0.0842771	0.313329	ENSOCUG00000010965(SGMS1);ENSOCUG00000013137(CETP);ENSOCUG00000014608(FABP3)
GO:0045669	positive regulation of osteoblast differentiation	3	34	0.0842771	0.313329	ENSOCUG00000003905(CCN1);ENSOCUG00000011443(DDR2);ENSOCUG00000011739(RUNX2)
GO:0050710	negative regulation of cytokine secretion	3	34	0.0842771	0.313329	ENSOCUG00000010104(FN1);ENSOCUG00000011380(CIDEA);ENSOCUG00000029313(BANK1)
GO:2000379	positive regulation of reactive oxygen species metabolic process	3	34	0.0842771	0.313329	ENSOCUG00000002492(CD36);ENSOCUG00000006402(PID1);ENSOCUG00000023825(SNCA)
GO:0009611	response to wounding	15	333	0.0857899	0.313329	ENSOCUG00000000831(DNASE1L3);ENSOCUG00000002492(CD36);ENSOCUG00000003400(Zfp36);ENSOCUG00000003905(CCN1);ENSOCUG00000005107(HOPX);ENSOCUG00000006098(MMRN1);ENSOCUG00000006723(Epha4);ENSOCUG00000007049(C6orf89);ENSOCUG00000010104(FN1);ENSOCUG00000012078(PAPSS2);ENSOCUG00000014988(Col3a1);ENSOCUG00000016771(PTGS2);ENSOCUG00000017725(TMEFF2);ENSOCUG00000023825(SNCA);ENSOCUG00000029169(ZFP36L2)
GO:0061572	actin filament bundle organization	5	77	0.0859951	0.313329	ENSOCUG00000000792(EPS8);ENSOCUG00000002872(MKKS);ENSOCUG00000005116(PIK3R1);ENSOCUG00000017725(TMEFF2);ENSOCUG00000026526(PPM1E)
GO:0023056	positive regulation of signaling	31	788	0.0862413	0.313329	ENSOCUG00000000792(EPS8);ENSOCUG00000001788(RASGRP1);ENSOCUG00000002492(CD36);ENSOCUG00000002557(Clstn2);ENSOCUG00000003380(FGFR4);ENSOCUG00000003905(CCN1);ENSOCUG00000004103(IRAK4);ENSOCUG00000004386(Nfat5);ENSOCUG00000004455(GUCY1A1);ENSOCUG00000004490(GUCY1A2);ENSOCUG00000005116(PIK3R1);ENSOCUG00000006445(FZD4);ENSOCUG00000006723(Epha4);ENSOCUG00000008154(TMF1);ENSOCUG00000008666(RRAGB);ENSOCU…
GO:0071396	cellular response to lipid	12	253	0.0872618	0.313329	ENSOCUG00000000984(ESRRG);ENSOCUG00000002492(CD36);ENSOCUG00000003400(Zfp36);ENSOCUG00000006402(PID1);ENSOCUG00000007620(CYP26B1);ENSOCUG00000008948(Chmp5);ENSOCUG00000011548(Myog);ENSOCUG00000012028(PIM1);ENSOCUG00000014223(Dgat2);ENSOCUG00000026333(Per1);ENSOCUG00000026867(LTK);ENSOCUG00000029169(ZFP36L2)
GO:2000116	regulation of cysteine-type endopeptidase activity	6	101	0.0884671	0.313329	ENSOCUG00000000672(EPHA7);ENSOCUG00000003905(CCN1);ENSOCUG00000014289(MYC);ENSOCUG00000016771(PTGS2);ENSOCUG00000023825(SNCA);ENSOCUG00000029233(ASPH)
GO:0000055	ribosomal large subunit export from nucleus	1	3	0.088849	0.313329	ENSOCUG00000004986(Xpo1)
GO:0000056	ribosomal small subunit export from nucleus	1	3	0.088849	0.313329	ENSOCUG00000004986(Xpo1)
GO:0000103	sulfate assimilation	1	3	0.088849	0.313329	ENSOCUG00000012078(PAPSS2)
GO:0001554	luteolysis	1	3	0.088849	0.313329	ENSOCUG00000017302(Slit3)
GO:0001977	renal system process involved in regulation of blood volume	1	3	0.088849	0.313329	ENSOCUG00000022309(EMP2)
GO:0002003	angiotensin maturation	1	3	0.088849	0.313329	ENSOCUG00000016264(ENPEP)
GO:0002118	aggressive behavior	1	3	0.088849	0.313329	ENSOCUG00000007052(PENK)
GO:0002461	tolerance induction dependent upon immune response	1	3	0.088849	0.313329	ENSOCUG00000008117(CD274)
GO:0002475	antigen processing and presentation via MHC class Ib	1	3	0.088849	0.313329	ENSOCUG00000017117(B2M)
GO:0002652	regulation of tolerance induction dependent upon immune response	1	3	0.088849	0.313329	ENSOCUG00000008117(CD274)
GO:0003093	regulation of glomerular filtration	1	3	0.088849	0.313329	ENSOCUG00000022309(EMP2)
GO:0006113	fermentation	1	3	0.088849	0.313329	ENSOCUG00000001952(TIGAR)
GO:0006122	mitochondrial electron transport, ubiquinol to cytochrome c	1	3	0.088849	0.313329	ENSOCUG00000008113(UQCRB)
GO:0006145	purine nucleobase catabolic process	1	3	0.088849	0.313329	ENSOCUG00000012403(GDA)
GO:0006419	alanyl-tRNA aminoacylation	1	3	0.088849	0.313329	ENSOCUG00000021422(AARS2)
GO:0006531	aspartate metabolic process	1	3	0.088849	0.313329	ENSOCUG00000012333(GOT1)
GO:0006686	sphingomyelin biosynthetic process	1	3	0.088849	0.313329	ENSOCUG00000010965(SGMS1)
GO:0006782	protoporphyrinogen IX biosynthetic process	1	3	0.088849	0.313329	ENSOCUG00000013603(ALAS2)
GO:0007223	Wnt signaling pathway, calcium modulating pathway	1	3	0.088849	0.313329	ENSOCUG00000006445(FZD4)
GO:0007494	midgut development	1	3	0.088849	0.313329	ENSOCUG00000017780(EDNRB)
GO:0009111	vitamin catabolic process	1	3	0.088849	0.313329	ENSOCUG00000007620(CYP26B1)
GO:0009624	response to nematode	1	3	0.088849	0.313329	ENSOCUG00000010009(EPX)
GO:0010726	positive regulation of hydrogen peroxide metabolic process	1	3	0.088849	0.313329	ENSOCUG00000023825(SNCA)
GO:0010760	negative regulation of macrophage chemotaxis	1	3	0.088849	0.313329	ENSOCUG00000004089(MMP28)
GO:0014744	positive regulation of muscle adaptation	1	3	0.088849	0.313329	ENSOCUG00000011548(Myog)
GO:0014826	vein smooth muscle contraction	1	3	0.088849	0.313329	ENSOCUG00000017780(EDNRB)
GO:0014854	response to inactivity	1	3	0.088849	0.313329	ENSOCUG00000011548(Myog)
GO:0014870	response to muscle inactivity	1	3	0.088849	0.313329	ENSOCUG00000011548(Myog)
GO:0014877	response to muscle inactivity involved in regulation of muscle adaptation	1	3	0.088849	0.313329	ENSOCUG00000011548(Myog)
GO:0014891	striated muscle atrophy	1	3	0.088849	0.313329	ENSOCUG00000011548(Myog)
GO:0014894	response to denervation involved in regulation of muscle adaptation	1	3	0.088849	0.313329	ENSOCUG00000011548(Myog)
GO:0016115	terpenoid catabolic process	1	3	0.088849	0.313329	ENSOCUG00000007620(CYP26B1)
GO:0016188	synaptic vesicle maturation	1	3	0.088849	0.313329	ENSOCUG00000025772(DLG4)
GO:0019464	glycine decarboxylation via glycine cleavage system	1	3	0.088849	0.313329	ENSOCUG00000013310(AMT)
GO:0021569	rhombomere 3 development	1	3	0.088849	0.313329	ENSOCUG00000013672(EGR2)
GO:0021684	cerebellar granular layer formation	1	3	0.088849	0.313329	ENSOCUG00000007381(OPHN1)
GO:0021707	cerebellar granule cell differentiation	1	3	0.088849	0.313329	ENSOCUG00000007381(OPHN1)
GO:0021825	substrate-dependent cerebral cortex tangential migration	1	3	0.088849	0.313329	ENSOCUG00000011919(Sema3a)
GO:0021886	hypothalamus gonadotrophin-releasing hormone neuron differentiation	1	3	0.088849	0.313329	ENSOCUG00000011919(Sema3a)
GO:0021888	hypothalamus gonadotrophin-releasing hormone neuron development	1	3	0.088849	0.313329	ENSOCUG00000011919(Sema3a)
GO:0021979	hypothalamus cell differentiation	1	3	0.088849	0.313329	ENSOCUG00000011919(Sema3a)
GO:0030997	regulation of centriole-centriole cohesion	1	3	0.088849	0.313329	ENSOCUG00000009715(NEK2)
GO:0031115	negative regulation of microtubule polymerization	1	3	0.088849	0.313329	ENSOCUG00000023825(SNCA)
GO:0032275	luteinizing hormone secretion	1	3	0.088849	0.313329	ENSOCUG00000008154(TMF1)
GO:0034441	plasma lipoprotein particle oxidation	1	3	0.088849	0.313329	ENSOCUG00000007928(APOM)
GO:0034442	regulation of lipoprotein oxidation	1	3	0.088849	0.313329	ENSOCUG00000007928(APOM)
GO:0034443	negative regulation of lipoprotein oxidation	1	3	0.088849	0.313329	ENSOCUG00000007928(APOM)
GO:0034756	regulation of iron ion transport	1	3	0.088849	0.313329	ENSOCUG00000017117(B2M)
GO:0035290	trunk segmentation	1	3	0.088849	0.313329	ENSOCUG00000011919(Sema3a)
GO:0035356	cellular triglyceride homeostasis	1	3	0.088849	0.313329	ENSOCUG00000014223(Dgat2)
GO:0035864	response to potassium ion	1	3	0.088849	0.313329	ENSOCUG00000025772(DLG4)
GO:0035865	cellular response to potassium ion	1	3	0.088849	0.313329	ENSOCUG00000025772(DLG4)
GO:0036484	trunk neural crest cell migration	1	3	0.088849	0.313329	ENSOCUG00000011919(Sema3a)
GO:0036486	ventral trunk neural crest cell migration	1	3	0.088849	0.313329	ENSOCUG00000011919(Sema3a)
GO:0038042	dimeric G-protein coupled receptor signaling pathway	1	3	0.088849	0.313329	ENSOCUG00000013954(CALCRL)
GO:0038089	positive regulation of cell migration by vascular endothelial growth factor signaling pathway	1	3	0.088849	0.313329	ENSOCUG00000011610(VEGFA)
GO:0042135	neurotransmitter catabolic process	1	3	0.088849	0.313329	ENSOCUG00000003063(ALDH5A1)
GO:0042222	interleukin-1 biosynthetic process	1	3	0.088849	0.313329	ENSOCUG00000008439(EGR1)
GO:0042363	fat-soluble vitamin catabolic process	1	3	0.088849	0.313329	ENSOCUG00000007620(CYP26B1)
GO:0042701	progesterone secretion	1	3	0.088849	0.313329	ENSOCUG00000006445(FZD4)
GO:0042760	very long-chain fatty acid catabolic process	1	3	0.088849	0.313329	ENSOCUG00000016831(SLC27A2)
GO:0043465	regulation of fermentation	1	3	0.088849	0.313329	ENSOCUG00000001952(TIGAR)
GO:0043587	tongue morphogenesis	1	3	0.088849	0.313329	ENSOCUG00000007620(CYP26B1)
GO:0044107	cellular alcohol metabolic process	1	3	0.088849	0.313329	ENSOCUG00000003377(CYP27A1)
GO:0044108	cellular alcohol biosynthetic process	1	3	0.088849	0.313329	ENSOCUG00000003377(CYP27A1)
GO:0045360	regulation of interleukin-1 biosynthetic process	1	3	0.088849	0.313329	ENSOCUG00000008439(EGR1)
GO:0045362	positive regulation of interleukin-1 biosynthetic process	1	3	0.088849	0.313329	ENSOCUG00000008439(EGR1)
GO:0046501	protoporphyrinogen IX metabolic process	1	3	0.088849	0.313329	ENSOCUG00000013603(ALAS2)
GO:0047484	regulation of response to osmotic stress	1	3	0.088849	0.313329	ENSOCUG00000016771(PTGS2)
GO:0050720	interleukin-1 beta biosynthetic process	1	3	0.088849	0.313329	ENSOCUG00000008439(EGR1)
GO:0050722	regulation of interleukin-1 beta biosynthetic process	1	3	0.088849	0.313329	ENSOCUG00000008439(EGR1)
GO:0050725	positive regulation of interleukin-1 beta biosynthetic process	1	3	0.088849	0.313329	ENSOCUG00000008439(EGR1)
GO:0050812	regulation of acyl-CoA biosynthetic process	1	3	0.088849	0.313329	ENSOCUG00000023825(SNCA)
GO:0050923	regulation of negative chemotaxis	1	3	0.088849	0.313329	ENSOCUG00000015552(PLXNA4)
GO:0051414	response to cortisol	1	3	0.088849	0.313329	ENSOCUG00000017302(Slit3)
GO:0051610	serotonin uptake	1	3	0.088849	0.313329	ENSOCUG00000023825(SNCA)
GO:0052173	response to defenses of other organism involved in symbiotic interaction	1	3	0.088849	0.313329	ENSOCUG00000004455(GUCY1A1)
GO:0052200	response to host defenses	1	3	0.088849	0.313329	ENSOCUG00000004455(GUCY1A1)
GO:0060086	circadian temperature homeostasis	1	3	0.088849	0.313329	ENSOCUG00000008439(EGR1)
GO:0060282	positive regulation of oocyte development	1	3	0.088849	0.313329	ENSOCUG00000007479(PDE3A)
GO:0060355	positive regulation of cell adhesion molecule production	1	3	0.088849	0.313329	ENSOCUG00000022216(COLEC12)
GO:0060385	axonogenesis involved in innervation	1	3	0.088849	0.313329	ENSOCUG00000011919(Sema3a)
GO:0060414	aorta smooth muscle tissue morphogenesis	1	3	0.088849	0.313329	ENSOCUG00000014988(Col3a1)
GO:0060591	chondroblast differentiation	1	3	0.088849	0.313329	ENSOCUG00000003905(CCN1)
GO:0060710	chorio-allantoic fusion	1	3	0.088849	0.313329	ENSOCUG00000003905(CCN1)
GO:0060856	establishment of blood-brain barrier	1	3	0.088849	0.313329	ENSOCUG00000015652(RECK)
GO:0060907	positive regulation of macrophage cytokine production	1	3	0.088849	0.313329	ENSOCUG00000002492(CD36)
GO:0061303	cornea development in camera-type eye	1	3	0.088849	0.313329	ENSOCUG00000002315(LIMK2)
GO:0061364	apoptotic process involved in luteolysis	1	3	0.088849	0.313329	ENSOCUG00000017302(Slit3)
GO:0061551	trigeminal ganglion development	1	3	0.088849	0.313329	ENSOCUG00000011919(Sema3a)
GO:0070100	negative regulation of chemokine-mediated signaling pathway	1	3	0.088849	0.313329	ENSOCUG00000017302(Slit3)
GO:0070346	positive regulation of fat cell proliferation	1	3	0.088849	0.313329	ENSOCUG00000006402(PID1)
GO:0070493	thrombin receptor signaling pathway	1	3	0.088849	0.313329	ENSOCUG00000023825(SNCA)
GO:0071340	skeletal muscle acetylcholine-gated channel clustering	1	3	0.088849	0.313329	ENSOCUG00000016105(COLQ)
GO:0072093	metanephric renal vesicle formation	1	3	0.088849	0.313329	ENSOCUG00000008220(KIF26B)
GO:0072110	glomerular mesangial cell proliferation	1	3	0.088849	0.313329	ENSOCUG00000016354(IL6R)
GO:0072124	regulation of glomerular mesangial cell proliferation	1	3	0.088849	0.313329	ENSOCUG00000016354(IL6R)
GO:0072396	response to cell cycle checkpoint signaling	1	3	0.088849	0.313329	ENSOCUG00000001952(TIGAR)
GO:0072402	response to DNA integrity checkpoint signaling	1	3	0.088849	0.313329	ENSOCUG00000001952(TIGAR)
GO:0072423	response to DNA damage checkpoint signaling	1	3	0.088849	0.313329	ENSOCUG00000001952(TIGAR)
GO:0072513	positive regulation of secondary heart field cardioblast proliferation	1	3	0.088849	0.313329	ENSOCUG00000009052(EYA1)
GO:0075136	response to host	1	3	0.088849	0.313329	ENSOCUG00000004455(GUCY1A1)
GO:0086045	membrane depolarization during AV node cell action potential	1	3	0.088849	0.313329	ENSOCUG00000014849(CACNB2)
GO:0090037	positive regulation of protein kinase C signaling	1	3	0.088849	0.313329	ENSOCUG00000011610(VEGFA)
GO:0090045	positive regulation of deacetylase activity	1	3	0.088849	0.313329	ENSOCUG00000007049(C6orf89)
GO:0090091	positive regulation of extracellular matrix disassembly	1	3	0.088849	0.313329	ENSOCUG00000011443(DDR2)
GO:0090192	regulation of glomerulus development	1	3	0.088849	0.313329	ENSOCUG00000016354(IL6R)
GO:0097167	circadian regulation of translation	1	3	0.088849	0.313329	ENSOCUG00000026333(Per1)
GO:0097477	lateral motor column neuron migration	1	3	0.088849	0.313329	ENSOCUG00000009050(RELN)
GO:0097490	sympathetic neuron projection extension	1	3	0.088849	0.313329	ENSOCUG00000011919(Sema3a)
GO:0097491	sympathetic neuron projection guidance	1	3	0.088849	0.313329	ENSOCUG00000011919(Sema3a)
GO:0097646	calcitonin family receptor signaling pathway	1	3	0.088849	0.313329	ENSOCUG00000013954(CALCRL)
GO:0098535	de novo centriole assembly	1	3	0.088849	0.313329	ENSOCUG00000006424(CEP152)
GO:0099533	positive regulation of presynaptic cytosolic calcium concentration	1	3	0.088849	0.313329	ENSOCUG00000014849(CACNB2)
GO:1900034	regulation of cellular response to heat	1	3	0.088849	0.313329	ENSOCUG00000014147(Chordc1)
GO:1900086	positive regulation of peptidyl-tyrosine autophosphorylation	1	3	0.088849	0.313329	ENSOCUG00000011610(VEGFA)
GO:1900165	negative regulation of interleukin-6 secretion	1	3	0.088849	0.313329	ENSOCUG00000029313(BANK1)
GO:1901722	regulation of cell proliferation involved in kidney development	1	3	0.088849	0.313329	ENSOCUG00000016354(IL6R)
GO:1901725	regulation of histone deacetylase activity	1	3	0.088849	0.313329	ENSOCUG00000007049(C6orf89)
GO:1901727	positive regulation of histone deacetylase activity	1	3	0.088849	0.313329	ENSOCUG00000007049(C6orf89)
GO:1902031	regulation of NADP metabolic process	1	3	0.088849	0.313329	ENSOCUG00000001952(TIGAR)
GO:1902309	negative regulation of peptidyl-serine dephosphorylation	1	3	0.088849	0.313329	ENSOCUG00000027817(Ppp1r16b)
GO:1902510	regulation of apoptotic DNA fragmentation	1	3	0.088849	0.313329	ENSOCUG00000011380(CIDEA)
GO:1903301	positive regulation of hexokinase activity	1	3	0.088849	0.313329	ENSOCUG00000001952(TIGAR)
GO:1903624	regulation of DNA catabolic process	1	3	0.088849	0.313329	ENSOCUG00000011380(CIDEA)
GO:1903984	positive regulation of TRAIL-activated apoptotic signaling pathway	1	3	0.088849	0.313329	ENSOCUG00000017424(ATF3)
GO:1904396	regulation of neuromuscular junction development	1	3	0.088849	0.313329	ENSOCUG00000016105(COLQ)
GO:1904526	regulation of microtubule binding	1	3	0.088849	0.313329	ENSOCUG00000011046(TTBK2)
GO:1904714	regulation of chaperone-mediated autophagy	1	3	0.088849	0.313329	ENSOCUG00000023825(SNCA)
GO:1990000	amyloid fibril formation	1	3	0.088849	0.313329	ENSOCUG00000002492(CD36)
GO:1990410	adrenomedullin receptor signaling pathway	1	3	0.088849	0.313329	ENSOCUG00000013954(CALCRL)
GO:2000721	positive regulation of transcription from RNA polymerase II promoter involved in smooth muscle cell differentiation	1	3	0.088849	0.313329	ENSOCUG00000014334(ITGA8)
GO:2000821	regulation of grooming behavior	1	3	0.088849	0.313329	ENSOCUG00000025772(DLG4)
GO:2000969	positive regulation of alpha-amino-3-hydroxy-5-methyl-4-isoxazole propionate selective glutamate receptor activity	1	3	0.088849	0.313329	ENSOCUG00000009050(RELN)
GO:2001016	positive regulation of skeletal muscle cell differentiation	1	3	0.088849	0.313329	ENSOCUG00000007620(CYP26B1)
GO:2001046	positive regulation of integrin-mediated signaling pathway	1	3	0.088849	0.313329	ENSOCUG00000022309(EMP2)
GO:2001106	regulation of Rho guanyl-nucleotide exchange factor activity	1	3	0.088849	0.313329	ENSOCUG00000006723(Epha4)
GO:0045893	positive regulation of transcription, DNA-templated	33	850	0.0898255	0.316514	ENSOCUG00000000984(ESRRG);ENSOCUG00000002492(CD36);ENSOCUG00000003905(CCN1);ENSOCUG00000004147(SP1);ENSOCUG00000004386(Nfat5);ENSOCUG00000005116(PIK3R1);ENSOCUG00000005343(TTC5);ENSOCUG00000005893(NFIA);ENSOCUG00000006402(PID1);ENSOCUG00000006445(FZD4);ENSOCUG00000008439(EGR1);ENSOCUG00000009050(RELN);ENSOCUG00000009052(EYA1);ENSOCUG00000009813(KLF7);ENSOCUG00000010471(Foxo3);ENSOCUG00000011443(D…
GO:0001816	cytokine production	16	363	0.0900475	0.317023	ENSOCUG00000001788(RASGRP1);ENSOCUG00000002492(CD36);ENSOCUG00000003400(Zfp36);ENSOCUG00000004103(IRAK4);ENSOCUG00000004386(Nfat5);ENSOCUG00000005116(PIK3R1);ENSOCUG00000008117(CD274);ENSOCUG00000008154(TMF1);ENSOCUG00000008439(EGR1);ENSOCUG00000010009(EPX);ENSOCUG00000010104(FN1);ENSOCUG00000011380(CIDEA);ENSOCUG00000014850(ITGB6);ENSOCUG00000016354(IL6R);ENSOCUG00000017117(B2M);ENSOCUG000000293…
GO:0009166	nucleotide catabolic process	3	35	0.0901901	0.317023	ENSOCUG00000001952(TIGAR);ENSOCUG00000004070(ITPA);MSTRG.11658(Cox14)
GO:1903670	regulation of sprouting angiogenesis	3	35	0.0901901	0.317023	ENSOCUG00000002752(S100A1);ENSOCUG00000011610(VEGFA);ENSOCUG00000027817(Ppp1r16b)
GO:0014706	striated muscle tissue development	10	202	0.0906482	0.318374	ENSOCUG00000004422(BTG2);ENSOCUG00000007620(CYP26B1);ENSOCUG00000008439(EGR1);ENSOCUG00000009052(EYA1);ENSOCUG00000011548(Myog);ENSOCUG00000012028(PIM1);ENSOCUG00000013672(EGR2);ENSOCUG00000017424(ATF3);ENSOCUG00000021506(FOS);ENSOCUG00000025160(TCAP)
GO:0032869	cellular response to insulin stimulus	5	79	0.0935216	0.325432	ENSOCUG00000004163(SLC25A33);ENSOCUG00000005116(PIK3R1);ENSOCUG00000006402(PID1);ENSOCUG00000012333(GOT1);ENSOCUG00000014455(ENPP1)
GO:0001881	receptor recycling	2	17	0.0935616	0.325432	ENSOCUG00000008948(Chmp5);ENSOCUG00000023825(SNCA)
GO:0001913	T cell mediated cytotoxicity	2	17	0.0935616	0.325432	ENSOCUG00000017117(B2M);ENSOCUG00000022309(EMP2)
GO:0006805	xenobiotic metabolic process	2	17	0.0935616	0.325432	ENSOCUG00000005177(FMO2);ENSOCUG00000007620(CYP26B1)
GO:0035909	aorta morphogenesis	2	17	0.0935616	0.325432	ENSOCUG00000009052(EYA1);ENSOCUG00000014988(Col3a1)
GO:0048745	smooth muscle tissue development	2	17	0.0935616	0.325432	ENSOCUG00000014334(ITGA8);ENSOCUG00000014988(Col3a1)
GO:0051445	regulation of meiotic cell cycle	2	17	0.0935616	0.325432	ENSOCUG00000007479(PDE3A);ENSOCUG00000011340(CDC20)
GO:0061756	leukocyte adhesion to vascular endothelial cell	2	17	0.0935616	0.325432	ENSOCUG00000004386(Nfat5);ENSOCUG00000017438(SELE)
GO:0071398	cellular response to fatty acid	2	17	0.0935616	0.325432	ENSOCUG00000006402(PID1);ENSOCUG00000014223(Dgat2)
GO:0071526	semaphorin-plexin signaling pathway	2	17	0.0935616	0.325432	ENSOCUG00000011919(Sema3a);ENSOCUG00000015552(PLXNA4)
GO:0090162	establishment of epithelial cell polarity	2	17	0.0935616	0.325432	ENSOCUG00000007381(OPHN1);ENSOCUG00000017370(FRMD4A)
GO:1904646	cellular response to beta-amyloid	2	17	0.0935616	0.325432	ENSOCUG00000002492(CD36);ENSOCUG00000006723(Epha4)
GO:0060284	regulation of cell development	19	449	0.0938156	0.326053	ENSOCUG00000000672(EPHA7);ENSOCUG00000006723(Epha4);ENSOCUG00000007479(PDE3A);ENSOCUG00000009050(RELN);ENSOCUG00000009052(EYA1);ENSOCUG00000009395(CNTN1);ENSOCUG00000010104(FN1);ENSOCUG00000011548(Myog);ENSOCUG00000011919(Sema3a);ENSOCUG00000012881(COL1A1);ENSOCUG00000014988(Col3a1);ENSOCUG00000015552(PLXNA4);ENSOCUG00000015652(RECK);ENSOCUG00000016565(NOTCH2);ENSOCUG00000017117(B2M);ENSOCUG00000…
GO:1903508	positive regulation of nucleic acid-templated transcription	34	884	0.0946942	0.328842	ENSOCUG00000000582(ARL2BP);ENSOCUG00000000984(ESRRG);ENSOCUG00000002492(CD36);ENSOCUG00000003905(CCN1);ENSOCUG00000004147(SP1);ENSOCUG00000004386(Nfat5);ENSOCUG00000005116(PIK3R1);ENSOCUG00000005343(TTC5);ENSOCUG00000005893(NFIA);ENSOCUG00000006402(PID1);ENSOCUG00000006445(FZD4);ENSOCUG00000008439(EGR1);ENSOCUG00000009050(RELN);ENSOCUG00000009052(EYA1);ENSOCUG00000009813(KLF7);ENSOCUG00000010471(…
GO:0051051	negative regulation of transport	10	204	0.0952119	0.330212	ENSOCUG00000002492(CD36);ENSOCUG00000004525(NDUFAF2);ENSOCUG00000006402(PID1);ENSOCUG00000009813(KLF7);ENSOCUG00000010104(FN1);ENSOCUG00000011380(CIDEA);ENSOCUG00000014455(ENPP1);ENSOCUG00000017370(FRMD4A);ENSOCUG00000023825(SNCA);ENSOCUG00000029313(BANK1)
GO:2000147	positive regulation of cell motility	12	257	0.0952418	0.330212	ENSOCUG00000003905(CCN1);ENSOCUG00000004147(SP1);ENSOCUG00000005116(PIK3R1);ENSOCUG00000009050(RELN);ENSOCUG00000010104(FN1);ENSOCUG00000011096(MGAT5);ENSOCUG00000011443(DDR2);ENSOCUG00000011610(VEGFA);ENSOCUG00000011919(Sema3a);ENSOCUG00000012881(COL1A1);ENSOCUG00000016362(ADAMTS1);ENSOCUG00000027292(IQCF1)
GO:0051050	positive regulation of transport	18	422	0.0955069	0.330866	ENSOCUG00000001407(MAGI2);ENSOCUG00000001788(RASGRP1);ENSOCUG00000002492(CD36);ENSOCUG00000005116(PIK3R1);ENSOCUG00000008117(CD274);ENSOCUG00000008154(TMF1);ENSOCUG00000009050(RELN);ENSOCUG00000009395(CNTN1);ENSOCUG00000011610(VEGFA);ENSOCUG00000012493(KLF15);ENSOCUG00000014849(CACNB2);ENSOCUG00000015196(AZIN1);ENSOCUG00000017117(B2M);ENSOCUG00000017370(FRMD4A);ENSOCUG00000017438(SELE);ENSOCUG000…
GO:0071453	cellular response to oxygen levels	4	57	0.0957715	0.331321	ENSOCUG00000001952(TIGAR);ENSOCUG00000008439(EGR1);ENSOCUG00000011610(VEGFA);ENSOCUG00000016771(PTGS2)
GO:1902680	positive regulation of RNA biosynthetic process	34	885	0.0957915	0.331321	ENSOCUG00000000582(ARL2BP);ENSOCUG00000000984(ESRRG);ENSOCUG00000002492(CD36);ENSOCUG00000003905(CCN1);ENSOCUG00000004147(SP1);ENSOCUG00000004386(Nfat5);ENSOCUG00000005116(PIK3R1);ENSOCUG00000005343(TTC5);ENSOCUG00000005893(NFIA);ENSOCUG00000006402(PID1);ENSOCUG00000006445(FZD4);ENSOCUG00000008439(EGR1);ENSOCUG00000009050(RELN);ENSOCUG00000009052(EYA1);ENSOCUG00000009813(KLF7);ENSOCUG00000010471(…
GO:0001938	positive regulation of endothelial cell proliferation	3	36	0.096271	0.332181	ENSOCUG00000008579(VASH2);ENSOCUG00000011610(VEGFA);ENSOCUG00000027817(Ppp1r16b)
GO:0032760	positive regulation of tumor necrosis factor production	3	36	0.096271	0.332181	ENSOCUG00000001788(RASGRP1);ENSOCUG00000002492(CD36);ENSOCUG00000005116(PIK3R1)
GO:0042310	vasoconstriction	3	36	0.096271	0.332181	ENSOCUG00000001145(GRIP2);ENSOCUG00000002872(MKKS);ENSOCUG00000017780(EDNRB)
GO:0002262	myeloid cell homeostasis	5	80	0.0974076	0.335567	ENSOCUG00000007421(DYRK3);ENSOCUG00000010471(Foxo3);ENSOCUG00000011078(CDK6);ENSOCUG00000013603(ALAS2);ENSOCUG00000017117(B2M)
GO:0048469	cell maturation	5	80	0.0974076	0.335567	ENSOCUG00000007479(PDE3A);ENSOCUG00000010471(Foxo3);ENSOCUG00000011739(RUNX2);ENSOCUG00000017780(EDNRB);ENSOCUG00000027292(IQCF1)
GO:1902578	single-organism localization	75	2137	0.0975086	0.335647	ENSOCUG00000000568(HBB1);ENSOCUG00000001407(MAGI2);ENSOCUG00000001788(RASGRP1);ENSOCUG00000002171(TRAPPC6B);ENSOCUG00000002492(CD36);ENSOCUG00000004163(SLC25A33);ENSOCUG00000004499(SLC4A1);ENSOCUG00000004525(NDUFAF2);ENSOCUG00000004986(Xpo1);ENSOCUG00000005116(PIK3R1);ENSOCUG00000005809(FKTN);ENSOCUG00000006402(PID1);ENSOCUG00000006445(FZD4);ENSOCUG00000006681(ATP5PF);ENSOCUG00000007381(OPHN1);EN…
GO:0033993	response to lipid	15	340	0.0979178	0.336787	ENSOCUG00000000984(ESRRG);ENSOCUG00000002492(CD36);ENSOCUG00000003400(Zfp36);ENSOCUG00000006402(PID1);ENSOCUG00000007620(CYP26B1);ENSOCUG00000008948(Chmp5);ENSOCUG00000011548(Myog);ENSOCUG00000012028(PIM1);ENSOCUG00000012333(GOT1);ENSOCUG00000014223(Dgat2);ENSOCUG00000017302(Slit3);ENSOCUG00000023825(SNCA);ENSOCUG00000026333(Per1);ENSOCUG00000026867(LTK);ENSOCUG00000029169(ZFP36L2)
GO:0042221	response to chemical	80	2294	0.0982403	0.337628	ENSOCUG00000000672(EPHA7);ENSOCUG00000000792(EPS8);ENSOCUG00000000832(ABHD6);ENSOCUG00000000984(ESRRG);ENSOCUG00000001952(TIGAR);ENSOCUG00000002492(CD36);ENSOCUG00000002872(MKKS);ENSOCUG00000003333(LIFR);ENSOCUG00000003380(FGFR4);ENSOCUG00000003400(Zfp36);ENSOCUG00000003905(CCN1);ENSOCUG00000004089(MMP28);ENSOCUG00000004103(IRAK4);ENSOCUG00000004163(SLC25A33);ENSOCUG00000004386(Nfat5);ENSOCUG0000…
GO:0060047	heart contraction	6	104	0.0984309	0.337745	ENSOCUG00000002752(S100A1);ENSOCUG00000005107(HOPX);ENSOCUG00000010829(MYL4);ENSOCUG00000011919(Sema3a);ENSOCUG00000014849(CACNB2);ENSOCUG00000025160(TCAP)
GO:0070507	regulation of microtubule cytoskeleton organization	6	104	0.0984309	0.337745	ENSOCUG00000004986(Xpo1);ENSOCUG00000008948(Chmp5);ENSOCUG00000009715(NEK2);ENSOCUG00000011046(TTBK2);ENSOCUG00000014147(Chordc1);ENSOCUG00000023825(SNCA)
GO:0007264	small GTPase mediated signal transduction	11	232	0.0988684	0.338977	ENSOCUG00000000792(EPS8);ENSOCUG00000001781(PREX2);ENSOCUG00000001788(RASGRP1);ENSOCUG00000007381(OPHN1);ENSOCUG00000009050(RELN);ENSOCUG00000013919(FGD4);ENSOCUG00000014988(Col3a1);ENSOCUG00000015115(Rapgef5);ENSOCUG00000016565(NOTCH2);ENSOCUG00000023717(CNKSR1);MSTRG.4908(G3BP1)
GO:0044700	single organism signaling	118	3498	0.0993009	0.340116	ENSOCUG00000000120(Adcyap1r1);ENSOCUG00000000360(CDH6);ENSOCUG00000000672(EPHA7);ENSOCUG00000000725(MC5R);ENSOCUG00000000792(EPS8);ENSOCUG00000000832(ABHD6);ENSOCUG00000000984(ESRRG);ENSOCUG00000001145(GRIP2);ENSOCUG00000001407(MAGI2);ENSOCUG00000001540(DUSP5);ENSOCUG00000001781(PREX2);ENSOCUG00000001788(RASGRP1);ENSOCUG00000002492(CD36);ENSOCUG00000002557(Clstn2);ENSOCUG00000002872(MKKS);ENSOCUG…
GO:0050900	leukocyte migration	8	154	0.099358	0.340116	ENSOCUG00000000792(EPS8);ENSOCUG00000004089(MMP28);ENSOCUG00000004103(IRAK4);ENSOCUG00000007999(DUSP1);ENSOCUG00000010009(EPX);ENSOCUG00000011357(ITGA1);ENSOCUG00000017438(SELE);ENSOCUG00000017780(EDNRB)
GO:0001906	cell killing	4	58	0.10053	0.343582	ENSOCUG00000000831(DNASE1L3);ENSOCUG00000001788(RASGRP1);ENSOCUG00000017117(B2M);ENSOCUG00000022309(EMP2)
GO:0060349	bone morphogenesis	4	58	0.10053	0.343582	ENSOCUG00000007620(CYP26B1);ENSOCUG00000010379(FREM1);ENSOCUG00000011739(RUNX2);ENSOCUG00000012881(COL1A1)
GO:0051272	positive regulation of cellular component movement	12	260	0.10151	0.345633	ENSOCUG00000003905(CCN1);ENSOCUG00000004147(SP1);ENSOCUG00000005116(PIK3R1);ENSOCUG00000009050(RELN);ENSOCUG00000010104(FN1);ENSOCUG00000011096(MGAT5);ENSOCUG00000011443(DDR2);ENSOCUG00000011610(VEGFA);ENSOCUG00000011919(Sema3a);ENSOCUG00000012881(COL1A1);ENSOCUG00000016362(ADAMTS1);ENSOCUG00000027292(IQCF1)
GO:0010038	response to metal ion	6	105	0.101879	0.345633	ENSOCUG00000001952(TIGAR);ENSOCUG00000011548(Myog);ENSOCUG00000017117(B2M);ENSOCUG00000021506(FOS);ENSOCUG00000023825(SNCA);ENSOCUG00000025772(DLG4)
GO:1901342	regulation of vasculature development	8	155	0.102155	0.345633	ENSOCUG00000002752(S100A1);ENSOCUG00000004147(SP1);ENSOCUG00000008579(VASH2);ENSOCUG00000011610(VEGFA);ENSOCUG00000015652(RECK);ENSOCUG00000016354(IL6R);ENSOCUG00000022309(EMP2);ENSOCUG00000027817(Ppp1r16b)
GO:0008306	associative learning	3	37	0.102514	0.345633	ENSOCUG00000004422(BTG2);ENSOCUG00000009050(RELN);ENSOCUG00000015107(TANC1)
GO:0015909	long-chain fatty acid transport	3	37	0.102514	0.345633	ENSOCUG00000002492(CD36);ENSOCUG00000014608(FABP3);ENSOCUG00000016831(SLC27A2)
GO:0021766	hippocampus development	3	37	0.102514	0.345633	ENSOCUG00000002872(MKKS);ENSOCUG00000004422(BTG2);ENSOCUG00000009050(RELN)
GO:0032272	negative regulation of protein polymerization	3	37	0.102514	0.345633	ENSOCUG00000000792(EPS8);ENSOCUG00000002872(MKKS);ENSOCUG00000023825(SNCA)
GO:0043648	dicarboxylic acid metabolic process	3	37	0.102514	0.345633	ENSOCUG00000003063(ALDH5A1);ENSOCUG00000006166(Mdh1);ENSOCUG00000012333(GOT1)
GO:1903557	positive regulation of tumor necrosis factor superfamily cytokine production	3	37	0.102514	0.345633	ENSOCUG00000001788(RASGRP1);ENSOCUG00000002492(CD36);ENSOCUG00000005116(PIK3R1)
GO:0042391	regulation of membrane potential	9	181	0.102777	0.345633	ENSOCUG00000002492(CD36);ENSOCUG00000004163(SLC25A33);ENSOCUG00000006402(PID1);ENSOCUG00000009050(RELN);ENSOCUG00000011584(GABRG3);ENSOCUG00000014849(CACNB2);ENSOCUG00000016738(Grin3a);ENSOCUG00000017105(CHRNA9);ENSOCUG00000023825(SNCA)
GO:0006110	regulation of glycolytic process	2	18	0.10321	0.345633	ENSOCUG00000001952(TIGAR);MSTRG.11658(Cox14)
GO:0007520	myoblast fusion	2	18	0.10321	0.345633	ENSOCUG00000011548(Myog);ENSOCUG00000015107(TANC1)
GO:0010518	positive regulation of phospholipase activity	2	18	0.10321	0.345633	ENSOCUG00000003905(CCN1);ENSOCUG00000017438(SELE)
GO:0010761	fibroblast migration	2	18	0.10321	0.345633	ENSOCUG00000011443(DDR2);ENSOCUG00000027029(ARID5B)
GO:0021904	dorsal/ventral neural tube patterning	2	18	0.10321	0.345633	ENSOCUG00000012937(PRKACB);ENSOCUG00000013015(IFT122)
GO:0030811	regulation of nucleotide catabolic process	2	18	0.10321	0.345633	ENSOCUG00000001952(TIGAR);MSTRG.11658(Cox14)
GO:0034205	beta-amyloid formation	2	18	0.10321	0.345633	ENSOCUG00000006723(Epha4);ENSOCUG00000011350(SPON1)
GO:0035384	thioester biosynthetic process	2	18	0.10321	0.345633	ENSOCUG00000002882(ACAT1);ENSOCUG00000023825(SNCA)
GO:0043525	positive regulation of neuron apoptotic process	2	18	0.10321	0.345633	ENSOCUG00000000672(EPHA7);ENSOCUG00000010471(Foxo3)
GO:0046068	cGMP metabolic process	2	18	0.10321	0.345633	ENSOCUG00000004455(GUCY1A1);ENSOCUG00000004490(GUCY1A2)
GO:0046888	negative regulation of hormone secretion	2	18	0.10321	0.345633	ENSOCUG00000004525(NDUFAF2);ENSOCUG00000009813(KLF7)
GO:0050974	detection of mechanical stimulus involved in sensory perception	2	18	0.10321	0.345633	ENSOCUG00000002872(MKKS);ENSOCUG00000017105(CHRNA9)
GO:0060674	placenta blood vessel development	2	18	0.10321	0.345633	ENSOCUG00000003905(CCN1);ENSOCUG00000008579(VASH2)
GO:0071616	acyl-CoA biosynthetic process	2	18	0.10321	0.345633	ENSOCUG00000002882(ACAT1);ENSOCUG00000023825(SNCA)
GO:1902991	regulation of amyloid precursor protein catabolic process	2	18	0.10321	0.345633	ENSOCUG00000006723(Epha4);ENSOCUG00000011350(SPON1)
GO:1904645	response to beta-amyloid	2	18	0.10321	0.345633	ENSOCUG00000002492(CD36);ENSOCUG00000006723(Epha4)
GO:0090066	regulation of anatomical structure size	11	234	0.103369	0.345897	ENSOCUG00000000672(EPHA7);ENSOCUG00000000792(EPS8);ENSOCUG00000001145(GRIP2);ENSOCUG00000002872(MKKS);ENSOCUG00000004455(GUCY1A1);ENSOCUG00000010104(FN1);ENSOCUG00000011919(Sema3a);ENSOCUG00000012232(KIRREL1);ENSOCUG00000015552(PLXNA4);ENSOCUG00000017780(EDNRB);ENSOCUG00000022362(LRRC8D)
[truncated: 4,225 more rows]

## Sheet: Table S5
Table S5 Differentially expressed genes KEGG pathway results
[truncated: 268 more rows]

## Sheet: Table S6
Table S6 The gene set enrichment analysis results
[truncated: 4,517 more rows]
